# Supplementary material for: Time-resolved study of holeboring in realistic experimental conditions
Source: Nat Commun. 2021 Dec 1;12:6999. doi: 10.1038/s41467-021-27363-9 (PMC8636483; doi:10.1038/s41467-021-27363-9)
Supplement: Supplementary file 2 — Source data [file 41467_2021_27363_MOESM2_ESM.zip]

Archive with 26 entries (26 files):
- Data description.pdf
- data-figure-1/1e18.dat
- data-figure-1/1e19.dat
- data-figure-1/1e20.dat
- data-figure-1/1e21.dat
- data-figure-2/1e18.dat
- data-figure-2/1e19.dat
- data-figure-2/1e20.dat
- data-figure-2/1e21.dat
- data-figure-3/without-pm.dat
- data-figure-3/with-pm.dat
- data-figure-4/no-pm.dat
- data-figure-4/pm.dat
- data-figure-5/experimental.dat
- data-figure-5/ideal.dat
- data-figure-5/non-ideal.dat
- data-figure-7/critical-surface-shift.dat
- data-figure-7/laser-intensity.dat
- data-figure-7/long-scale-length.dat
- data-figure-7/short-scale-length.dat
- data-supplementary-figure-1/1e20.dat
- data-supplementary-figure-1/2.4e20.dat
- data-supplementary-figure-2/inst-wavelength-const.dat
- data-supplementary-figure-2/inst-wavelength-simulation.dat
- data-supplementary-figure-2/inst-wavelength-variable.dat
- data-supplementary-figure-2/time-varying-scale-length.dat
