# Supplementary material for: Time-resolved study of holeboring in realistic experimental conditions
Source: Nat Commun. 2021 Dec 1;12:6999. doi: 10.1038/s41467-021-27363-9 (PMC8636483; doi:10.1038/s41467-021-27363-9)
Supplement: Supplementary file 2 — Source data [file 41467_2021_27363_MOESM2_ESM.zip › data-figure-1/1e18.dat]

scale length in �m	acceleration in m/s^2	acceleration error in m/s^2
0.04	2.63686163808898e+18	1.5537958370151e+18
0.261932970146278	7.70249773335885e+18	2.40751640005624e+18
0.451638880458522	8.0502857479876e+18	3.17564222875475e+18
0.759763424455315	1.09405846810223e+19	3.69212199569464e+18
