# Supplementary material for: Time-resolved study of holeboring in realistic experimental conditions
Source: Nat Commun. 2021 Dec 1;12:6999. doi: 10.1038/s41467-021-27363-9 (PMC8636483; doi:10.1038/s41467-021-27363-9)
Supplement: Supplementary file 2 — Source data [file 41467_2021_27363_MOESM2_ESM.zip › data-figure-1/1e19.dat]

scale length in �m	acceleration in m/s^2	acceleration error in m/s^2
0.04	3.2523638058737e+18	1.43300505193738e+18
0.267570029449342	1.244631215676e+19	1.76806301224636e+18
0.443758243067179	1.68630460524592e+19	3.84007198709582e+18
0.78291516428569	2.45687397263626e+19	4.36032538922777e+18
