# Supplementary material for: Time-resolved study of holeboring in realistic experimental conditions
Source: Nat Commun. 2021 Dec 1;12:6999. doi: 10.1038/s41467-021-27363-9 (PMC8636483; doi:10.1038/s41467-021-27363-9)
Supplement: Supplementary file 2 — Source data [file 41467_2021_27363_MOESM2_ESM.zip › data-figure-1/1e20.dat]

scale length in �m	acceleration in m/s^2	acceleration error in m/s^2
0.04	4.36503847657679e+18	1.70031419358158e+18
0.270672869068159	2.06824622378918e+19	3.39951045316092e+18
0.448450379423053	3.48206547672687e+19	7.6100436663442e+18
0.735010803329057	3.44310872031638e+19	9.51093174891565e+18
