# Supplementary material for: Time-resolved study of holeboring in realistic experimental conditions
Source: Nat Commun. 2021 Dec 1;12:6999. doi: 10.1038/s41467-021-27363-9 (PMC8636483; doi:10.1038/s41467-021-27363-9)
Supplement: Supplementary file 2 — Source data [file 41467_2021_27363_MOESM2_ESM.zip › data-figure-1/1e21.dat]

scale length in �m	acceleration in m/s^2	acceleration error in m/s^2
0.04	8.50688320106235e+18	1.4200535058448e+18
0.21614834152493	2.80775301531684e+19	5.23692719226425e+18
0.448450379423053	4.91487834502686e+19	6.7077741311105e+18
0.735010803329057	6.48131841586697e+19	2.03189343460139e+19
