# Supplementary material for: Time-resolved study of holeboring in realistic experimental conditions
Source: Nat Commun. 2021 Dec 1;12:6999. doi: 10.1038/s41467-021-27363-9 (PMC8636483; doi:10.1038/s41467-021-27363-9)
Supplement: Supplementary file 2 — Source data [file 41467_2021_27363_MOESM2_ESM.zip › data-figure-2/1e18.dat]

scale length in �m	maximum wavelength nm	maximum wavelength error in nm
0.04	1061.96789571471	2.15118412366246
0.269	1063.40396958701	2.15700602350307
0.44	1056.96965142297	1.42065813363308
0.739	1047.81392277038	0.698077230360013
