# Supplementary material for: Time-resolved study of holeboring in realistic experimental conditions
Source: Nat Commun. 2021 Dec 1;12:6999. doi: 10.1038/s41467-021-27363-9 (PMC8636483; doi:10.1038/s41467-021-27363-9)
Supplement: Supplementary file 2 — Source data [file 41467_2021_27363_MOESM2_ESM.zip › data-figure-2/1e19.dat]

scale length in �m	maximum wavelength nm	maximum wavelength error in nm
0.04	1061.96789571471	2.15118412366246
0.269	1072.84743895252	4.39091721262969
0.44	1076.54187890108	6.63167481869255
0.739	1073.57428012377	3.66407604137805
