# Supplementary material for: Time-resolved study of holeboring in realistic experimental conditions
Source: Nat Commun. 2021 Dec 1;12:6999. doi: 10.1038/s41467-021-27363-9 (PMC8636483; doi:10.1038/s41467-021-27363-9)
Supplement: Supplementary file 2 — Source data [file 41467_2021_27363_MOESM2_ESM.zip › data-figure-2/1e20.dat]

scale length in �m	maximum wavelength nm	maximum wavelength error in nm
0.04	1064.84393267155	2.1628515897188
0.269	1077.24644208327	2.95136011529655
0.44	1095.2508379896	3.0508379888289
0.739	1107.59188726036	3.11997714721235
