# Supplementary material for: Time-resolved study of holeboring in realistic experimental conditions
Source: Nat Commun. 2021 Dec 1;12:6999. doi: 10.1038/s41467-021-27363-9 (PMC8636483; doi:10.1038/s41467-021-27363-9)
Supplement: Supplementary file 2 — Source data [file 41467_2021_27363_MOESM2_ESM.zip › data-figure-2/1e21.dat]

scale length in �m	maximum wavelength nm	maximum wavelength error in nm
0.04	1068.47427388955	4.35519405118032
0.269	1085.42907329938	3.74544193685097
0.44	1110.7916397336	9.41348847231882
0.739	1136.40255607147	3.28440045107368
