# Supplementary material for: Time-resolved study of holeboring in realistic experimental conditions
Source: Nat Commun. 2021 Dec 1;12:6999. doi: 10.1038/s41467-021-27363-9 (PMC8636483; doi:10.1038/s41467-021-27363-9)
Supplement: Supplementary file 2 — Source data [file 41467_2021_27363_MOESM2_ESM.zip › data-figure-3/without-pm.dat]

target thickness in nm	maximum wavelength in nm	maximum wavelength error in nm
551	1126.96572580645	17.1370967741934
55	1107.35887096774	11.945564516129
341	1130.4939516129	2.21774193548367
1070	1106.45161290323	6.80443548387098
551	1099.64717741935	4.4354838709678
235	1096.97580645161	15.6754032258066
55	1101.81451612903	7.00604838709683
85	1099.29435483871	17.0866935483871
