# Supplementary material for: Time-resolved study of holeboring in realistic experimental conditions
Source: Nat Commun. 2021 Dec 1;12:6999. doi: 10.1038/s41467-021-27363-9 (PMC8636483; doi:10.1038/s41467-021-27363-9)
Supplement: Supplementary file 2 — Source data [file 41467_2021_27363_MOESM2_ESM.zip › data-figure-3/with-pm.dat]

target thickness in nm	maximum wavelength in nm	maximum wavelength error in nm
551	1075.35282258065	7.35887096774195
235	1070.36290322581	4.88911290322585
85	1075.85685483871	8.36693548387098
1070	1073.48790322581	9.22379032258073
341	1065.42338709677	5.69556451612902
55	1066.3810483871	10.7862903225807
551	1065.87701612903	3.42741935483878
85	1064.11290322581	2.3689516129034
235	1070.36290322581	4.5866935483873
35	1067.79233870968	10.2822580645161
50	1061.59274193548	6.30040322580635
35	1075.30241935484	14.7681451612905
50	1064.96975806452	3.1251123456736
50	1064.56653225806	3.32661290322585
