# Supplementary material for: Time-resolved study of holeboring in realistic experimental conditions
Source: Nat Commun. 2021 Dec 1;12:6999. doi: 10.1038/s41467-021-27363-9 (PMC8636483; doi:10.1038/s41467-021-27363-9)
Supplement: Supplementary file 2 — Source data [file 41467_2021_27363_MOESM2_ESM.zip › data-figure-4/no-pm.dat]

relative time in s	intensity in arb. units	instantaneous wavelength in m	upper limit instantaneous wavelength in m	lower limit instantaneous wavelength in m
-2.2210861214793e-12	8.963008961801e-05	1.05779813736912e-06	1.06645416737429e-06	1.0534999946985e-06
-2.20635069627485e-12	9.33316744956029e-05	1.05798989998717e-06	1.06716527323613e-06	1.05371538413454e-06
-2.19161527107039e-12	9.3964679326344e-05	1.05818352020158e-06	1.06790313399426e-06	1.05392969722702e-06
-2.17687984586594e-12	9.71736446783713e-05	1.05837700704637e-06	1.06864045556731e-06	1.05414378451316e-06
-2.16214442066148e-12	0.000102799583121493	1.05856942641221e-06	1.06939937966877e-06	1.05435832812179e-06
-2.14740899545703e-12	0.000113114092290714	1.05875955490531e-06	1.07014562345355e-06	1.05457256716032e-06
-2.13267357025257e-12	0.000124935060008697	1.05895319574049e-06	1.07090866201133e-06	1.0547773823414e-06
-2.11793814504812e-12	0.000130417194370685	1.05914492965215e-06	1.07166132821039e-06	1.05497918745457e-06
-2.10320271984366e-12	0.000126814147757946	1.05932460598229e-06	1.07237566735561e-06	1.05516230506288e-06
-2.08846729463921e-12	0.000112721251154678	1.05950056500877e-06	1.07306540544397e-06	1.05534415653531e-06
-2.07373186943475e-12	9.42922063212857e-05	1.05967238377032e-06	1.07373372955293e-06	1.05552205886962e-06
-2.02952559382139e-12	8.70396252721348e-05	1.06015647544581e-06	1.07543034628806e-06	1.05603094447791e-06
-2.01479016861693e-12	0.000116995640196838	1.06030737400599e-06	1.07592534889759e-06	1.05618935332787e-06
-2.00005474341248e-12	0.000135595190007261	1.06046133314125e-06	1.07640701009841e-06	1.05633314207061e-06
-1.98531931820802e-12	0.000127401502774876	1.0606088831937e-06	1.0768209601449e-06	1.0564219178047e-06
-1.97058389300357e-12	9.70924267804779e-05	1.06074847390839e-06	1.07716174731163e-06	1.05650775888979e-06
-1.91164219218575e-12	9.71652662015817e-05	1.06128837924725e-06	1.07802926243433e-06	1.0568259956003e-06
-1.89690676698129e-12	0.000111511558634618	1.06142976709675e-06	1.07821290511095e-06	1.05689925813442e-06
-1.88217134177684e-12	0.000125738204807912	1.06157142769432e-06	1.0783614157826e-06	1.05694069314574e-06
-1.86743591657238e-12	0.000130781869503943	1.06170886982309e-06	1.07849576124343e-06	1.05695579678515e-06
-1.85270049136793e-12	0.000127333429726299	1.06183990851822e-06	1.07857624255277e-06	1.05696759163552e-06
-1.83796506616347e-12	0.000120644244611756	1.06197076506572e-06	1.07863906878174e-06	1.05698438919171e-06
-1.82322964095902e-12	0.000128588021238457	1.06209619393874e-06	1.0786907263815e-06	1.05702159967746e-06
-1.80849421575456e-12	0.000154179872663588	1.06221911981621e-06	1.07871645857513e-06	1.05708625352054e-06
-1.79375879055011e-12	0.000181694800346288	1.06234740862168e-06	1.07872519740633e-06	1.05718518098751e-06
-1.77902336534565e-12	0.00021867825812446	1.06247827202962e-06	1.07873121701296e-06	1.05731460703988e-06
-1.7642879401412e-12	0.0002603118435282	1.06261374663239e-06	1.07872752632018e-06	1.05746716723358e-06
-1.74955251493674e-12	0.000289785441780196	1.06274576334001e-06	1.07871403703628e-06	1.0576141252568e-06
-1.73481708973229e-12	0.000335405748594863	1.06286873503366e-06	1.07871192264596e-06	1.05775702474377e-06
-1.72008166452783e-12	0.000384631173150566	1.06298651357519e-06	1.07872854708537e-06	1.05788563106475e-06
-1.70534623932338e-12	0.000433181407800309	1.06310245251993e-06	1.07877330171873e-06	1.05800002637743e-06
-1.69061081411892e-12	0.000481640800572686	1.06316323054243e-06	1.07882596152162e-06	1.05810103051566e-06
-1.67587538891447e-12	0.000521262838767824	1.06318957730947e-06	1.0788826214542e-06	1.05818102666381e-06
-1.66113996371001e-12	0.000530503783139765	1.06320291446678e-06	1.0789464177885e-06	1.05824043464538e-06
-1.64640453850556e-12	0.00049469031595454	1.06320933829781e-06	1.07903903971015e-06	1.05827456215664e-06
-1.6316691133011e-12	0.000432254472215396	1.06321187578925e-06	1.07913520160309e-06	1.05829717704894e-06
-1.61693368809665e-12	0.000363984827550228	1.06320437740988e-06	1.07923085367481e-06	1.05829248786802e-06
-1.60219826289219e-12	0.000339833418532831	1.06319530150403e-06	1.07930618353158e-06	1.0583262270181e-06
-1.58746283768774e-12	0.00036179743084832	1.06318948825153e-06	1.0793543208473e-06	1.05840421855013e-06
-1.57272741248328e-12	0.000459430827169754	1.06318408486179e-06	1.0793706492292e-06	1.05849949543333e-06
-1.55799198727883e-12	0.000596594042432103	1.06317806663636e-06	1.07932692208038e-06	1.05856187393051e-06
-1.54325656207437e-12	0.000732291066481362	1.06319186738052e-06	1.07923786560653e-06	1.05847575342788e-06
-1.52852113686992e-12	0.000850388302559186	1.06324812485623e-06	1.07912511684988e-06	1.05870913945094e-06
-1.51378571166546e-12	0.000891883503426917	1.06330284140234e-06	1.07898855001122e-06	1.05895061902796e-06
-1.49905028646101e-12	0.000912764039509542	1.06335110973374e-06	1.07882774876944e-06	1.05910881916659e-06
-1.48431486125655e-12	0.00092110844515014	1.0633943234668e-06	1.07864661976934e-06	1.05919661005261e-06
-1.4695794360521e-12	0.000937639308758363	1.06343331046974e-06	1.07845391378332e-06	1.05926976090381e-06
-1.45484401084764e-12	0.000946081226006277	1.06346380898385e-06	1.07823470061408e-06	1.05930771076976e-06
-1.44010858564319e-12	0.000952787504924767	1.06348569254358e-06	1.07801753771483e-06	1.05930090110967e-06
-1.42537316043873e-12	0.00101805228540663	1.06350054728259e-06	1.07778570945116e-06	1.05928863719699e-06
-1.41063773523428e-12	0.00108864853842698	1.06351151322972e-06	1.07753308322942e-06	1.05928607235176e-06
-1.39590231002982e-12	0.00123116991231369	1.06352028920328e-06	1.07726405975231e-06	1.05931499811415e-06
-1.38116688482537e-12	0.00136923562497776	1.06359681541188e-06	1.07697777033598e-06	1.05936327158134e-06
-1.36643145962091e-12	0.00154729392673703	1.06367858284328e-06	1.07667981161683e-06	1.05942891989916e-06
-1.35169603441646e-12	0.00180643728649471	1.0637675506884e-06	1.07635881371944e-06	1.05952201652436e-06
-1.33696060921201e-12	0.00208669288582171	1.06385688681477e-06	1.07602878437363e-06	1.05963384440891e-06
-1.32222518400755e-12	0.00237829884521404	1.06394460011692e-06	1.07567737191408e-06	1.05975668653979e-06
-1.3074897588031e-12	0.00256847979833168	1.06402074421017e-06	1.07531289086282e-06	1.05965034550711e-06
-1.29275433359864e-12	0.00273732463510736	1.06409058478605e-06	1.07493987162901e-06	1.05952191367793e-06
-1.27801890839419e-12	0.0028531867519638	1.06415316982965e-06	1.0745506877636e-06	1.05938449510426e-06
-1.26328348318973e-12	0.00297034927419347	1.06420830031849e-06	1.07415618822879e-06	1.0592295874136e-06
-1.24854805798528e-12	0.00316751295825819	1.06425264003206e-06	1.07378325569416e-06	1.05904341637697e-06
-1.23381263278082e-12	0.0032980815739012	1.06425128454668e-06	1.07343407739405e-06	1.05884576901125e-06
-1.21907720757637e-12	0.00334356481606834	1.06421579453694e-06	1.07308339838484e-06	1.05863916637117e-06
-1.20434178237191e-12	0.00330352248141783	1.06417816009071e-06	1.07273411048626e-06	1.05841438939127e-06
-1.18960635716746e-12	0.00304480156923841	1.06414540442138e-06	1.07239505755459e-06	1.05820261870735e-06
-1.174870931963e-12	0.00279670305863932	1.06411398944406e-06	1.07205854067437e-06	1.05799746296809e-06
-1.16013550675855e-12	0.0027633603304308	1.0640900707169e-06	1.07172268309257e-06	1.05784913932106e-06
-1.14540008155409e-12	0.00282725955340431	1.06406585303211e-06	1.07138649483334e-06	1.05771851633991e-06
-1.13066465634964e-12	0.00293867938949251	1.06404318382649e-06	1.07153613425152e-06	1.05761442239039e-06
-1.11592923114518e-12	0.00316239509174489	1.0640213138934e-06	1.07168844749949e-06	1.05753836772197e-06
-1.10119380594073e-12	0.00350619187258309	1.0639983083549e-06	1.07182650992846e-06	1.05749143737468e-06
-1.08645838073627e-12	0.00389636371822276	1.06396860083596e-06	1.0719614057087e-06	1.05742376710666e-06
-1.07172295553182e-12	0.00418638989430147	1.06393664826622e-06	1.07208820950964e-06	1.0573475204903e-06
-1.05698753032736e-12	0.00404591458276179	1.06389709979496e-06	1.07218665467929e-06	1.05726936300163e-06
-1.04225210512291e-12	0.0035782166206021	1.06384729123976e-06	1.07226399484087e-06	1.05719120551297e-06
-1.02751667991845e-12	0.00318306023084676	1.06379227186403e-06	1.07227600984801e-06	1.05711304802431e-06
-1.012781254714e-12	0.00292805956526814	1.06373776784125e-06	1.07228162785374e-06	1.05703594161974e-06
-9.98045829509544e-13	0.00280283459044444	1.06368676298942e-06	1.07228303091247e-06	1.05696499742856e-06
-9.83310404305094e-13	0.00290402928998862	1.06363581237761e-06	1.07226899819532e-06	1.05689638484757e-06
-9.68574979100634e-13	0.00304785270445407	1.06357904439543e-06	1.07221451168065e-06	1.05683211916688e-06
-9.53839553896184e-13	0.00309194476526878	1.06351701855618e-06	1.07211504590042e-06	1.0567766458128e-06
-9.39104128691724e-13	0.00324723726828778	1.06345836513231e-06	1.0720047077027e-06	1.05675491823108e-06
-9.24368703487274e-13	0.00357430132704115	1.06339763166858e-06	1.07188237438358e-06	1.05674300006015e-06
-9.09633278282814e-13	0.00395489983268565	1.06333300861333e-06	1.07174239257855e-06	1.05674811591448e-06
-8.94897853078364e-13	0.00438442382469432	1.0632619648808e-06	1.07159295829491e-06	1.05674817593684e-06
-8.80162427873904e-13	0.00443286970577427	1.06318600454489e-06	1.07145994619234e-06	1.05673435896421e-06
-8.65427002669454e-13	0.00398865344951769	1.06309865989148e-06	1.07133164967173e-06	1.05669407907029e-06
-8.50691577464994e-13	0.00364674363860754	1.06300108040476e-06	1.07119544214784e-06	1.05663504393412e-06
-8.35956152260544e-13	0.00339743270315348	1.06289788675265e-06	1.07106160202538e-06	1.05655844686684e-06
-8.21220727056084e-13	0.00309387384756126	1.06279468324707e-06	1.07094933575561e-06	1.05647934042535e-06
-8.06485301851634e-13	0.00297492964132524	1.06269696645239e-06	1.07086809938739e-06	1.05640023398385e-06
-7.91749876647174e-13	0.00283553870924965	1.06260223238819e-06	1.07080088394899e-06	1.05633002390968e-06
-7.77014451442724e-13	0.0027373514918803	1.06250798831738e-06	1.07073200237687e-06	1.05626786122856e-06
-7.62279026238264e-13	0.00291009296334267	1.06241330686139e-06	1.07066613664534e-06	1.05621000704783e-06
-7.47543601033814e-13	0.00311874072843358	1.06232183709418e-06	1.07060378960834e-06	1.05614676148802e-06
-7.32808175829354e-13	0.00323901742799128	1.06222978854369e-06	1.07053730071816e-06	1.05609104770675e-06
-7.18072750624904e-13	0.00341219898257951	1.06214013403343e-06	1.07046799080722e-06	1.05605199169551e-06
-7.03337325420444e-13	0.00371187023276107	1.06205454837369e-06	1.07040516058332e-06	1.05602212760254e-06
-6.88601900215994e-13	0.00399263305308988	1.0619767737395e-06	1.0703502079601e-06	1.05599843542261e-06
-6.73866475011534e-13	0.00423842826052694	1.06189978704878e-06	1.07029002225877e-06	1.05597033858954e-06
-6.59131049807084e-13	0.00433714111133256	1.06182161520199e-06	1.0702313412437e-06	1.05594203977607e-06
-6.44395624602624e-13	0.00427087441700865	1.06174019659464e-06	1.07018111525287e-06	1.05590464277377e-06
-6.29660199398174e-13	0.00425380437457603	1.06165885119482e-06	1.07014191525784e-06	1.05586448178326e-06
-6.14924774193714e-13	0.0042858679582496	1.06157964039309e-06	1.07012360732725e-06	1.05582225521651e-06
-6.00189348989264e-13	0.00417904835329033	1.06150256095239e-06	1.07014827733315e-06	1.05578670368324e-06
-5.85453923784804e-13	0.00407295722389214	1.06142275561546e-06	1.0702012276213e-06	1.05574766809341e-06
-5.70718498580354e-13	0.00411343959929919	1.06134185728397e-06	1.07026329995358e-06	1.05571196910488e-06
-5.55983073375894e-13	0.00443163823622507	1.0612640490545e-06	1.07033533789758e-06	1.05567967122694e-06
-5.41247648171444e-13	0.00479317221442886	1.06119315350896e-06	1.0704131405313e-06	1.05570962653041e-06
-5.26512222966984e-13	0.00495061595455291	1.0611201524944e-06	1.07049360042894e-06	1.05574398648703e-06
-5.11776797762534e-13	0.00489768149761913	1.06104533627066e-06	1.07055821109147e-06	1.05577854842403e-06
-4.97041372558074e-13	0.00469188737339422	1.06097202519064e-06	1.07061984598702e-06	1.05579596617166e-06
-4.82305947353624e-13	0.00477373849638401	1.06089720207408e-06	1.07066287737086e-06	1.0558161479075e-06
-4.67570522149164e-13	0.005275163172943	1.06082006613766e-06	1.07066632793385e-06	1.05583839521957e-06
-4.52835096944714e-13	0.00576710099031899	1.06073901123739e-06	1.07062777278478e-06	1.05587342467387e-06
-4.38099671740254e-13	0.00593872023631133	1.06065230643995e-06	1.07054651924171e-06	1.05584038376936e-06
-4.23364246535804e-13	0.00580743520432296	1.06055585346082e-06	1.07043347357262e-06	1.05573880403072e-06
-4.08628821331344e-13	0.00554441437457898	1.06045484088534e-06	1.07029124406743e-06	1.0556386815632e-06
-3.93893396126894e-13	0.00542874677843877	1.06033759214274e-06	1.07012939496404e-06	1.0555414246713e-06
-3.79157970922434e-13	0.00547239060892255	1.06021298700611e-06	1.06996507439455e-06	1.05544631696111e-06
-3.64422545717984e-13	0.00550551487257411	1.06008759962262e-06	1.06981219069621e-06	1.05535355377017e-06
-3.49687120513524e-13	0.00543539423754076	1.05996251212132e-06	1.06966976103748e-06	1.05526223336031e-06
-3.34951695309074e-13	0.00528226000406333	1.05984151913099e-06	1.06961293765737e-06	1.055172612573e-06
-3.20216270104614e-13	0.00515799604234608	1.05973281485817e-06	1.06969414307805e-06	1.05508384159698e-06
-3.05480844900164e-13	0.00519845328065731	1.05962205350635e-06	1.06979701804693e-06	1.05499831750651e-06
-2.90745419695704e-13	0.00547217623283669	1.05952066024563e-06	1.06989951403992e-06	1.05491409217025e-06
-2.76009994491254e-13	0.00579834497876963	1.05942314775829e-06	1.06997813604167e-06	1.05483203661244e-06
-2.61274569286794e-13	0.00603610539583633	1.05932465173632e-06	1.07002471832158e-06	1.05475065911041e-06
-2.46539144082344e-13	0.00612444310062533	1.05922444842312e-06	1.07004564152969e-06	1.05467204325662e-06
-2.31803718877884e-13	0.00602011737530842	1.05912546322328e-06	1.07002259754887e-06	1.05459407720243e-06
-2.17068293673434e-13	0.00631911925292558	1.05901805721162e-06	1.06992654469444e-06	1.05451996360842e-06
-2.02332868468974e-13	0.00694879915796044	1.05890748301014e-06	1.06980596962788e-06	1.05444649209113e-06
-1.87597443264524e-13	0.00720471662148116	1.05879801452147e-06	1.06964349306448e-06	1.05437511981748e-06
-1.72862018060074e-13	0.00730655531203373	1.05866404372993e-06	1.06926498623722e-06	1.05430396851685e-06
-1.58126592855614e-13	0.00725637673895133	1.05853240787401e-06	1.06886053207731e-06	1.05423558679542e-06
-1.43391167651154e-13	0.00688805091521422	1.05839383676495e-06	1.0684214086695e-06	1.05416734355293e-06
-1.28655742446704e-13	0.00683821494804461	1.05826346916056e-06	1.06800740060569e-06	1.05410386503317e-06
-1.13920317242254e-13	0.00719935009453168	1.05813527090373e-06	1.06762323385661e-06	1.05404052760093e-06
-9.91848920377941e-14	0.00741555805765075	1.05800705282624e-06	1.06724697534044e-06	1.05398001191901e-06
-8.4449466833344e-14	0.00747234855662403	1.05787796851481e-06	1.06685842062211e-06	1.0539198109755e-06
-6.9714041628884e-14	0.00760005539141945	1.05775684296127e-06	1.066503819587e-06	1.0538626000469e-06
-5.49786164244341e-14	0.00761468271377768	1.05763993594213e-06	1.06615288110086e-06	1.05380559680298e-06
-4.02431912199741e-14	0.007679672234248	1.05752550240757e-06	1.06579469141016e-06	1.05374983966718e-06
-2.55077660155239e-14	0.00809979966432034	1.05738196260459e-06	1.06519170325516e-06	1.0536943254796e-06
-1.07723408110639e-14	0.00852531248599405	1.05722243900241e-06	1.06445550069847e-06	1.05363984382192e-06
3.96308439338597e-15	0.00876636765070926	1.05706188669806e-06	1.06371612996853e-06	1.05358596004584e-06
1.8698509597846e-14	0.00881387613236	1.05689999347809e-06	1.06296884021765e-06	1.05353398949082e-06
3.34339348022959e-14	0.00866973652541483	1.05673657281569e-06	1.06221667196973e-06	1.05348172157544e-06
4.81693600067559e-14	0.00839901396006188	1.05657487780729e-06	1.06147642269485e-06	1.0534287102591e-06
6.2904785211206e-14	0.00849844573664335	1.05641744665409e-06	1.06076753893616e-06	1.05337555902541e-06
7.7640210415665e-14	0.00909405583378576	1.05626068159446e-06	1.06009214006122e-06	1.05332212795698e-06
9.23756356201199e-14	0.00972177459966363	1.05609872395829e-06	1.05941725932891e-06	1.05326901845337e-06
1.07111060824575e-13	0.0104002019966658	1.05593072352791e-06	1.05873507311321e-06	1.05321643149261e-06
1.2184648602903e-13	0.0108286229923343	1.05577439550248e-06	1.05818092575871e-06	1.05316405647508e-06
1.36581911233485e-13	0.0108504376670619	1.05565072801094e-06	1.05797290565463e-06	1.05311196404852e-06
1.5131733643794e-13	0.0108670776390804	1.05552625311591e-06	1.05776828694991e-06	1.05306043852083e-06
1.66052761642395e-13	0.010838452838454	1.05540164117115e-06	1.05754643189786e-06	1.0530095365819e-06
1.8078818684685e-13	0.0108049059529211	1.05527871275493e-06	1.05732549442638e-06	1.05295818477167e-06
1.95523612051305e-13	0.0107862853901495	1.05515962356657e-06	1.05711835733774e-06	1.05290642398753e-06
2.1025903725576e-13	0.0106259293810603	1.05504485836579e-06	1.05691595232862e-06	1.05285488472202e-06
2.24994462460214e-13	0.010441919406266	1.05493209727977e-06	1.05671633976811e-06	1.05280351159549e-06
2.39729887664669e-13	0.0103837973541891	1.05482298301351e-06	1.05652506558696e-06	1.05275380588192e-06
2.54465312869124e-13	0.0104807291211929	1.05471942695181e-06	1.05633987429999e-06	1.05270512626862e-06
2.69200738073579e-13	0.0103623550172948	1.0546193843684e-06	1.05616182500683e-06	1.05265661111362e-06
2.83936163278034e-13	0.0100595148495754	1.05452343054801e-06	1.05599412286588e-06	1.05260817818775e-06
2.98671588482489e-13	0.00964756083953772	1.05443202069639e-06	1.05583961739777e-06	1.05256030881779e-06
3.13407013686944e-13	0.00931461404422089	1.05434340765195e-06	1.05569665812128e-06	1.0525126648702e-06
3.28142438891399e-13	0.0093759003356688	1.05425748954183e-06	1.05556168187851e-06	1.05246570927157e-06
3.42877864095854e-13	0.00962255379170154	1.05417235695258e-06	1.05543068726275e-06	1.05241896878198e-06
3.57613289300309e-13	0.00954187875398194	1.05408716120547e-06	1.05530393819898e-06	1.05237118167713e-06
3.72348714504764e-13	0.00914389652032838	1.05400366656615e-06	1.05518260883971e-06	1.05232314830987e-06
3.87084139709219e-13	0.00876734487583951	1.05392290078027e-06	1.05506984347223e-06	1.05227801058048e-06
4.01819564913674e-13	0.00854977248528231	1.05384706501437e-06	1.05496496673166e-06	1.05223335545741e-06
4.16554990118129e-13	0.00859191206779355	1.05377301364658e-06	1.05486687539973e-06	1.05218955068729e-06
4.31290415322584e-13	0.0085653538943505	1.05370034128682e-06	1.05477420416296e-06	1.05214583542802e-06
4.46025840527038e-13	0.00816539518410512	1.05362830233127e-06	1.05468602586794e-06	1.05209943145665e-06
4.60761265731494e-13	0.00781069921222862	1.05355643189524e-06	1.05460183762357e-06	1.05205289304968e-06
4.75496690935948e-13	0.00780028850587218	1.05348486480263e-06	1.05453108383248e-06	1.05200717955257e-06
4.90232116140403e-13	0.00800334033252981	1.05341330626604e-06	1.05446691280569e-06	1.05196145328451e-06
5.04967541344858e-13	0.00826413743108758	1.05334154983774e-06	1.0544016907729e-06	1.05191547159782e-06
5.19702966549313e-13	0.0082182000951977	1.05326953452578e-06	1.05433656694985e-06	1.05186935206201e-06
5.34438391753768e-13	0.0078474610186514	1.05319687483043e-06	1.05427146783043e-06	1.05182192295966e-06
5.49173816958223e-13	0.00730550302580374	1.05312460217432e-06	1.05420704708635e-06	1.05177465101994e-06
5.63909242162678e-13	0.00693653520084356	1.05305295055598e-06	1.0541427362624e-06	1.0517283220561e-06
5.78644667367133e-13	0.00686951451247954	1.05298354456856e-06	1.05407917989023e-06	1.05168198361901e-06
5.93380092571588e-13	0.00692914685125792	1.05291557406417e-06	1.05401584974525e-06	1.05163560492062e-06
6.08115517776043e-13	0.00695832249593787	1.05284873694608e-06	1.05395327180562e-06	1.05159029706975e-06
6.22850942980498e-13	0.00685411399098646	1.05278274661648e-06	1.05389098541647e-06	1.05154841593093e-06
6.37586368184953e-13	0.00673966011948363	1.05271888642469e-06	1.05382927710155e-06	1.05150780905807e-06
6.52321793389408e-13	0.00662575060559201	1.05265790722733e-06	1.05377807473272e-06	1.05147038785009e-06
6.67057218593863e-13	0.00646862582884117	1.05259798834512e-06	1.05373049508522e-06	1.05143270089747e-06
6.81792643798318e-13	0.00617145450803691	1.0525396654996e-06	1.05368366410287e-06	1.05139448245555e-06
6.96528069002772e-13	0.00576612399559333	1.05248328684387e-06	1.053636749063e-06	1.05135525416008e-06
7.11263494207227e-13	0.00540335096157146	1.05242735852667e-06	1.05358902403506e-06	1.05131438485257e-06
7.25998919411682e-13	0.00506091918089494	1.05237114699229e-06	1.05354034993239e-06	1.05127402842254e-06
7.40734344616137e-13	0.00482495767500808	1.05231530506077e-06	1.05349110290234e-06	1.05123435582911e-06
7.55469769820592e-13	0.00462418769214594	1.05226198924346e-06	1.05344149825051e-06	1.05119650446096e-06
7.70205195025047e-13	0.00454766560677276	1.05221034415417e-06	1.0533911357026e-06	1.05114887688299e-06
7.84940620229502e-13	0.00459298642355016	1.05215907197477e-06	1.0533390312785e-06	1.05108206485174e-06
7.99676045433957e-13	0.00454002011323367	1.05210768815087e-06	1.05328381590762e-06	1.05101178961664e-06
8.14411470638412e-13	0.00441699655339838	1.05205756371141e-06	1.05322426529027e-06	1.05094015058582e-06
8.29146895842867e-13	0.00417180149747955	1.05200754074512e-06	1.05316010698539e-06	1.0508717786663e-06
8.43882321047322e-13	0.00395271338941238	1.05195487900296e-06	1.05309211597848e-06	1.05080832317956e-06
8.58617746251777e-13	0.00381004670317133	1.05190147444744e-06	1.05302118122089e-06	1.0507472319284e-06
8.73353171456232e-13	0.00375334149464422	1.05184730684128e-06	1.052947348194e-06	1.05068800623777e-06
8.88088596660687e-13	0.00371724719301338	1.0517948007309e-06	1.05287001640196e-06	1.05062683958736e-06
9.02824021865142e-13	0.00368915063077902	1.05173602747499e-06	1.05279471092177e-06	1.05056889019109e-06
9.17559447069597e-13	0.00370781432164813	1.05167835441285e-06	1.05274152980409e-06	1.05051627086737e-06
9.32294872274052e-13	0.0036900694072408	1.05162421374941e-06	1.05269010740631e-06	1.05046980800717e-06
9.47030297478506e-13	0.0036823155961569	1.0515722517533e-06	1.05264059205418e-06	1.05043190833195e-06
9.61765722682961e-13	0.00361543898240093	1.05152368585505e-06	1.05259363219945e-06	1.05040272232331e-06
9.76501147887416e-13	0.00344223801669606	1.05147583221153e-06	1.05254849408543e-06	1.05037595197787e-06
9.91236573091871e-13	0.00319412467689904	1.0514294336301e-06	1.05251188415765e-06	1.05034642512655e-06
1.00597199829633e-12	0.00299582892251906	1.05138741733232e-06	1.05247914416314e-06	1.05031893218752e-06
1.02070742350078e-12	0.00281394779048702	1.0513550052387e-06	1.05245102045167e-06	1.05029806608136e-06
1.03544284870524e-12	0.0025643878956618	1.05133097994658e-06	1.05242410977807e-06	1.05028841480149e-06
1.05017827390969e-12	0.0024369106523701	1.05133414917292e-06	1.05241457564098e-06	1.05029921725475e-06
1.06491369911415e-12	0.00242138730951238	1.05134748413409e-06	1.05240705942425e-06	1.05033330879665e-06
1.0796491243186e-12	0.00237066762262037	1.05137721054665e-06	1.05253492098089e-06	1.05037771814155e-06
1.09438454952306e-12	0.00223371740836742	1.05141226014218e-06	1.05269501487254e-06	1.05042749150028e-06
1.10911997472751e-12	0.00201862445942372	1.05146112112157e-06	1.05287668111325e-06	1.05048247990904e-06
1.12385539993197e-12	0.00183897062289587	1.05152590723303e-06	1.0530934112995e-06	1.05055461528141e-06
1.13859082513642e-12	0.00168571140837052	1.05161792129532e-06	1.05334805365979e-06	1.05055704171498e-06
1.15332625034088e-12	0.00147858766539293	1.05172247310939e-06	1.05361120954353e-06	1.05056073710968e-06
1.16806167554533e-12	0.00123463980742247	1.05184618301026e-06	1.05388572383773e-06	1.05057204627111e-06
1.18279710074979e-12	0.00106257999599224	1.05198448200938e-06	1.05418699225566e-06	1.05058402147741e-06
1.19753252595424e-12	0.000986677894329233	1.05213371231821e-06	1.054426373422e-06	1.05059882737441e-06
1.21226795115869e-12	0.00091896543445584	1.05228423962993e-06	1.05463962406933e-06	1.05061459531017e-06
1.22700337636315e-12	0.000848033850152165	1.05245029501106e-06	1.05485052873775e-06	1.05063344176999e-06
1.24173880156761e-12	0.000762674762811987	1.05263345636359e-06	1.05505936071372e-06	1.05065448450534e-06
1.25647422677206e-12	0.00068547559873349	1.0528355282753e-06	1.05526441636097e-06	1.05068101792955e-06
1.27120965197651e-12	0.000646197955400087	1.05304349739976e-06	1.05545180094148e-06	1.05071148991889e-06
1.28594507718097e-12	0.00062955524689904	1.05326615712712e-06	1.0556131575576e-06	1.05074983903856e-06
1.30068050238542e-12	0.000552701614040734	1.05350041771979e-06	1.05576620356595e-06	1.05079091771862e-06
1.31541592758988e-12	0.000438436719864175	1.05373623905346e-06	1.05592536873007e-06	1.05083643193431e-06
1.33015135279433e-12	0.000365732157986422	1.05397369367563e-06	1.05640960000667e-06	1.05088313268884e-06
1.34488677799879e-12	0.000334435460876984	1.05421549398948e-06	1.05699986925705e-06	1.05093141549518e-06
1.35962220320325e-12	0.000336042199158721	1.05447203732868e-06	1.05764709074099e-06	1.05098215903026e-06
1.3743576284077e-12	0.000318329559703657	1.05473068994284e-06	1.058316722075e-06	1.05103560936696e-06
1.38909305361215e-12	0.00026953715840787	1.05499464158002e-06	1.05898772764632e-06	1.05111047119002e-06
1.40382847881661e-12	0.000202367806503558	1.05527265064802e-06	1.05968307721519e-06	1.05120479800068e-06
1.41856390402106e-12	0.000133293651657546	1.05556249620514e-06	1.06041008842616e-06	1.05130394654599e-06
1.43329932922552e-12	9.54073243685341e-05	1.05584723953255e-06	1.0611550796755e-06	1.05140671139231e-06
1.44803475442997e-12	0.000101344012281819	1.05612646349068e-06	1.06191269796746e-06	1.05151222495654e-06
1.46277017963443e-12	0.000109139905439773	1.05641044607715e-06	1.06269819186885e-06	1.0516194300395e-06
1.47750560483888e-12	0.000101631740183428	1.05671383798149e-06	1.06350675403396e-06	1.05173175078733e-06
1.49224103004334e-12	0.00010192600980714	1.05703934344029e-06	1.06432532743082e-06	1.05184662936758e-06
1.50697645524779e-12	0.000101919912604595	1.05737366964539e-06	1.06515262646215e-06	1.05196532373975e-06
1.52171188045225e-12	9.27855967140032e-05	1.05770959506143e-06	1.06596632775263e-06	1.05208554442869e-06
1.5364473056567e-12	0.000102962971457529	1.05803792212738e-06	1.06673220140418e-06	1.05220957264614e-06
1.55118273086116e-12	0.00015034542864731	1.05834923091802e-06	1.06745990836138e-06	1.05233479071625e-06
1.56591815606561e-12	0.000194933575478585	1.05865238389142e-06	1.06815422284349e-06	1.05245328390516e-06
1.58065358127007e-12	0.000190237371472853	1.05894565286105e-06	1.06881223550423e-06	1.05257019476908e-06
1.59538900647452e-12	0.000162022975680164	1.05923093450494e-06	1.06937730703495e-06	1.05269110193295e-06
1.61012443167898e-12	0.000138833469141853	1.05951335577006e-06	1.06985716365028e-06	1.0528126751468e-06
1.62485985688343e-12	0.000124199168309927	1.05978698803959e-06	1.07030304336157e-06	1.05294337348848e-06
1.63959528208789e-12	0.000122737023210502	1.06003613077534e-06	1.07069680824883e-06	1.05307503236994e-06
1.65433070729234e-12	0.000135288411376026	1.06025032925747e-06	1.0710011419928e-06	1.05320422862592e-06
1.6690661324968e-12	0.00016140730295693	1.06042620863989e-06	1.07119707785133e-06	1.05333330175063e-06
1.68380155770125e-12	0.000153469537266256	1.06054091551667e-06	1.07110036698972e-06	1.05342669625185e-06
1.69853698290571e-12	0.000118066100022848	1.06063492881242e-06	1.07095540729674e-06	1.05351991153177e-06
1.71327240811016e-12	0.000106248639601667	1.06070998360098e-06	1.07075678490483e-06	1.05360954238552e-06
1.72800783331462e-12	0.000112072016585395	1.0607638738303e-06	1.07049222648779e-06	1.05369835375608e-06
1.74274325851907e-12	0.000143845992537585	1.0608000490456e-06	1.07018111791389e-06	1.05377938003632e-06
1.75747868372353e-12	0.000210729831564161	1.06081928841e-06	1.0698266353824e-06	1.05386039110196e-06
1.77221410892798e-12	0.00029394998228878	1.06079727770629e-06	1.06939337094347e-06	1.05394131087996e-06
1.78694953413244e-12	0.000369552390195403	1.06075049010852e-06	1.0689152159768e-06	1.05402172801423e-06
1.80168495933689e-12	0.000397852276871932	1.06068774828025e-06	1.06838104079483e-06	1.05410000891259e-06
1.81642038454135e-12	0.000358438684992652	1.06061842626607e-06	1.06780198514645e-06	1.05417617459313e-06
1.8311558097458e-12	0.000303963801976071	1.06057918500629e-06	1.06744041727827e-06	1.05424557157666e-06
1.84589123495026e-12	0.000257517306074336	1.06054273619606e-06	1.06711247898219e-06	1.05431452931162e-06
1.86062666015471e-12	0.000207509594295942	1.06049837510237e-06	1.06679833910244e-06	1.05438238892514e-06
1.87536208535917e-12	0.000166002909241818	1.06044309377847e-06	1.06647744296323e-06	1.05444720281239e-06
1.89009751056362e-12	0.000173008379272342	1.0603793397357e-06	1.06616459429796e-06	1.05450592524709e-06
1.90483293576808e-12	0.000244996293084574	1.06030701054503e-06	1.06587738402663e-06	1.05455872595783e-06
1.91956836097253e-12	0.000318397929960646	1.06023029123629e-06	1.06561623288617e-06	1.05460190386715e-06
1.93430378617699e-12	0.000333224883684449	1.06015359611783e-06	1.06536333060964e-06	1.0546421014691e-06
1.94903921138144e-12	0.000301727893018881	1.06008384504251e-06	1.06514975743467e-06	1.05467832532792e-06
1.9637746365859e-12	0.000263870813652478	1.06001993643927e-06	1.064984336386e-06	1.05470130614381e-06
1.97851006179035e-12	0.000220591680143459	1.05997585196596e-06	1.06495293551293e-06	1.05470971961249e-06
1.99324548699481e-12	0.000167956298784265	1.05994227298586e-06	1.06500637269321e-06	1.05471435685436e-06
2.00798091219926e-12	0.000122219991623275	1.05991081629922e-06	1.06506931792538e-06	1.0547155611628e-06
2.02271633740372e-12	0.000106397052507234	1.05988326762213e-06	1.06514023219655e-06	1.05471543546554e-06
2.03745176260817e-12	0.000120545305128145	1.05985966623354e-06	1.06522841981146e-06	1.05471431226401e-06
2.05218718781263e-12	0.000141094937568411	1.05984090057998e-06	1.06531975781133e-06	1.05471244079728e-06
2.06692261301709e-12	0.00015198567200444	1.05982291331857e-06	1.06539755638586e-06	1.05471010885966e-06
2.08165803822154e-12	0.00015605556550067	1.05980227354995e-06	1.06546338772356e-06	1.05470555266387e-06
2.096393463426e-12	0.000159809104711213	1.05977434374302e-06	1.06551501354174e-06	1.05469988433902e-06
2.11112888863045e-12	0.000166618164023685	1.05973829219329e-06	1.0655443345274e-06	1.05469383628117e-06
2.12586431383491e-12	0.00017484704960036	1.05967590009023e-06	1.06547266101184e-06	1.05468763633013e-06
2.14059973903936e-12	0.000178325257718628	1.05958296158744e-06	1.06525489903206e-06	1.05468353103088e-06
2.15533516424382e-12	0.000177694761906563	1.05948415566765e-06	1.06500594968795e-06	1.05468008031032e-06
2.17007058944827e-12	0.000177077413775032	1.05938522184923e-06	1.06474151814767e-06	1.05467445175445e-06
2.18480601465273e-12	0.000180459541333755	1.05928738183507e-06	1.06447027088655e-06	1.05466831076676e-06
2.19954143985718e-12	0.000187697105675277	1.05919145773456e-06	1.06417563486155e-06	1.05466447572231e-06
2.21427686506164e-12	0.000190411029005545	1.05909682487721e-06	1.06385552773191e-06	1.05466102500174e-06
2.22901229026609e-12	0.000184755033428912	1.05900049215824e-06	1.06349395074969e-06	1.0546560680046e-06
2.24374771547055e-12	0.000172571030269197	1.05890561179549e-06	1.06311814277601e-06	1.05465095245202e-06
2.258483140675e-12	0.000159675892263505	1.05881300307204e-06	1.06272509973544e-06	1.05466222491887e-06
2.27321856587945e-12	0.000148146527585812	1.05872942270249e-06	1.0623348435463e-06	1.0546743167867e-06
2.28795399108391e-12	0.000139301188996522	1.05865814659938e-06	1.06197681736404e-06	1.05468339174267e-06
2.30268941628837e-12	0.000132097639095965	1.05859420572992e-06	1.06164297713577e-06	1.05469243371797e-06
2.31742484149282e-12	0.000122148651953381	1.05852993770512e-06	1.0613060356991e-06	1.05470081607999e-06
2.33216026669727e-12	0.000108611505661651	1.05846210356522e-06	1.06099054667116e-06	1.05470770884555e-06
2.34689569190173e-12	9.5294751123255e-05	1.0583895371431e-06	1.06100504867247e-06	1.0547004504447e-06
2.36163111710618e-12	8.71773867334586e-05	1.05831905546858e-06	1.0610203550146e-06	1.05469193583464e-06
