# Supplementary material for: Time-resolved study of holeboring in realistic experimental conditions
Source: Nat Commun. 2021 Dec 1;12:6999. doi: 10.1038/s41467-021-27363-9 (PMC8636483; doi:10.1038/s41467-021-27363-9)
Supplement: Supplementary file 2 — Source data [file 41467_2021_27363_MOESM2_ESM.zip › data-figure-4/pm.dat]

relative time in s	intensity in arb. units	instantaneous wavelength in m	upper limit instantaneous wavelength in m	lower limit instantaneous wavelength in m
-1.36271030806859e-12	7.20781638417339e-05	1.05178687810553e-06	1.05845310664985e-06	1.04756006652629e-06
-1.3382716254269e-12	5.69102733731348e-05	1.05205446661362e-06	1.0594839687326e-06	1.04755590725916e-06
-1.28939426014351e-12	6.01998728576134e-05	1.05255321527251e-06	1.06131130653973e-06	1.04755216209937e-06
-1.26495557750181e-12	0.000185367964577461	1.05275569124881e-06	1.06195603380902e-06	1.04756689180682e-06
-1.24051689486012e-12	0.000303491302997761	1.05291914236129e-06	1.06236772638344e-06	1.0475895436962e-06
-1.21607821221842e-12	0.000337114741841399	1.05305184336702e-06	1.06259998400775e-06	1.04761866067894e-06
-1.19163952957673e-12	0.000354987047151412	1.0531572827877e-06	1.06267070635e-06	1.04764768900487e-06
-1.16720084693504e-12	0.000458751539136964	1.05322305327028e-06	1.06259010443212e-06	1.04767214617066e-06
-1.14276216429334e-12	0.00060529626975104	1.05318353324285e-06	1.06240594507809e-06	1.04769990913289e-06
-1.11832348165165e-12	0.000699584080182964	1.05313029823516e-06	1.062135730005e-06	1.04773225800759e-06
-1.09388479900995e-12	0.00079785292045891	1.05306146326994e-06	1.06178348378149e-06	1.04748420133062e-06
-1.06944611636826e-12	0.000912450151453242	1.05298245957455e-06	1.06135966731081e-06	1.04697507073527e-06
-1.04500743372656e-12	0.000915458241923104	1.05290188647417e-06	1.06089498883541e-06	1.04651086473729e-06
-1.02056875108487e-12	0.000837025368502763	1.05282625487715e-06	1.06042147287439e-06	1.04609894363452e-06
-9.96130068443181e-13	0.000850193482189513	1.05276250262465e-06	1.0599492547618e-06	1.04574270048232e-06
-9.71691385801481e-13	0.00104941258057956	1.05270789773409e-06	1.05947703246053e-06	1.04543643952704e-06
-9.47252703159791e-13	0.0013927251320064	1.05265952839172e-06	1.05900266534751e-06	1.04517274475924e-06
-9.22814020518091e-13	0.00171350452818096	1.05261262506798e-06	1.05852866533348e-06	1.04494716885007e-06
-8.98375337876401e-13	0.00184263262021204	1.05256316383021e-06	1.05804705910023e-06	1.04475198514161e-06
-8.73936655234701e-13	0.00188149183227391	1.0525725768074e-06	1.05787286067966e-06	1.0449314701808e-06
-8.49497972593011e-13	0.00205747651836878	1.05262607803073e-06	1.05778634009359e-06	1.04537110450413e-06
-8.25059289951321e-13	0.00235704824496059	1.05268287669177e-06	1.05767136680909e-06	1.04583955113906e-06
-8.00620607309621e-13	0.00275457804112663	1.05274063438616e-06	1.05752979442976e-06	1.04633266341492e-06
-7.76181924667931e-13	0.0032821196657156	1.05279615266773e-06	1.05736224625627e-06	1.04682135066895e-06
-7.51743242026231e-13	0.00376158512645911	1.05283789695728e-06	1.0571671579662e-06	1.04727767906404e-06
-7.27304559384541e-13	0.00392885283143368	1.05287148732715e-06	1.05695809369269e-06	1.04769959811077e-06
-7.02865876742851e-13	0.00396300251504864	1.05289656803998e-06	1.05673852499958e-06	1.0480704982777e-06
-6.78427194101151e-13	0.00420108045388941	1.05291797744948e-06	1.05650162677271e-06	1.04839319164662e-06
-6.53988511459461e-13	0.00462089682112253	1.05294023089309e-06	1.05624935092013e-06	1.04867594235951e-06
-6.29549828817761e-13	0.00497769752846883	1.05296022452161e-06	1.05598601418046e-06	1.04892633483614e-06
-6.05111146176071e-13	0.00531261745040931	1.05298356117412e-06	1.05569872814203e-06	1.04921265188475e-06
-5.80672463534371e-13	0.00599919404489445	1.05310334729919e-06	1.05537992185939e-06	1.05010363666461e-06
-5.56233780892681e-13	0.00703854539469127	1.05321149404435e-06	1.05514801273802e-06	1.05096387615542e-06
-5.31795098250991e-13	0.00795242557263972	1.05330614712059e-06	1.05528409447051e-06	1.05179362637359e-06
-5.07356415609291e-13	0.00846312450408818	1.05337782955431e-06	1.05536426492823e-06	1.05172861812126e-06
-4.82917732967601e-13	0.00884430556027592	1.05343325281833e-06	1.05542769702718e-06	1.05146234245081e-06
-4.58479050325901e-13	0.00938590593871996	1.05347176288505e-06	1.05548043573902e-06	1.05121148372092e-06
-4.34040367684211e-13	0.010006843962142	1.05348933936385e-06	1.05551582364528e-06	1.0509682421592e-06
-4.09601685042511e-13	0.0106940766633149	1.05348185745233e-06	1.05551047772028e-06	1.05072182094162e-06
-3.85163002400821e-13	0.0117342155259312	1.05345628438009e-06	1.05555667448229e-06	1.05046621850893e-06
-3.60724319759131e-13	0.0134653877669318	1.05341828513893e-06	1.05601272634162e-06	1.05020214883752e-06
-3.36285637117431e-13	0.0159844632570955	1.05336451142453e-06	1.05643827604817e-06	1.04993103746482e-06
-3.11846954475741e-13	0.0186743654961558	1.05323483688104e-06	1.05643239769967e-06	1.04965146047987e-06
-2.87408271834041e-13	0.0207766964003818	1.0530459095248e-06	1.05611036020622e-06	1.04936051879292e-06
-2.6296958919235e-13	0.022031632214331	1.05285097720857e-06	1.05576361379967e-06	1.04905579799974e-06
-2.38530906550656e-13	0.0228677577395599	1.0526420799151e-06	1.0553958302018e-06	1.04873553249028e-06
-2.14092223908962e-13	0.0239838156243945	1.05242429866737e-06	1.05502978965246e-06	1.04839659198872e-06
-1.89653541267267e-13	0.0254934565306608	1.05219372224019e-06	1.05484453222575e-06	1.0480370260339e-06
-1.65214858625573e-13	0.0267059895329604	1.05194837840358e-06	1.05467608966486e-06	1.04765454963722e-06
-1.40776175983879e-13	0.0272863840081597	1.05169135030814e-06	1.05448178887865e-06	1.04724317352629e-06
-1.16337493342185e-13	0.0271997470333576	1.0514257223575e-06	1.05427654078352e-06	1.04681584308772e-06
-9.18988107004914e-14	0.0265125977251615	1.05115224170299e-06	1.05406199780132e-06	1.04637846433253e-06
-6.74601280587963e-14	0.0255151749884737	1.05087129759475e-06	1.05383681554454e-06	1.04593290875923e-06
-4.30214454171023e-14	0.0249449147544812	1.05058226325104e-06	1.05359550528486e-06	1.04548012680291e-06
-1.85827627754083e-14	0.0255576960712533	1.05028927202801e-06	1.05334442668165e-06	1.04503451020708e-06
5.85591986628569e-15	0.0269033254574099	1.04999482608976e-06	1.05310179409333e-06	1.04459655517301e-06
3.02946025079807e-14	0.0275824631837919	1.0496970845025e-06	1.05286293305524e-06	1.04415786457364e-06
5.47332851496747e-14	0.0270874244402102	1.04939571041712e-06	1.05262852690974e-06	1.04371371458657e-06
7.91719677913686e-14	0.0260829707943801	1.04909240441854e-06	1.05239958282825e-06	1.04327456250306e-06
1.03610650433063e-13	0.025126004401155	1.0487831699014e-06	1.05214230009205e-06	1.04285030135405e-06
1.28049333074757e-13	0.0244807254075447	1.0484674309672e-06	1.05184691160294e-06	1.04244589260574e-06
1.52488015716452e-13	0.0240846642699096	1.04814695788651e-06	1.05153577921799e-06	1.04205465718962e-06
1.76926698358146e-13	0.0238092364297268	1.04781987006707e-06	1.05120161254404e-06	1.04167775563819e-06
2.0136538099984e-13	0.0236456914179099	1.04748505166226e-06	1.05084264553753e-06	1.04131045706196e-06
2.25804063641534e-13	0.0234600296619251	1.04714045477704e-06	1.05045403235076e-06	1.04094700439545e-06
2.50242746283229e-13	0.0227696540598491	1.04678403878663e-06	1.05004047133716e-06	1.04057349268939e-06
2.74681428924923e-13	0.0213047001996157	1.04641310268368e-06	1.04958539098078e-06	1.04018628649572e-06
2.99120111566617e-13	0.0193899326880845	1.04603143639694e-06	1.0491628722571e-06	1.03978212862058e-06
3.23558794208311e-13	0.0175924932828	1.04564144596919e-06	1.0488518886666e-06	1.03936750193588e-06
3.47997476850006e-13	0.0164874159132509	1.04524276561371e-06	1.04852392401219e-06	1.03893311709062e-06
3.724361594917e-13	0.0164695061020099	1.04483422338906e-06	1.04817870354285e-06	1.03846708662626e-06
3.96874842133394e-13	0.0172478528974002	1.04441860322349e-06	1.0478169749921e-06	1.03797564841939e-06
4.21313524775088e-13	0.0179668510067096	1.04399691415605e-06	1.04743314890407e-06	1.03748008826425e-06
4.45752207416783e-13	0.0177468005036263	1.04356889763736e-06	1.04702464532241e-06	1.03695595344582e-06
4.70190890058477e-13	0.0159531486276255	1.04313846342064e-06	1.04661206007306e-06	1.03639192083345e-06
4.94629572700171e-13	0.0131468343812083	1.04270907645416e-06	1.0463783013912e-06	1.03581059086426e-06
5.19068255341865e-13	0.0103216711808037	1.0422882565004e-06	1.04615215773175e-06	1.03522538751089e-06
5.43506937983559e-13	0.00823684659097237	1.04188679505016e-06	1.04593611203775e-06	1.03465564635215e-06
5.67945620625254e-13	0.0069656727264153	1.04150763283431e-06	1.04573466040196e-06	1.03409956945557e-06
5.92384303266948e-13	0.00611370995459219	1.04116505877501e-06	1.04555336558874e-06	1.03358292790228e-06
6.16822985908642e-13	0.00540783771680713	1.04086986193397e-06	1.04539593703546e-06	1.03315820339636e-06
6.41261668550336e-13	0.00472654914509253	1.04062337981709e-06	1.04526113877144e-06	1.03282827988104e-06
6.6570035119203e-13	0.00411114345202858	1.04043512567492e-06	1.04515287539146e-06	1.03259008796363e-06
6.90139033833724e-13	0.00367260346596309	1.04030482836257e-06	1.04508006824172e-06	1.03242566981684e-06
7.14577716475419e-13	0.00325557572809008	1.04026301573275e-06	1.04503860875228e-06	1.03245407653033e-06
7.39016399117113e-13	0.00272746250071291	1.0403026942626e-06	1.04503722880776e-06	1.03266429667572e-06
7.63455081758807e-13	0.00220454023756265	1.04042897532329e-06	1.04507363358023e-06	1.03311360479654e-06
7.87893764400501e-13	0.00180423798300983	1.04063363856672e-06	1.04515442545407e-06	1.03376637067725e-06
8.12332447042196e-13	0.00153537370803097	1.04090966150351e-06	1.0452707522428e-06	1.03459889377774e-06
8.3677112968389e-13	0.00140545229184505	1.04126171826063e-06	1.04541322367989e-06	1.03565397775716e-06
8.61209812325584e-13	0.00135198825533311	1.04167614337138e-06	1.04557970668517e-06	1.0368631880536e-06
8.85648494967279e-13	0.00112372160683144	1.04214395126163e-06	1.04576988689113e-06	1.03817950312883e-06
9.10087177608973e-13	0.000653838990464408	1.0426685822059e-06	1.04597581710193e-06	1.03963953687876e-06
9.34525860250667e-13	0.000283042841088197	1.04323418515872e-06	1.04620562908678e-06	1.04119920482908e-06
9.58964542892361e-13	0.000135296184782574	1.04382303085835e-06	1.0464452162845e-06	1.04278737603606e-06
9.83403225534055e-13	0.000121095251210893	1.04440533736825e-06	1.04669737288872e-06	1.04318116665236e-06
1.00784190817575e-12	0.000106141248448685	1.04499199812204e-06	1.04695687394116e-06	1.04349789883282e-06
1.03228059081744e-12	8.3709668514117e-05	1.04556435523364e-06	1.04722049068067e-06	1.04384610948608e-06
1.05671927345914e-12	6.41752812378804e-05	1.04613386222848e-06	1.04818922238969e-06	1.04422373792467e-06
1.15447400402591e-12	5.59902195052314e-05	1.04817310354995e-06	1.0515424398487e-06	1.04561378859816e-06
1.32554478251777e-12	5.56142993630453e-05	1.05017706926663e-06	1.05271237946497e-06	1.04691183602296e-06
1.34998346515947e-12	5.55283599357469e-05	1.05033749508864e-06	1.05274435205348e-06	1.04702051419329e-06
