# Supplementary material for: Time-resolved study of holeboring in realistic experimental conditions
Source: Nat Commun. 2021 Dec 1;12:6999. doi: 10.1038/s41467-021-27363-9 (PMC8636483; doi:10.1038/s41467-021-27363-9)
Supplement: Supplementary file 2 — Source data [file 41467_2021_27363_MOESM2_ESM.zip › data-figure-5/experimental.dat]

relative time in ps	Doppler shift in nm	intensity in W/cm^2
-2.60522317614763	0.20293253736736	113646778688163
-2.52859896508447	0.375802052002882	391626224353582
-2.4519747540213	0.564686430919437	890726848271057
-2.37535054295814	1.52585986278314	6.63198357706192e+15
-2.29872633189497	1.95033143415503	1.11150310183755e+16
-2.22210212083181	2.78554392025694	2.35134222845958e+16
-2.14547790976864	3.61463354325861	4.151947948773e+16
-2.06885369870547	4.22008786939591	5.98402288824075e+16
-1.99222948764231	4.66631896292324	7.78369154941533e+16
-1.91560527657914	4.6211644880259	8.11887116978851e+16
-1.83898106551598	4.31631528081834	7.50341297389797e+16
-1.76235685445281	4.90461256878552	1.0339260177107e+17
-1.68573264338964	3.94879024092666	7.06766098045588e+16
-1.60910843232648	5.22354258854239	1.3249950054252e+17
-1.53248422126331	7.02385428004322	2.62961367525034e+17
-1.45586001020015	8.55663173175662	4.37573715485653e+17
-1.37923579913698	9.63397950544004	6.31520381628233e+17
-1.30261158807382	12.2370462736837	1.20209326881247e+18
-1.22598737701065	9.72434901788938	8.67283583049445e+17
-1.14936316594749	13.1699558058237	1.90085959100493e+18
-1.07273895488432	11.8886971619413	1.82294290178057e+18
-0.996114743821154	11.0169211906184	1.81926873285172e+18
-0.919490532757988	11.7820027698097	2.44189146128048e+18
-0.842866321694822	15.5152495760294	5.2325108405358e+18
-0.766242110631657	12.9036134261689	4.3246784512711e+18
-0.689617899568491	19.5056762817394	1.2924752107502e+19
-0.612993688505325	18.4232418829502	1.49112087975948e+19
-0.53636947744216	21.7883910290766	2.8284281795951e+19
-0.459745266378994	22.8645812525467	4.29975339919606e+19
-0.383121055315828	25.0592600307834	7.36888218452929e+19
-0.306496844252663	24.2487365671363	9.74026677202797e+19
-0.229872633189497	26.0066311551755	1.62259855873107e+20
-0.153248422126331	25.025263844037	2.14670841530971e+20
-0.0766242110631657	22.3516082289241	2.3511351260828e+20
0	19.6660496033894	2.4e+20
0.0766242110631657	15.279978946289	1.79327716051589e+20
0.153248422126331	11.9021076935892	1.28240105863708e+20
0.229872633189497	8.59224309769729	7.52016816722409e+19
0.306496844252663	5.86437416144349	3.79551112133686e+19
0.383121055315828	5.08695481386803	3.05799286700338e+19
0.459745266378994	4.15242957212695	2.15465548385113e+19
0.53636947744216	3.62143587489209	1.72018369246507e+19
0.612993688505325	1.9635178805388	5.19529190336054e+18
0.689617899568491	1.33853445319028	2.45833425225922e+18
0.766242110631657	1.61242607818258	3.64345395041845e+18
0.842866321694823	1.51008784627174	3.26019567741716e+18
0.919490532757988	1.26497777562713	2.32658685936717e+18
0.996114743821154	1.35656867569583	2.72386558164038e+18
1.07273895488432	1.22954729977914	2.27442004182036e+18
1.14936316594749	0.980259669646102	1.46467736402624e+18
1.22598737701065	0.688913751624341	7.30145460398374e+17
1.30261158807382	0.627606811378428	6.11027122863337e+17
1.37923579913698	0.351653084551799	1.92752047687588e+17
1.45586001020015	0.319863438215862	1.60153113897391e+17
1.53248422126331	0.315212464932074	1.5617623304325e+17
1.60910843232648	0.308698280116914	1.50397928207705e+17
1.68573264338965	0.243159956294903	9.36190791155999e+16
1.76235685445281	0.100754193640569	1.60961079290534e+16
1.83898106551598	0.17875488539994	5.07819959942474e+16
1.91560527657914	0.187152097274748	5.58019983201143e+16
1.99222948764231	0.150989497744831	3.63936751449926e+16
2.06885369870547	0.129061268389023	2.66358892219144e+16
2.14547790976864	0.104908546700699	1.76239259886499e+16
2.2221021208318	0.079702497282824	1.01832570104141e+16
