# Supplementary material for: Time-resolved study of holeboring in realistic experimental conditions
Source: Nat Commun. 2021 Dec 1;12:6999. doi: 10.1038/s41467-021-27363-9 (PMC8636483; doi:10.1038/s41467-021-27363-9)
Supplement: Supplementary file 2 — Source data [file 41467_2021_27363_MOESM2_ESM.zip › data-figure-5/ideal.dat]

relative time in ps	Doppler shift in nm	intensity in W/cm^2
-5	0	9.29422059563883e-101
-4.98998998998999	0	2.81747769497917e-100
-4.97997997997998	0	8.52202436510451e-100
-4.96996996996997	0	2.57193406726624e-99
-4.95995995995996	0	7.74482600013169e-99
-4.94994994994995	0	2.32701012880083e-98
-4.93993993993994	0	6.97621178870126e-98
-4.92992992992993	0	2.08677590917349e-97
-4.91991991991992	0	6.22826017951166e-97
-4.90990990990991	0	1.85478020886812e-96
-4.8998998998999	0	5.51128581859715e-96
-4.88988988988989	0	1.63398546927206e-95
-4.87987987987988	0	4.83368361253598e-95
-4.86986986986987	0	1.42673404689523e-94
-4.85985985985986	0	4.20186992902675e-94
-4.84984984984985	0	1.2347440962436e-93
-4.83983983983984	0	3.62031272412412e-93
-4.82982982982983	0	1.05913175572349e-92
-4.81981981981982	0	3.09163821607779e-92
-4.80980980980981	0	9.00455217768296e-92
-4.7997997997998	0	2.61679888135227e-91
-4.78978978978979	0	7.58775581954257e-91
-4.77977977977978	0	2.19528607195173e-90
-4.76976976976977	0	6.33729132503402e-90
-4.75975975975976	0	1.82537037016114e-89
-4.74974974974975	0	5.24605809664785e-89
-4.73973973973974	0	1.50435373786749e-88
-4.72972972972973	0	4.30429092730109e-88
-4.71971971971972	0	1.22881934675436e-87
-4.70970970970971	0	3.5003319940361e-87
-4.6996996996997	0	9.94867421304286e-87
-4.68968968968969	0	2.82134343960488e-86
-4.67967967967968	0	7.98328211014826e-86
-4.66966966966967	0	2.25393699454645e-85
-4.65965965965966	0	6.34946073262343e-85
-4.64964964964965	0	1.78470600989887e-84
-4.63963963963964	0	5.0053137422651e-84
-4.62962962962963	0	1.40065346023185e-83
-4.61961961961962	0	3.91079333622463e-83
-4.60960960960961	0	1.08951649319436e-82
-4.5995995995996	0	3.02856937244043e-82
-4.58958958958959	0	8.39993678341092e-82
-4.57957957957958	0	2.32460562172038e-81
-4.56956956956957	0	6.41885144047813e-81
-4.55955955955956	0	1.76847994649757e-80
-4.54954954954955	0	4.86158327457908e-80
-4.53953953953954	0	1.33349101397137e-79
-4.52952952952953	0	3.6495324721425e-79
-4.51951951951952	0	9.96596013161894e-79
-4.50950950950951	0	2.71541262744329e-78
-4.4994994994995	0	7.38222530320002e-78
-4.48948948948949	0	2.0025046464106e-77
-4.47947947947948	0	5.41994081134892e-77
-4.46946946946947	0	1.46369412531413e-76
-4.45945945945946	0	3.94403617974613e-76
-4.44944944944945	0	1.06039146911699e-75
-4.43943943943944	0	2.84463359453185e-75
-4.42942942942943	0	7.61414632615775e-75
-4.41941941941942	0	2.03353137404296e-74
-4.40940940940941	0	5.41895207722465e-74
-4.3993993993994	0	1.44083589027124e-73
-4.38938938938939	0	3.82250885436224e-73
-4.37937937937938	0	1.01185261113724e-72
-4.36936936936937	0	2.67251891675823e-72
-4.35935935935936	0	7.04302278941814e-72
-4.34934934934935	0	1.85196243780475e-71
-4.33933933933934	0	4.85892313310251e-71
-4.32932932932933	0	1.27198695681213e-70
-4.31931931931932	0	3.32246230103595e-70
-4.30930930930931	0	8.65908973294881e-70
-4.2992992992993	0	2.25174492755166e-69
-4.28928928928929	0	5.84252958894219e-69
-4.27927927927928	0	1.51257675676992e-68
-4.26926926926927	0	3.90722749995803e-68
-4.25925925925926	0	1.0070586171096e-67
-4.24924924924925	0	2.58985575055242e-67
-4.23923923923924	0	6.64555375858783e-67
-4.22922922922923	0	1.70145924192148e-66
-4.21921921921922	0	4.34657021084523e-66
-4.20920920920921	0	1.10791546070428e-65
-4.1991991991992	0	2.81774262050592e-65
-4.18918918918919	0	7.15040751521483e-65
-4.17917917917918	0	1.81048545853483e-64
-4.16916916916917	0	4.57397790899006e-64
-4.15915915915916	0	1.15299615507337e-63
-4.14914914914915	0	2.89998952943494e-63
-4.13913913913914	0	7.27779427825497e-63
-4.12912912912913	0	1.82237561308559e-62
-4.11911911911912	0	4.55313774874145e-62
-4.10910910910911	0	1.13505905696768e-61
-4.0990990990991	0	2.82332518272182e-61
-4.08908908908909	0	7.00709684379256e-61
-4.07907907907908	0	1.73520229076919e-60
-4.06906906906907	0	4.28742839004799e-60
-4.05905905905906	0	1.05700835696608e-59
-4.04904904904905	0	2.60012805364146e-59
-4.03903903903904	0	6.38183876481484e-59
-4.02902902902903	0	1.56290180532245e-58
-4.01901901901902	0	3.81902351531997e-58
-4.00900900900901	0	9.31124484241796e-58
-3.998998998999	0	2.26515505318197e-57
-3.98898898898899	0	5.49822994411397e-57
-3.97897897897898	0	1.33162713556359e-56
-3.96896896896897	0	3.21793412143788e-56
-3.95895895895896	0	7.75901221700988e-56
-3.94894894894895	0	1.86668267643847e-55
-3.93893893893894	0	4.4809421073601e-55
-3.92892892892893	0	1.07325505682369e-54
-3.91891891891892	0	2.5649052610525e-54
-3.90890890890891	0	6.11609873568775e-54
-3.8988988988989	0	1.45516560801108e-53
-3.88888888888889	0	3.45449947030364e-53
-3.87887887887888	0	8.18262434190132e-53
-3.86886886886887	0	1.93390381933107e-52
-3.85885885885886	0	4.56049415280879e-52
-3.84884884884885	0	1.07305926798842e-51
-3.83883883883884	0	2.51924433757232e-51
-3.82882882882883	0	5.90135372401146e-51
-3.81881881881882	0	1.37932871359235e-50
-3.80880880880881	0	3.21676016357479e-50
-3.7987987987988	0	7.48521641143744e-50
-3.78878878878879	0	1.73790012695795e-49
-3.77877877877878	0	4.02605815010552e-49
-3.76876876876877	0	9.30614995311882e-49
-3.75875875875876	0	2.14632173534196e-48
-3.74874874874875	0	4.93917456340239e-48
-3.73873873873874	0	1.1340930840071e-47
-3.72872872872873	0	2.59823125658692e-47
-3.71871871871872	0	5.93938774492837e-47
-3.70870870870871	0	1.35469125903537e-46
-3.6986986986987	0	3.0830016216796e-46
-3.68868868868869	0	7.00070781785816e-46
-3.67867867867868	0	1.58615244834907e-45
-3.66866866866867	0	3.58577202010154e-45
-3.65865865865866	0	8.08826173983299e-45
-3.64864864864865	0	1.8203818384707e-44
-3.63863863863864	0	4.08794049752759e-44
-3.62862862862863	0	9.15970342124413e-44
-3.61861861861862	0	2.04782590648281e-43
-3.60860860860861	0	4.56814024074259e-43
-3.5985985985986	0	1.01676502319713e-42
-3.58858858858859	0	2.25806553649619e-42
-3.57857857857858	0	5.00365389076629e-42
-3.56856856856857	0	1.10629959854758e-41
-3.55855855855856	0	2.44057985819446e-41
-3.54854854854855	0	5.37214919390644e-41
-3.53853853853854	0	1.17988011624619e-40
-3.52852852852853	0	2.58560675595909e-40
-3.51851851851852	0	5.65355784366504e-40
-3.50850850850851	0	1.23343418418974e-39
-3.4984984984985	0	2.68500374460609e-39
-3.48848848848849	0	5.83188008426165e-39
-3.47847847847848	0	1.26388351578793e-38
-3.46846846846847	0	2.73300413215657e-38
-3.45845845845846	0	5.89669006618496e-38
-3.44844844844845	0	1.26943681561492e-37
-3.43843843843844	0	2.72677090693487e-37
-3.42842842842843	0	5.84414507775639e-37
-3.41841841841842	0	1.24976425733603e-36
-3.40840840840841	0	2.66667436357088e-36
-3.3983983983984	0	5.67736277941239e-36
-3.38838838838839	0	1.20602991712881e-35
-3.37837837837838	0	2.55625568177214e-35
-3.36836836836837	0	5.4061149353158e-35
-3.35835835835836	0	1.14077772688065e-34
-3.34834834834835	0	2.40188144010835e-34
-3.33833833833834	0	5.04587948715521e-34
-3.32832832832833	0	1.05768648736372e-33
-3.31831831831832	0	2.21213594490197e-33
-3.30830830830831	0	4.61637886266574e-33
-3.2982982982983	0	9.61226752749652e-33
-3.28828828828829	0	1.99703202668801e-32
-3.27827827827828	0	4.13979641901807e-32
-3.26826826826827	0	8.56264056212142e-32
-3.25825825825826	0	1.76714105877861e-31
-3.24824824824825	0	3.63889476337027e-31
-3.23823823823824	0	7.47657249776373e-31
-3.22822822822823	0	1.53274665240138e-30
-3.21821821821822	0	3.13525578756564e-30
-3.20820820820821	0	6.39897413415584e-30
-3.1981981981982	0	1.30311428508614e-29
-3.18818818818819	0	2.64782593188867e-29
-3.17817817817818	0	5.36823020355007e-29
-3.16816816816817	0	1.08594443929653e-28
-3.15815815815816	0	2.19189050274947e-28
-3.14814814814815	0	4.41433083496221e-28
-3.13813813813814	0	8.87045049922636e-28
-3.12812812812813	0	1.77853022186483e-27
-3.11811811811812	0	3.5580463118029e-27
-3.10810810810811	0	7.10226247593807e-27
-3.0980980980981	0	1.41454450058322e-26
-3.08808808808809	0	2.81106757312301e-26
-3.07807807807808	0	5.57391999422971e-26
-3.06806806806807	0	1.10277001940307e-25
-3.05805805805806	0	2.17692739653666e-25
-3.04804804804805	0	4.28783153404689e-25
-3.03803803803804	0	8.42686928494679e-25
-3.02802802802803	0	1.65245474802457e-24
-3.01801801801802	0	3.23316350371889e-24
-3.00800800800801	0	6.31190617869454e-24
-2.997997997998	0	1.22949899016244e-23
-2.98798798798799	0	2.38962961804318e-23
-2.97797797797798	0	4.63412541479616e-23
-2.96796796796797	0	8.96684676627401e-23
-2.95795795795796	0	1.73119698815388e-22
-2.94794794794795	0	3.33493982545387e-22
-2.93793793793794	0	6.41009241418833e-22
-2.92792792792793	0	1.22934945783194e-21
-2.91791791791792	0	2.35245428080857e-21
-2.90790790790791	0	4.49160755972639e-21
-2.8978978978979	0	8.55691446794598e-21
-2.88788788788789	0	1.62654975399226e-20
-2.87787787787788	0	3.08497954087189e-20
-2.86786786786787	0	5.83810630377559e-20
-2.85785785785786	0	1.10236770988203e-19
-2.84784784784785	0	2.07690074943528e-19
-2.83783783783784	0	3.90426940087132e-19
-2.82782782782783	0	7.32316105655814e-19
-2.81781781781782	0	1.37054143096827e-18
-2.80780780780781	0	2.55929604903723e-18
-2.7977977977978	0	4.76852054747213e-18
-2.78778778778779	0	8.86505766626759e-18
-2.77777777777778	0	1.64442566441197e-17
-2.76776776776777	0	3.04355883743313e-17
-2.75775775775776	0	5.62061621668177e-17
-2.74774774774775	0	1.03566890426459e-16
-2.73773773773774	0	1.90411299129972e-16
-2.72772772772773	0	3.49300550381976e-16
-2.71771771771772	0	6.39352839461395e-16
-2.70770770770771	0	1.16766080153561e-15
-2.6976976976977	0	2.12778419444645e-15
-2.68768768768769	0	3.86877284150328e-15
-2.67767767767768	0	7.01865114746368e-15
-2.66766766766767	0	1.27048299902836e-14
-2.65765765765766	0	2.29466257968579e-14
-2.64764764764765	0	4.13526726435228e-14
-2.63763763763764	0	7.43572137730738e-14
-2.62762762762763	0	1.33406628027079e-13
-2.61761761761762	0	2.38817683124678e-13
-2.60760760760761	0	4.26570019604533e-13
-2.5975975975976	0	7.60236910901214e-13
-2.58758758758759	0	1.35189309175518e-12
-2.57757757757758	0	2.39867009412917e-12
-2.56756756756757	0	4.24652286438643e-12
-2.55755755755756	0	7.5012076450585e-12
-2.54754754754755	2.27373675443232e-13	1.32209810545636e-11
-2.53753753753754	2.27373675443232e-13	2.32504280447006e-11
-2.52752752752753	2.27373675443232e-13	4.07974479597691e-11
-2.51751751751752	2.27373675443232e-13	7.1428218097863e-11
-2.50750750750751	2.27373675443232e-13	1.24778973755587e-10
-2.4974974974975	2.27373675443232e-13	2.17494248810694e-10
-2.48748748748749	2.27373675443232e-13	3.78258695004197e-10
-2.47747747747748	2.27373675443232e-13	6.56394354187965e-10
-2.46746746746747	4.54747350886464e-13	1.13651593278766e-09
-2.45745745745746	6.82121026329696e-13	1.9634551913338e-09
-2.44744744744745	9.09494701772928e-13	3.38455234438038e-09
-2.43743743743744	1.36424205265939e-12	5.82124999102792e-09
-2.42742742742743	1.81898940354586e-12	9.99001269074215e-09
-2.41741741741742	2.50111042987555e-12	1.71060841496467e-08
-2.40740740740741	3.18323145620525e-12	2.92260378788283e-08
-2.3973973973974	4.09272615797818e-12	4.9822332535641e-08
-2.38738738738739	5.45696821063757e-12	8.47447775132991e-08
-2.37737737737738	7.04858393874019e-12	1.43825736338036e-07
-2.36736736736737	9.32232069317251e-12	2.43553874594239e-07
-2.35735735735736	1.22781784739345e-11	4.11517448622003e-07
-2.34734734734735	1.5688783605583e-11	6.937711566516e-07
-2.33733733733734	2.04636307898909e-11	1.16702188562016e-06
-2.32732732732733	2.66027200268582e-11	1.95873884218444e-06
-2.31731731731732	3.4333424991928e-11	3.28026435733136e-06
-2.30730730730731	4.45652403868735e-11	5.4812035334166e-06
-2.2972972972973	5.75255398871377e-11	9.13856042007117e-06
-2.28728728728729	7.43511918699369e-11	1.52024792949042e-05
-2.27727727727728	9.57243173616007e-11	2.52339842802488e-05
-2.26726726726727	1.23236532090232e-10	4.17918898196235e-05
-2.25725725725726	1.5825207810849e-10	6.90610165853615e-05
-2.24724724724725	2.03499439521693e-10	0.00011386983676653
-2.23723723723724	2.60797605733387e-10	0.000187335120398016
-2.22722722722723	3.34011929226108e-10	0.000307513710807803
-2.21721721721722	4.2768988350872e-10	0.000503668208106657
-2.20720720720721	5.46833689440973e-10	0.000823112824052697
-2.1971971971972	6.98264557286166e-10	0.00134217446427945
-2.18718718718719	8.9062268671114e-10	0.00218370189091308
-2.17717717717718	1.13482201413717e-09	0.00354496950039499
-2.16716716716717	1.44405021273997e-09	0.00574204286746059
-2.15715715715716	1.8360424292041e-09	0.00928015291305918
-2.14714714714715	2.3314896679949e-09	0.0149650650435601
-2.13713713713714	2.95744939649012e-09	0.0240789120122092
-2.12712712712713	3.74734554497991e-09	0.0386571546965522
-2.11711711711712	4.74278749607038e-09	0.0619238122611477
-2.10710710710711	5.99629856878892e-09	0.0989738034092902
-2.0970970970971	7.5724528869614e-09	0.157840195054707
-2.08708708708709	9.55196810537018e-09	0.251159570983142
-2.07707707707708	1.2035798135912e-08	0.398764630738957
-2.06706706706707	1.51489985000808e-08	0.631710802211822
-2.05705705705706	1.90459559235023e-08	0.998515361434451
-2.04704704704705	2.39185737882508e-08	1.57480205300847
-2.03703703703704	3.00046849588398e-08	2.47817498331543
-2.02702702702703	3.75976014765911e-08	3.89110311039373
-2.01701701701702	4.70595296064857e-08	6.09604669015642
-2.00700700700701	5.88372586207697e-08	9.529247447396
-1.996996996997	7.34810328140156e-08	14.8629048957574
-1.98698698698699	9.1667743618018e-08	23.1304226112651
-1.97697697697698	1.14228214442846e-07	35.9168475396828
-1.96696696696697	1.42183353091241e-07	55.6477525483093
-1.95695695695696	1.76782805283437e-07	86.0264143645449
-1.94694694694695	2.19558160097222e-07	132.69384806241
-1.93693693693694	2.72380930255167e-07	204.222942885951
-1.92692692692693	3.37536903316504e-07	313.612270155866
-1.91691691691692	4.17813680542167e-07	480.525386628719
-1.90690690690691	5.16608906764304e-07	734.639713495769
-1.8968968968969	6.38055325907771e-07	1120.64289393928
-1.88688688688689	7.87176531957812e-07	1705.66939040238
-1.87687687687688	9.70070232142461e-07	2590.34281822859
-1.86686686686687	1.19413061838713e-06	3925.1332770513
-1.85685685685686	1.46831007441506e-06	5934.53021670553
-1.84684684684685	1.80343795364024e-06	8952.67992144561
-1.83683683683684	2.21259506361093e-06	13475.7996204916
-1.82682682682683	2.71156523012905e-06	20239.0818112458
-1.81681681681682	3.31936939801381e-06	30329.261931775
-1.80680680680681	4.05890136789822e-06	45348.9934653958
-1.7967967967968	4.95768335895264e-06	67656.2990359471
-1.78678678678679	6.04876140641863e-06	100712.55100516
-1.77677677677678	7.37176583243127e-06	149586.95804441
-1.76676676676677	8.97416362022341e-06	221686.189813466
-1.75675675675676	1.09127402083686e-05	327807.074631904
-1.74674674674675	1.32553450384876e-05	483651.768036823
-1.73673673673674	1.6082947695395e-05	712003.308697943
-1.72672672672673	1.94920557987643e-05	1045841.85493194
-1.71671671671672	2.35975560372026e-05	1532797.55719904
-1.70670670670671	2.853604610209e-05	2241497.99789471
-1.6966966966967	3.44697352829826e-05	3270594.375166
-1.68668668668669	4.15910121773777e-05	4761565.80031903
-1.67667667667668	5.01277731927985e-05	6916839.04118969
-1.66666666666667	6.03496446274221e-05	10025368.0030319
-1.65665665665666	7.25752277048741e-05	14498656.1961291
-1.64664664664665	8.71805241331458e-05	20921362.0194992
-1.63663663663664	0.000104608729770916	30122216.9324592
-1.62662662662663	0.000125381586713047	43273167.3035963
-1.61661661661662	0.000150112539131442	62027633.2283244
-1.60660660660661	0.000179521950940398	88712845.8170227
-1.5965965965966	0.00021445467700687	126596758.773269
-1.58658658658659	0.000255900336924242	180257538.678145
-1.57657657657658	0.000305016661286572	256093798.160663
-1.56656656656657	0.000363156343610171	363027446.044037
-1.55655655655656	0.000431897877888332	513469479.031093
-1.54654654654655	0.000513080919290587	724643802.195961
-1.53653653653654	0.000608846777367944	1020397309.30879
-1.52652652652653	0.000721684714335424	1433668693.90887
-1.51651651651652	0.000854484801266153	2009847350.47746
-1.50650650650651	0.00101059817643545	2811331895.91038
-1.4964964964965	0.00119390563145316	3923701320.74039
-1.48648648648649	0.0014088955670104	5464048379.35588
-1.47647647647648	0.00166075245488173	7592204644.99536
-1.46646646646647	0.00195545707401834	10525822695.6326
-1.45645645645646	0.00229989990998547	14560589865.1559
-1.44644644644645	0.00270200924660458	20097251274.0157
-1.43643643643644	0.00317089562827277	27677644730.3165
-1.42642642642643	0.00371701452240814	38032631269.3252
-1.41641641641642	0.00435234918541028	52145686568.7317
-1.40640640640641	0.00509061591174031	71337055820.9445
-1.3963963963964	0.00594749402330308	97374837851.7874
-1.38638638638639	0.00694088315776753	132621241179.229
-1.37637637637638	0.0080911906215988	180224655149.369
-1.36636636636637	0.00942165176684284	244371240161.617
-1.35635635635636	0.0109586865812616	330613632298.713
-1.34634634634635	0.0127322958931018	446299289762.671
-1.33633633633634	0.0147765008080114	601127240726.02
-1.32632632632633	0.0171298292248139	807869843092.01
-1.31631631631632	0.0198358534814815	1083306026032.4
-1.30630630630631	0.022943783394112	1449424826225.74
-1.2962962962963	0.0265091191529336	1934973435451.63
-1.28628628628629	0.0305943687028503	2577443138442.51
-1.27627627627628	0.0352698344033797	3425610281187.54
-1.26626626626627	0.0406144738806233	4542778778429.27
-1.25625625625626	0.0467168400689388	6010906849048.4
-1.24624624624625	0.0536761054768249	7935845091283.4
-1.23623623623624	0.0616031756912889	10453967371302.1
-1.22622622622623	0.0706218970447026	13740542295700.1
-1.21621621621622	0.0808703631776098	18020273612957.7
-1.20620620620621	0.0925023249740207	23580535473186.6
-1.1961961961962	0.105688707923491	30787946241339.5
-1.18618618618619	0.12061924045247	40109066168070.6
-1.17617617617618	0.137504196049804	52136173878180.6
-1.16616616616617	0.156576251140677	67619279135837
-1.15615615615616	0.178092459560048	87505770128560.2
-1.14614614614615	0.202336343133993	112989378706038
-1.13613613613614	0.22962009625553	145570483469397
-1.12612612612613	0.2602869004063	187130165939212
-1.11611611611612	0.294713342279465	240020897610111
-1.10610610610611	0.333311926468923	307177274660433
-1.0960960960961	0.376533670563049	392250842287996
-1.08608608608609	0.424870766851427	499773772615788
-1.07607607607608	0.478859290708215	635356989944280
-1.06606606606607	0.539081930967313	805929286330589
-1.05605605605606	0.606170712254197	1.02002505077296e+15
-1.04604604604605	0.680809673202702	1.28812945835251e+15
-1.03603603603604	0.763737457775278	1.62309134283192e+15
-1.02602602602603	0.855749769461227	2.04061551793251e+15
-1.01601601601602	0.957701629988605	2.55984802801632e+15
-1.00600600600601	1.07050937531676	3.2040697054902e+15
-0.995995995995996	1.19515231220657	4.00151549463768e+15
-0.985985985985986	1.33267394857899	4.98633927107319e+15
-0.975975975975976	1.48418270038769	6.19974633959183e+15
-0.965965965965966	1.65085196700011	7.69131842249739e+15
-0.955955955955956	1.83391945633957	9.52055874072726e+15
-0.945945945945945	2.03468563066895	1.17586877187698e+16
-0.935935935935936	2.25451113427471	1.44907228800631e+16
-0.925925925925926	2.4948130560017	1.78178796005699e+16
-0.915915915915916	2.75705987319452	2.18603325011957e+16
-0.905905905905906	3.0427649199089	2.67603803183962e+16
-0.895895895895896	3.35347822209815	3.26860600161683e+16
-0.885885885885885	3.69077654686339	3.98352585958329e+16
-0.875875875875875	4.056251522823	4.84403734104117e+16
-0.865865865865866	4.45149570535318	5.87735736689424e+16
-0.855855855855856	4.87808648502346	7.11527170762515e+16
-0.845845845845846	5.33756777109306	8.59479760320008e+16
-0.835835835835836	5.83142942543896	1.03589227329011e+17
-0.825825825825826	6.36108447651986	1.24574257649395e+17
-0.815815815815815	6.92784420831231	1.49477834149144e+17
-0.805805805805806	7.53289129557356	1.78961684827873e+17
-0.795795795795796	8.17725124357071	2.13785426974507e+17
-0.785785785785786	8.861762486099	2.54818473532503e+17
-0.775775775775776	9.58704559791272	3.0305293651547e+17
-0.765765765765765	10.3534721831834	3.59617533409775e+17
-0.755755755755756	11.1611341060416	4.25792486628253e+17
-0.745745745745745	12.0098138272022	5.0302538735758e+17
-0.735735735735736	12.8989566959751	5.92947973436477e+17
-0.725725725725726	13.8276461127703	6.97393746125901e+17
-0.715715715715716	14.7945825164104	8.18416322754084e+17
-0.705705705705705	15.7980671563403	9.58308391280381e+17
-0.695695695695696	16.8359915760309	1.11962109894029e+18
-0.685685685685686	17.9058336559519	1.305183670524e+18
-0.675675675675675	19.0046609398119	1.51812301281641e+18
-0.665665665665666	20.1291417965272	1.76188302071706e+18
-0.655655655655656	21.2755647557888	2.04024325811136e+18
-0.645645645645645	22.439866103764	2.35733664335449e+18
-0.635635635635635	23.6176655473425	2.71766572606478e+18
-0.625625625625626	24.8043094632146	3.12611709973383e+18
-0.615615615615616	25.9949209570639	3.58797345451374e+18
-0.605605605605606	27.1844556845172	4.10892273761266e+18
-0.595595595595595	28.3677621455395	4.69506385631002e+18
-0.585585585585586	29.5396449725872	5.35290833206379e+18
-0.575575575575575	30.6949296023863	6.08937729497009e+18
-0.565565565565565	31.8285266602193	6.91179319742783e+18
-0.555555555555556	32.9354943981718	7.82786562575199e+18
-0.545545545545545	34.0110976139772	8.84567060011264e+18
-0.535535535535536	35.0508616292709	9.97362277794444e+18
-0.525525525525525	36.0506201152259	1.12204400151315e+19
-0.515515515515516	37.0065558062879	1.25950997939025e+19
-0.505505505505505	37.9152334236296	1.41067870973663e+19
-0.495495495495496	38.773624422457	1.57648333985444e+19
-0.485485485485486	39.5791234656378	1.75786465369253e+19
-0.475475475475475	40.3295567957432	1.95576313778364e+19
-0.465465465465465	41.0231829168249	2.17111012888461e+19
-0.455455455455455	41.6586861972014	2.40481806219661e+19
-0.445445445445446	42.2351641598393	2.65776985592035e+19
-0.435435435435435	42.7521093354906	2.93080748600914e+19
-0.425425425425426	43.2093866163934	3.22471982407255e+19
-0.415415415415415	43.6072070684413	3.54022983116685e+19
-0.405405405405405	43.9460991423862	3.87798122033708e+19
-0.395395395395395	44.2268781763605	4.23852472087183e+19
-0.385385385385386	44.4506150095933	4.62230409686361e+19
-0.375375375375376	44.6186044378328	5.02964209138578e+19
-0.365365365365365	44.732334141125	5.46072648491644e+19
-0.355355355355355	44.7934546102592	5.91559647207364e+19
-0.345345345345345	44.8037504942613	6.39412957377541e+19
-0.335335335335335	44.7651136918259	6.89602931211968e+19
-0.325325325325325	44.6795184174709	7.42081388213714e+19
-0.315315315315316	44.5489983904802	7.96780605767306e+19
-0.305305305305306	44.3756262225556	8.5361245676387e+19
-0.295295295295295	44.1614950189735	9.1246771734262e+19
-0.285285285285285	43.9087021578405	9.73215566817862e+19
-0.275275275275275	43.619335172194	1.03570330037042e+20
-0.265265265265265	43.2954596294305	1.09975627310869e+20
-0.255255255255255	42.9391088807381	1.16517809165379e+20
-0.245245245245246	42.5522755388763	1.23175106649394e+20
-0.235235235235235	42.1369045345114	1.29923693501526e+20
-0.225225225225225	41.694887598384	1.36737786139074e+20
-0.215215215215215	41.2280590177829	1.43589771545038e+20
-0.205205205205206	40.7381925201787	1.50450362832563e+20
-0.195195195195195	40.2269991436583	1.5728878181353e+20
-0.185185185185186	39.6961259622542	1.64072967433945e+20
-0.175175175175175	39.1471555438102	1.70769808472142e+20
-0.165165165165164	38.5816060281604	1.77345398435998e+20
-0.155155155155155	38.0009317237752	1.83765310152148e+20
-0.145145145145145	37.4065241312937	1.89994887123206e+20
-0.135135135135136	36.7997133123249	1.95999548347889e+20
-0.125125125125125	36.1817695313916	2.01745102962975e+20
-0.115115115115115	35.5539051077787	2.07198070783482e+20
-0.105105105105105	34.9172764223017	2.12326004596172e+20
-0.0950950950950951	34.2729860315442	2.1709780990775e+20
-0.085085085085085	33.6220848489788	2.21484057768263e+20
-0.0750750750750748	32.9655743585349	2.25457286285783e+20
-0.0650650650650655	32.3044088316833	2.28992286522576e+20
-0.0550550550550545	31.6394975239712	2.32066368616038e+20
-0.0450450450450452	30.9717068312416	2.3465960419819e+20
-0.0350350350350351	30.3018623895068	2.36755041492433e+20
-0.0250250250250249	29.6307511057166	2.38338889840593e+20
-0.0150150150150148	28.9591231094705	2.39400670850593e+20
-0.00500500500500547	28.2876936181544	2.39933333847346e+20
0.00500500500500547	27.6171447100337	2.39933333847346e+20
0.0150150150150148	26.9481270016092	2.39400670850593e+20
0.0250250250250249	26.2812612270216	2.38338889840593e+20
0.0350350350350351	25.6171397185285	2.36755041492433e+20
0.0450450450450452	24.9563277881318	2.3465960419819e+20
0.0550550550550554	24.299365011299	2.32066368616038e+20
0.0650650650650647	23.6467664144211	2.28992286522576e+20
0.0750750750750756	22.9990235682617	2.25457286285783e+20
0.085085085085085	22.3566055901003	2.21484057768263e+20
0.0950950950950951	21.7199600576885	2.1709780990775e+20
0.105105105105104	21.0895138384333	2.12326004596172e+20
0.115115115115115	20.4656738374706	2.07198070783482e+20
0.125125125125126	19.8488276685077	2.01745102962974e+20
0.135135135135135	19.2393442514492	1.95999548347889e+20
0.145145145145146	18.6375743409635	1.89994887123205e+20
0.155155155155155	18.0438509902342	1.83765310152148e+20
0.165165165165165	17.4584899542158	1.77345398435997e+20
0.175175175175175	16.8817900367771	1.70769808472143e+20
0.185185185185186	16.3140333861541	1.64072967433945e+20
0.195195195195195	15.7554857431735	1.5728878181353e+20
0.205205205205205	15.2063966467128	1.50450362832563e+20
0.215215215215215	14.666999600903	1.43589771545038e+20
0.225225225225225	14.1375122085578	1.36737786139074e+20
0.235235235235235	13.6181362753221	1.29923693501526e+20
0.245245245245245	13.1090578890191	1.23175106649395e+20
0.255255255255256	12.6104474786421	1.16517809165378e+20
0.265265265265265	12.1224598574136	1.09975627310869e+20
0.275275275275275	11.6452342542711	1.03570330037042e+20
0.285285285285285	11.1788943380948	9.73215566817862e+19
0.295295295295295	10.7235482388933	9.1246771734262e+19
0.305305305305305	10.2792885700919	8.53612456763874e+19
0.315315315315316	9.84619245593171	7.96780605767306e+19
0.325325325325326	9.42432156786685	7.4208138821371e+19
0.335335335335335	9.01372217369249	6.89602931211968e+19
0.345345345345345	8.61442520295145	6.39412957377541e+19
0.355355355355355	8.22644633197024	5.91559647207364e+19
0.365365365365366	7.84978609165387	5.4607264849164e+19
0.375375375375375	7.4844300009172	5.02964209138581e+19
0.385385385385386	7.13034872836397	4.62230409686361e+19
0.395395395395395	6.7874982845251	4.23852472087183e+19
0.405405405405405	6.4558202466626	3.87798122033708e+19
0.415415415415415	6.13524201780206	3.54022983116687e+19
0.425425425425426	5.82567712131595	3.22471982407255e+19
0.435435435435436	5.52702553199879	2.93080748600912e+19
0.445445445445445	5.23917404421422	2.65776985592037e+19
0.455455455455456	4.96199667729275	2.40481806219659e+19
0.465465465465465	4.69535511797403	2.17111012888461e+19
0.475475475475475	4.43909919929047	1.95576313778362e+19
0.485485485485485	4.19306741490368	1.75786465369255e+19
0.495495495495496	3.95708746751461	1.57648333985444e+19
0.505505505505505	3.73097684960703	1.41067870973663e+19
0.515515515515515	3.51454345441584	1.25950997939027e+19
0.525525525525526	3.30758621469772	1.12204400151314e+19
0.535535535535536	3.10989576654606	9.97362277794444e+18
0.545545545545546	2.92125513523661	8.84567060011255e+18
0.555555555555556	2.74144043982778	7.82786562575199e+18
0.565565565565566	2.57022161302757	6.91179319742776e+18
0.575575575575575	2.40736313267189	6.08937729497009e+18
0.585585585585585	2.25262476101625	5.35290833206384e+18
0.595595595595595	2.10576228796231	4.69506385631002e+18
0.605605605605606	1.96652827427351	4.10892273761266e+18
0.615615615615615	1.83467279085448	3.58797345451379e+18
0.625625625625626	1.70994415017822	3.12611709973383e+18
0.635635635635636	1.59208962604748	2.71766572606475e+18
0.645645645645645	1.48085615798527	2.35733664335449e+18
0.655655655655656	1.37599103670459	2.04024325811136e+18
0.665665665665666	1.27724256731813	1.76188302071706e+18
0.675675675675676	1.18436070715234	1.51812301281639e+18
0.685685685685685	1.09709767530126	1.30518367052401e+18
0.695695695695696	1.01520853133002	1.11962109894029e+18
0.705705705705705	0.938451720838202	9.58308391280381e+17
0.715715715715716	0.866589585900783	8.18416322754084e+17
0.725725725725725	0.79938883875252	6.97393746125911e+17
0.735735735735736	0.736620997389764	5.92947973436477e+17
0.745745745745746	0.67806278211583	5.03025387357573e+17
0.755755755755755	0.623496472389661	4.25792486628259e+17
0.765765765765766	0.572710223658078	3.5961753340977e+17
0.775775775775776	0.52549834417573	3.0305293651547e+17
0.785785785785786	0.48166153211946	2.54818473532503e+17
0.795795795795795	0.441007073590981	2.1378542697451e+17
0.805805805805806	0.403349002370533	1.78961684827873e+17
0.815815815815815	0.368508222531773	1.49477834149144e+17
0.825825825825826	0.336312595245772	1.24574257649397e+17
0.835835835835836	0.306596991311153	1.03589227329009e+17
0.845845845845846	0.279203311105221	8.59479760320008e+16
0.855855855855856	0.253980473807133	7.11527170762515e+16
0.865865865865866	0.230784377859663	5.87735736689424e+16
0.875875875875876	0.209477834728887	4.8440373410411e+16
0.885885885885885	0.189930478085898	3.98352585958329e+16
0.895895895895896	0.172018650587916	3.26860600161688e+16
0.905905905905906	0.155625270436303	2.67603803183962e+16
0.915915915915916	0.140639679910009	2.18603325011957e+16
0.925925925925925	0.126957478028316	1.78178796005702e+16
0.935935935935936	0.114480339471811	1.44907228800631e+16
0.945945945945946	0.103115821824076	1.17586877187696e+16
0.955955955955956	0.0927771631238556	9.52055874072726e+15
0.965965965965966	0.0833830716424018	7.69131842249739e+15
0.975975975975976	0.0748575096893092	6.19974633959183e+15
0.985985985985986	0.0671294731612306	4.98633927107319e+15
0.995995995995995	0.0601327684285025	4.00151549463774e+15
1.00600600600601	0.0538057880401084	3.2040697054902e+15
1.01601601601602	0.0480912866114522	2.55984802801632e+15
1.02602602602603	0.0429361581361718	2.04061551793251e+15
1.03603603603604	0.0382912158436284	1.62309134283192e+15
1.04604604604605	0.0341109756027436	1.28812945835251e+15
1.05605605605606	0.0303534437587132	1.02002505077294e+15
1.06606606606607	0.026979910170212	805929286330605
1.07607607607608	0.023954747112839	635356989944268
1.08608608608609	0.0212452145988209	499773772615788
1.0960960960961	0.0188212725731773	392250842288004
1.10610610610611	0.0166554003526471	307177274660433
1.11611611611612	0.0147224235747672	240020897610111
1.12612612612613	0.012999348864696	187130165939212
1.13613613613614	0.0114652063316498	145570483469399
1.14614614614615	0.0101008999583883	112989378706035
1.15615615615616	0.0088890658762466	87505770128560.2
1.16616616616617	0.00781393845977618	67619279135837
1.17617617617618	0.00686122415049795	52136173878180.6
1.18618618618619	0.00601798284424149	40109066168070.6
1.1961961961962	0.00527251667222117	30787946241339.5
1.20620620620621	0.00461426595643388	23580535473187
1.21621621621622	0.00403371210177284	18020273612957.7
1.22622622622623	0.00352228717042635	13740542295700.1
1.23623623623624	0.00307228985798247	10453967371302.1
1.24624624624625	0.0026768075936161	7935845091283.4
1.25625625625626	0.00232964446786355	6010906849048.27
1.26626626626627	0.00202525468671411	4542778778429.27
1.27627627627628	0.00175868126075329	3425610281187.54
1.28628628628629	0.00152549962467674	2577443138442.51
1.2962962962963	0.00132176589409028	1934973435451.63
1.30630630630631	0.00114396947151363	1449424826225.78
1.31631631631632	0.000988989718052835	1083306026032.4
1.32632632632633	0.000854056413572835	807869843092.01
1.33633633633634	0.000736713746618989	601127240726.02
1.34634634634635	0.000634787573517315	446299289762.66
1.35635635635636	0.000546355703590962	330613632298.713
1.36636636636637	0.00046972098562037	244371240161.617
1.37637637637638	0.000403386963853336	180224655149.371
1.38638638638639	0.000346035905522513	132621241179.228
1.3963963963964	0.000296508997962519	97374837851.7874
1.40640640640641	0.000253788532063481	71337055820.9445
1.41641641641642	0.000216981901758118	52145686568.7317
1.42642642642643	0.000185307258107059	38032631269.3248
1.43643643643644	0.000158080661776694	27677644730.3165
1.44644644644645	0.000134704609763503	20097251274.0159
1.45645645645646	0.000114657789708872	14560589865.1557
1.46646646646647	9.74859588040999e-05	10525822695.6327
1.47647647647648	8.27938281418028e-05	7592204644.99536
1.48648648648649	7.02378565620165e-05	5464048379.35588
1.4964964964965	5.95198637256544e-05	3923701320.74035
1.50650650650651	5.0381373057462e-05	2811331895.91042
1.51651651651652	4.25986131631362e-05	2009847350.47746
1.52652652652653	3.59781067800213e-05	1433668693.90887
1.53653653653654	3.035278518837e-05	1020397309.3088
1.54654654654655	2.55785648732854e-05	724643802.195961
1.55655655655656	2.15313464195788e-05	513469479.031093
1.56656656656657	1.81043774318823e-05	363027446.044032
1.57657657657658	1.52059440097219e-05	256093798.160668
1.58658658658659	1.27573530335212e-05	180257538.678147
1.5965965965966	1.06911677448807e-05	126596758.773269
1.60660660660661	8.94967161002569e-06	88712845.8170227
1.61661661661662	7.48352908885863e-06	62027633.2283254
1.62662662662663	6.25062102699303e-06	43273167.3035955
1.63663663663664	5.21503579875571e-06	30122216.9324588
1.64664664664665	4.34619096267852e-06	20921362.0194996
1.65665665665666	3.61807610715914e-06	14498656.1961289
1.66666666666667	3.0085968774074e-06	10025368.0030319
1.67667667667668	2.49900790549873e-06	6916839.04118969
1.68668668668669	2.07342691282975e-06	4761565.80031912
1.6966966966967	1.71841134033457e-06	3270594.37516596
1.70670670670671	1.42260068969335e-06	2241497.99789474
1.71671671671672	1.17640320240753e-06	1532797.55719904
1.72672672672673	9.71732561083627e-07	1045841.85493194
1.73673673673674	8.01779378889478e-07	712003.308697943
1.74674674674675	6.60815430819639e-07	483651.768036823
1.75675675675676	5.44030172022758e-07	327807.074631909
1.76676676676677	4.4738658289134e-07	221686.189813463
1.77677677677678	3.67502707376843e-07	149586.958044412
1.78678678678679	3.01547288472648e-07	100712.55100516
1.7967967967968	2.47154275712091e-07	67656.2990359471
1.80680680680681	2.02347337108222e-07	45348.9934653952
1.81681681681682	1.65479605129804e-07	30329.2619317754
1.82682682682683	1.35178879645537e-07	20239.0818112458
1.83683683683684	1.10303972178372e-07	13475.7996204915
1.84684684684685	8.99062797543593e-08	8952.67992144574
1.85685685685686	7.31993168301415e-08	5934.53021670553
1.86686686686687	5.95307483308716e-08	3925.1332770513
1.87687687687688	4.83605617773719e-08	2590.34281822854
1.88688688688689	3.92428773920983e-08	1705.66939040241
1.8968968968969	3.18086676998064e-08	1120.64289393926
1.90690690690691	2.57543888437795e-08	734.639713495769
1.91691691691692	2.08290202863282e-08	480.525386628719
1.92692692692693	1.68270162248518e-08	313.612270155875
1.93693693693694	1.35789832711453e-08	204.222942885951
1.94694694694695	1.09455413621617e-08	132.693848062408
1.95695695695696	8.81300366017967e-09	86.0264143645467
1.96696696696697	7.08814695826732e-09	55.6477525483086
1.97697697697698	5.69457370147575e-09	35.9168475396828
1.98698698698699	4.56975612905808e-09	23.1304226112651
1.996996996997	3.66321728506591e-09	14.8629048957576
2.00700700700701	2.93312041321769e-09	9.52924744739579
2.01701701701702	2.34604158322327e-09	6.09604669015655
2.02702702702703	1.87424120667856e-09	3.89110311039373
2.03703703703704	1.49566403706558e-09	2.47817498331536
2.04704704704705	1.19234755402431e-09	1.57480205300847
2.05705705705706	9.49512468650937e-10	0.998515361434451
2.06706706706707	7.55107976146974e-10	0.631710802211831
2.07707707707708	6.00039129494689e-10	0.398764630738949
2.08708708708709	4.76120476378128e-10	0.251159570983145
2.0970970970971	3.77440301235765e-10	0.157840195054707
2.10710710710711	2.9899638320785e-10	0.0989738034092902
2.11711711711712	2.36468622460961e-10	0.0619238122611464
2.12712712712713	1.86673787538894e-10	0.038657154696553
2.13713713713714	1.47338141687214e-10	0.0240789120122102
2.14714714714715	1.16187948151492e-10	0.0149650650435598
2.15715715715716	9.14042175281793e-11	0.00928015291305932
2.16716716716717	7.18500814400613e-11	0.00574204286746059
2.17717717717718	5.63886715099216e-11	0.00354496950039499
2.18718718718719	4.43378667114303e-11	0.00218370189091304
2.1971971971972	3.47881723428145e-11	0.00134217446427947
2.20720720720721	2.72848410531878e-11	0.000823112824052679
2.21721721721722	2.11457518162206e-11	0.000503668208106657
2.22722722722723	1.65982783073559e-11	0.000307513710807803
2.23723723723724	1.2732925824821e-11	0.000187335120398013
2.24724724724725	1.00044417195022e-11	0.00011386983676653
2.25725725725726	7.95807864051312e-12	6.90610165853615e-05
2.26726726726727	6.13908923696727e-12	4.17918898196241e-05
2.27727727727728	4.77484718430787e-12	2.52339842802482e-05
2.28728728728729	3.63797880709171e-12	1.52024792949042e-05
2.2972972972973	2.95585778076202e-12	9.1385604200715e-06
2.30730730730731	2.04636307898909e-12	5.48120353341644e-06
2.31731731731732	1.59161572810262e-12	3.28026435733143e-06
2.32732732732733	1.13686837721616e-12	1.9587388421844e-06
2.33733733733734	9.09494701772928e-13	1.16702188562016e-06
2.34734734734735	6.82121026329696e-13	6.9377115665158e-07
2.35735735735736	4.54747350886464e-13	4.11517448622003e-07
2.36736736736737	2.27373675443232e-13	2.43553874594248e-07
2.37737737737738	2.27373675443232e-13	1.43825736338036e-07
2.38738738738739	2.27373675443232e-13	8.47447775133009e-08
2.3973973973974	2.27373675443232e-13	4.98223325356403e-08
2.40740740740741	2.27373675443232e-13	2.92260378788283e-08
2.41741741741742	2.27373675443232e-13	1.7106084149646e-08
2.42742742742743	2.27373675443232e-13	9.99001269074201e-09
2.43743743743744	2.27373675443232e-13	5.82124999102808e-09
2.44744744744745	0	3.38455234438038e-09
2.45745745745746	0	1.96345519133383e-09
2.46746746746747	0	1.13651593278763e-09
2.47747747747748	0	6.56394354187965e-10
2.48748748748749	0	3.78258695004181e-10
2.4974974974975	0	2.17494248810688e-10
2.50750750750751	0	1.24778973755589e-10
2.51751751751752	0	7.14282180978681e-11
2.52752752752753	0	4.07974479597691e-11
2.53753753753754	0	2.32504280446996e-11
2.54754754754755	0	1.32209810545636e-11
2.55755755755756	0	7.50120764505818e-12
2.56756756756757	0	4.24652286438643e-12
2.57757757757758	0	2.3986700941292e-12
2.58758758758759	0	1.35189309175527e-12
2.5975975975976	0	7.60236910901214e-13
2.60760760760761	0	4.26570019604508e-13
2.61761761761762	0	2.38817683124671e-13
2.62762762762763	0	1.33406628027081e-13
2.63763763763764	0	7.43572137730717e-14
2.64764764764765	0	4.1352672643524e-14
2.65765765765766	0	2.29466257968596e-14
2.66766766766767	0	1.27048299902836e-14
2.67767767767768	0	7.01865114746328e-15
2.68768768768769	0	3.86877284150328e-15
2.6976976976977	0	2.12778419444651e-15
2.70770770770771	0	1.16766080153557e-15
2.71771771771772	0	6.39352839461395e-16
2.72772772772773	0	3.49300550381991e-16
2.73773773773774	0	1.90411299129988e-16
2.74774774774775	0	1.03566890426454e-16
2.75775775775776	0	5.62061621668177e-17
2.76776776776777	0	3.04355883743322e-17
2.77777777777778	0	1.64442566441195e-17
2.78778778778779	0	8.86505766626759e-18
2.7977977977978	0	4.7685205474724e-18
2.80780780780781	0	2.55929604903749e-18
2.81781781781782	0	1.37054143096817e-18
2.82782782782783	0	7.32316105655793e-19
2.83783783783784	0	3.90426940087132e-19
2.84784784784785	0	2.07690074943519e-19
2.85785785785786	0	1.10236770988203e-19
2.86786786786787	0	5.83810630377593e-20
2.87787787787788	0	3.08497954087189e-20
2.88788788788789	0	1.62654975399212e-20
2.8978978978979	0	8.55691446794561e-21
2.90790790790791	0	4.49160755972639e-21
2.91791791791792	0	2.35245428080867e-21
2.92792792792793	0	1.22934945783194e-21
2.93793793793794	0	6.41009241418851e-22
2.94794794794795	0	3.33493982545387e-22
2.95795795795796	0	1.73119698815373e-22
2.96796796796797	0	8.96684676627376e-23
2.97797797797798	0	4.63412541479616e-23
2.98798798798799	0	2.38962961804328e-23
2.997997997998	0	1.22949899016244e-23
3.00800800800801	0	6.31190617869463e-24
3.01801801801802	0	3.23316350371875e-24
3.02802802802803	0	1.65245474802457e-24
3.03803803803804	0	8.42686928494643e-25
3.04804804804805	0	4.28783153404701e-25
3.05805805805806	0	2.17692739653676e-25
3.06806806806807	0	1.10277001940307e-25
3.07807807807808	0	5.57391999422987e-26
3.08808808808809	0	2.81106757312289e-26
3.0980980980981	0	1.41454450058322e-26
3.10810810810811	0	7.10226247593777e-27
3.11811811811812	0	3.5580463118029e-27
3.12812812812813	0	1.77853022186491e-27
3.13813813813814	0	8.87045049922711e-28
3.14814814814815	0	4.41433083496228e-28
3.15815815815816	0	2.19189050274941e-28
3.16816816816817	0	1.08594443929653e-28
3.17817817817818	0	5.36823020354984e-29
3.18818818818819	0	2.64782593188867e-29
3.1981981981982	0	1.30311428508616e-29
3.20820820820821	0	6.3989741341563e-30
3.21821821821822	0	3.13525578756578e-30
3.22822822822823	0	1.53274665240129e-30
3.23823823823824	0	7.47657249776373e-31
3.24824824824825	0	3.63889476337006e-31
3.25825825825826	0	1.76714105877853e-31
3.26826826826827	0	8.56264056212203e-32
3.27827827827828	0	4.13979641901842e-32
3.28828828828829	0	1.99703202668801e-32
3.2982982982983	0	9.61226752749597e-33
3.30830830830831	0	4.61637886266574e-33
3.31831831831832	0	2.21213594490212e-33
3.32832832832833	0	1.05768648736372e-33
3.33833833833834	0	5.04587948715536e-34
3.34834834834835	0	2.40188144010849e-34
3.35835835835836	0	1.14077772688065e-34
3.36836836836837	0	5.40611493531541e-35
3.37837837837838	0	2.55625568177214e-35
3.38838838838839	0	1.2060299171289e-35
3.3983983983984	0	5.67736277941223e-36
3.40840840840841	0	2.66667436357088e-36
3.41841841841842	0	1.2497642573361e-36
3.42842842842843	0	5.84414507775639e-37
3.43843843843844	0	2.72677090693464e-37
3.44844844844845	0	1.26943681561492e-37
3.45845845845846	0	5.89669006618513e-38
3.46846846846847	0	2.73300413215649e-38
3.47847847847848	0	1.26388351578793e-38
3.48848848848849	0	5.83188008426214e-39
3.4984984984985	0	2.68500374460609e-39
3.50850850850851	0	1.23343418418967e-39
3.51851851851852	0	5.65355784366504e-40
3.52852852852853	0	2.58560675595917e-40
3.53853853853854	0	1.17988011624626e-40
3.54854854854855	0	5.37214919390644e-41
3.55855855855856	0	2.4405798581946e-41
3.56856856856857	0	1.10629959854758e-41
3.57857857857858	0	5.003653890766e-42
3.58858858858859	0	2.25806553649612e-42
3.5985985985986	0	1.01676502319713e-42
3.60860860860861	0	4.56814024074285e-43
3.61861861861862	0	2.04782590648281e-43
3.62862862862863	0	9.15970342124465e-44
3.63863863863864	0	4.08794049752759e-44
3.64864864864865	0	1.82038183847059e-44
3.65865865865866	0	8.08826173983253e-45
3.66866866866867	0	3.58577202010154e-45
3.67867867867868	0	1.58615244834917e-45
3.68868868868869	0	7.00070781785816e-46
3.6986986986987	0	3.08300162167977e-46
3.70870870870871	0	1.35469125903526e-46
3.71871871871872	0	5.93938774492837e-47
3.72872872872873	0	2.59823125658677e-47
3.73873873873874	0	1.1340930840071e-47
3.74874874874875	0	4.93917456340268e-48
3.75875875875876	0	2.14632173534196e-48
3.76876876876877	0	9.30614995311935e-49
3.77877877877878	0	4.02605815010529e-49
3.78878878878879	0	1.73790012695795e-49
3.7987987987988	0	7.48521641143701e-50
3.80880880880881	0	3.21676016357479e-50
3.81881881881882	0	1.37932871359243e-50
3.82882882882883	0	5.90135372401213e-51
3.83883883883884	0	2.51924433757253e-51
3.84884884884885	0	1.07305926798836e-51
3.85885885885886	0	4.56049415280879e-52
3.86886886886887	0	1.93390381933091e-52
3.87887887887888	0	8.18262434190132e-53
3.88888888888889	0	3.45449947030383e-53
3.8988988988989	0	1.45516560801121e-53
3.90890890890891	0	6.11609873568671e-54
3.91891891891892	0	2.56490526105228e-54
3.92892892892893	0	1.07325505682369e-54
3.93893893893894	0	4.48094210736036e-55
3.94894894894895	0	1.86668267643847e-55
3.95895895895896	0	7.75901221701032e-56
3.96896896896897	0	3.21793412143806e-56
3.97897897897898	0	1.3316271355634e-56
3.98898898898899	0	5.49822994411335e-57
3.998998998999	0	2.26515505318197e-57
4.00900900900901	0	9.31124484241849e-58
4.01901901901902	0	3.81902351531964e-58
4.02902902902903	0	1.56290180532254e-58
4.03903903903904	0	6.3818387648152e-59
4.04904904904905	0	2.60012805364109e-59
4.05905905905906	0	1.05700835696602e-59
4.06906906906907	0	4.28742839004799e-60
4.07907907907908	0	1.73520229076929e-60
4.08908908908909	0	7.00709684379216e-61
4.0990990990991	0	2.82332518272182e-61
4.10910910910911	0	1.13505905696778e-61
4.11911911911912	0	4.55313774874145e-62
4.12912912912913	0	1.82237561308543e-62
4.13913913913914	0	7.27779427825497e-63
4.14914914914915	0	2.89998952943527e-63
4.15915915915916	0	1.15299615507331e-63
4.16916916916917	0	4.57397790899006e-64
4.17917917917918	0	1.81048545853499e-64
4.18918918918919	0	7.15040751521483e-65
4.1991991991992	0	2.81774262050576e-65
4.20920920920921	0	1.10791546070428e-65
4.21921921921922	0	4.34657021084523e-66
4.22922922922923	0	1.70145924192157e-66
4.23923923923924	0	6.64555375858783e-67
4.24924924924925	0	2.58985575055264e-67
4.25925925925926	0	1.0070586171096e-67
4.26926926926927	0	3.90722749995781e-68
4.27927927927928	0	1.51257675676979e-68
4.28928928928929	0	5.84252958894219e-69
4.2992992992993	0	2.25174492755185e-69
4.30930930930931	0	8.65908973294881e-70
4.31931931931932	0	3.32246230103624e-70
4.32932932932933	0	1.27198695681213e-70
4.33933933933934	0	4.85892313310279e-71
4.34934934934935	0	1.85196243780459e-71
4.35935935935936	0	7.04302278941814e-72
4.36936936936937	0	2.67251891675838e-72
4.37937937937938	0	1.01185261113724e-72
4.38938938938939	0	3.82250885436257e-73
4.3993993993994	0	1.44083589027116e-73
4.40940940940941	0	5.41895207722465e-74
4.41941941941942	0	2.03353137404285e-74
4.42942942942943	0	7.61414632615775e-75
4.43943943943944	0	2.84463359453201e-75
4.44944944944945	0	1.06039146911699e-75
4.45945945945946	0	3.94403617974579e-76
4.46946946946947	0	1.46369412531404e-76
4.47947947947948	0	5.41994081134892e-77
4.48948948948949	0	2.00250464641037e-77
4.4994994994995	0	7.38222530320002e-78
4.50950950950951	0	2.71541262744345e-78
4.51951951951952	0	9.96596013162064e-79
4.52952952952953	0	3.64953247214219e-79
4.53953953953954	0	1.33349101397125e-79
4.54954954954955	0	4.86158327457908e-80
4.55955955955956	0	1.76847994649742e-80
4.56956956956957	0	6.41885144047813e-81
4.57957957957958	0	2.32460562172057e-81
4.58958958958959	0	8.39993678341164e-82
4.5995995995996	0	3.02856937244e-82
4.60960960960961	0	1.0895164931943e-82
4.61961961961962	0	3.91079333622463e-83
4.62962962962963	0	1.40065346023201e-83
4.63963963963964	0	5.0053137422651e-84
4.64964964964965	0	1.78470600989907e-84
4.65965965965966	0	6.34946073262416e-85
4.66966966966967	0	2.25393699454607e-85
4.67967967967968	0	7.98328211014758e-86
4.68968968968969	0	2.82134343960488e-86
4.6996996996997	0	9.948674213044e-87
4.70970970970971	0	3.5003319940361e-87
4.71971971971972	0	1.22881934675446e-87
4.72972972972973	0	4.30429092730134e-88
4.73973973973974	0	1.50435373786723e-88
4.74974974974975	0	5.2460580966474e-89
4.75975975975976	0	1.82537037016114e-89
4.76976976976977	0	6.33729132503438e-90
4.77977977977978	0	2.19528607195154e-90
4.78978978978979	0	7.58775581954257e-91
4.7997997997998	0	2.61679888135249e-91
4.80980980980981	0	9.00455217768296e-92
4.81981981981982	0	3.09163821607744e-92
4.82982982982983	0	1.05913175572349e-92
4.83983983983984	0	3.62031272412433e-93
4.84984984984985	0	1.23474409624353e-93
4.85985985985986	0	4.20186992902675e-94
4.86986986986987	0	1.42673404689539e-94
4.87987987987988	0	4.83368361253598e-95
4.88988988988989	0	1.63398546927188e-95
4.8998998998999	0	5.51128581859715e-96
4.90990990990991	0	1.85478020886812e-96
4.91991991991992	0	6.22826017951202e-97
4.92992992992993	0	2.08677590917349e-97
4.93993993993994	0	6.97621178870206e-98
4.94994994994995	0	2.32701012880083e-98
4.95995995995996	0	7.7448260001308e-99
4.96996996996997	0	2.57193406726609e-99
4.97997997997998	0	8.52202436510451e-100
4.98998998998999	0	2.8174776949795e-100
5	0	9.29422059563883e-101
