# Supplementary material for: Time-resolved study of holeboring in realistic experimental conditions
Source: Nat Commun. 2021 Dec 1;12:6999. doi: 10.1038/s41467-021-27363-9 (PMC8636483; doi:10.1038/s41467-021-27363-9)
Supplement: Supplementary file 2 — Source data [file 41467_2021_27363_MOESM2_ESM.zip › data-figure-5/non-ideal.dat]

relative time in ps	Doppler shift in nm	intensity in W/cm^2
-5	0	1.03114816950831e-34
-4.98998998998999	0	2.14310941254188e-34
-4.97997997997998	0	4.44428996850132e-34
-4.96996996996997	0	9.19592042292866e-34
-4.95995995995996	0	1.89855331117106e-33
-4.94994994994995	0	3.91097611156542e-33
-4.93993993993994	0	8.03863490409419e-33
-4.92992992992993	0	1.64859591813387e-32
-4.91991991991992	0	3.37350152235384e-32
-4.90990990990991	0	6.8878292958754e-32
-4.8998998998999	0	1.40319689361717e-31
-4.88988988988989	0	2.85226339540804e-31
-4.87987987987988	0	5.78489415028107e-31
-4.86986986986987	0	1.17067401802211e-30
-4.85985985985986	0	2.36380320494241e-30
-4.84984984984985	0	4.76235130718639e-30
-4.83983983983984	0	9.5734024341066e-30
-4.82982982982983	0	1.92019783906762e-29
-4.81981981981982	0	3.84291175773963e-29
-4.80980980980981	0	7.67378491219346e-29
-4.7997997997998	0	1.52895113912992e-28
-4.78978978978979	0	3.03957151534001e-28
-4.77977977977978	0	6.029286200615e-28
-4.76976976976977	0	1.19331254920269e-27
-4.75975975975976	0	2.35655342772791e-27
-4.74974974974975	0	4.64338985049032e-27
-4.73973973973974	0	9.12909611492618e-27
-4.72972972972973	0	1.79083340091783e-26
-4.71971971971972	0	3.50523683342344e-26
-4.70970970970971	0	6.84564418318355e-26
-4.6996996996997	0	1.33396996673571e-25
-4.68968968968969	0	2.59365708566753e-25
-4.67967967967968	0	5.03168952106086e-25
-4.66966966966967	0	9.73979662883629e-25
-4.65965965965966	0	1.88113826082343e-24
-4.64964964964965	0	3.62515282048394e-24
-4.63963963963964	0	6.97054437490934e-24
-4.62962962962963	0	1.33734004085613e-23
-4.61961961961962	0	2.56006960851448e-23
-4.60960960960961	0	4.88986055684901e-23
-4.5995995995996	0	9.31914243885998e-23
-4.58958958958959	0	1.77210805431539e-22
-4.57957957957958	0	3.36232139187475e-22
-4.56956956956957	0	6.36536075849416e-22
-4.55955955955956	0	1.20237959023169e-21
-4.54954954954955	0	2.26618282365128e-21
-4.53953953953954	0	4.26170187742617e-21
-4.52952952952953	0	7.99661086571572e-21
-4.51951951951952	0	1.49714420667725e-20
-4.50950950950951	0	2.79676566973357e-20
-4.4994994994995	0	5.21294689189103e-20
-4.48948948948949	0	9.69494379017333e-20
-4.47947947947948	0	1.79904515883625e-19
-4.46946946946947	0	3.3309921482447e-19
-4.45945945945946	0	6.15375111598143e-19
-4.44944944944945	0	1.1343341854681e-18
-4.43943943943944	0	2.08630062538881e-18
-4.42942942942943	0	3.82866643005068e-18
-4.41941941941942	0	7.01056381736542e-18
-4.40940940940941	0	1.28083485750877e-17
-4.3993993993994	0	2.33489902590022e-17
-4.38938938938939	0	4.24695680847128e-17
-4.37937937937938	0	7.70765663151879e-17
-4.36936936936937	0	1.39573075510348e-16
-4.35935935935936	0	2.52182945031749e-16
-4.34934934934935	0	4.54636762646017e-16
-4.33933933933934	0	8.17801990813115e-16
-4.32932932932933	0	1.46779887625226e-15
-4.31931931931932	0	2.62857100383907e-15
-4.30930930930931	0	4.69686036776703e-15
-4.2992992992993	0	8.37394993977015e-15
-4.28928928928929	0	1.48966236503212e-14
-4.27927927927928	0	2.64411357534641e-14
-4.26926926926927	0	4.68281650623065e-14
-4.25925925925926	0	8.27501804753474e-14
-4.24924924924925	0	1.45903440605531e-13
-4.23923923923924	0	2.56682872906228e-13
-4.22922922922923	0	4.50570780341217e-13
-4.21921921921922	0	7.89157941695767e-13
-4.20920920920921	0	1.37911224061246e-12
-4.1991991991992	0	2.4047507533116e-12
-4.18918918918919	0	4.18384224031267e-12
-4.17917917917918	0	7.2629876488858e-12
-4.16916916916917	2.27373675443232e-13	1.25802735739835e-11
-4.15915915915916	2.27373675443232e-13	2.17420074339438e-11
-4.14914914914915	2.27373675443232e-13	3.74924627648703e-11
-4.13913913913914	2.27373675443232e-13	6.45094103587553e-11
-4.12912912912913	2.27373675443232e-13	1.10748269859694e-10
-4.11911911911912	2.27373675443232e-13	1.89707981343752e-10
-4.10910910910911	2.27373675443232e-13	3.24241821017532e-10
-4.0990990990991	2.27373675443232e-13	5.52951743051981e-10
-4.08908908908909	4.54747350886464e-13	9.40892935019353e-10
-4.07907907907908	6.82121026329696e-13	1.59745251764615e-09
-4.06906906906907	6.82121026329696e-13	2.70614138689811e-09
-4.05905905905906	1.13686837721616e-12	4.5741224123309e-09
-4.04904904904905	1.59161572810262e-12	7.71435920623108e-09
-4.03903903903904	2.04636307898909e-12	1.29815546486334e-08
-4.02902902902903	2.72848410531878e-12	2.17965786642484e-08
-4.01901901901902	3.41060513164848e-12	3.65161285267397e-08
-4.00900900900901	4.54747350886464e-12	6.10401931698109e-08
-3.998998998999	6.13908923696727e-12	1.01807986003534e-07
-3.98898898898899	7.73070496506989e-12	1.69426979167235e-07
-3.97897897897898	9.77706804405898e-12	2.81331306764207e-07
-3.96896896896897	1.2732925824821e-11	4.66109907120013e-07
-3.95895895895896	1.65982783073559e-11	7.70536789179981e-07
-3.94894894894895	2.1600499167107e-11	1.27096385081465e-06
-3.93893893893894	2.75122147286311e-11	2.0917404381699e-06
-3.92892892892893	3.5242919693701e-11	3.43492422547531e-06
-3.91891891891892	4.52473614132032e-11	5.62809350308478e-06
-3.90890890890891	5.77529135625809e-11	9.20110997630297e-06
-3.8988988988989	7.38964445190504e-11	1.50090745164193e-05
-3.88888888888889	9.41327016334981e-11	2.44288138658245e-05
-3.87887887887888	1.20053300634027e-10	3.96721394293253e-05
-3.86886886886887	1.52795109897852e-10	6.42841102642845e-05
-3.85885885885886	1.94404492503963e-10	0.000103933709410032
-3.84884884884885	2.46700437855907e-10	0.000167665609634527
-3.83883883883884	3.12866177409887e-10	0.00026987728452361
-3.82882882882883	3.9676706364844e-10	0.00043343446876388
-3.81881881881882	5.022684490541e-10	0.000694568900676885
-3.80880880880881	6.35054675512947e-10	0.00111055992253105
-3.7987987987988	8.02174326963723e-10	0.00177175405002053
-3.78878878878879	1.01204022939783e-09	0.00282032817572658
-3.77877877877878	1.27556631923653e-09	0.00447951125999562
-3.76876876876877	1.60594026965555e-09	0.00709898720803395
-3.75875875875876	2.01953298528679e-09	0.0112252734454199
-3.74874874874875	2.53635334956925e-09	0.0177105577809243
-3.73873873873874	3.18232196150348e-09	0.0278806133584472
-3.72872872872873	3.98858901462518e-09	0.0437932506541723
-3.71871871871872	4.99335328640882e-09	0.0686351862501719
-3.70870870870871	6.24413587502204e-09	0.107330023562561
-3.6986986986987	7.79982656240463e-09	0.16746744998598
-3.68868868868869	9.73204805632122e-09	0.260720010308525
-3.67867867867868	1.21297034638701e-08	0.404998203143564
-3.66866866866867	1.51010226545623e-08	0.627720920116992
-3.65865865865866	1.87792466022074e-08	0.970766729220749
-3.64864864864865	2.33276296057738e-08	1.49795214367656
-3.63863863863864	2.89455783786252e-08	2.30629983901941
-3.62862862862863	3.58761553798104e-08	3.5429773267741
-3.61861861861862	4.44172201241599e-08	5.43069924506799
-3.60860860860861	5.49305241293041e-08	8.30573184284966
-3.5985985985986	6.78564902045764e-08	12.6746166699605
-3.58858858858859	8.3731265476672e-08	19.2986324969331
-3.57857857857858	1.03205138657358e-07	29.3192605536044
-3.56856856856857	1.27066641653073e-07	44.4441151923352
-3.55855855855856	1.56271426021704e-07	67.2218237185934
-3.54854854854855	1.91975232155528e-07	101.447439781391
-3.53853853853854	2.35574361795443e-07	152.758950652711
-3.52852852852853	2.88754108623834e-07	229.512855385366
-3.51851851851852	3.53545829057111e-07	344.066302457498
-3.50850850850851	4.32394926974666e-07	514.650073373014
-3.4984984984985	5.28242026121006e-07	768.098137967818
-3.48848848848849	6.4461846704944e-07	1143.81598104183
-3.47847847847848	7.85759766586125e-07	1699.5360549716
-3.46846846846847	9.56740677793277e-07	2519.64513429213
-3.45845845845846	1.16363344204728e-06	3727.20388927967
-3.44844844844845	1.41369423545257e-06	5501.25398952506
-3.43843843843844	1.71558463080146e-06	8101.67872256223
-3.42842842842843	2.07963080356421e-06	11904.8276375674
-3.41841841841842	2.5181273031194e-06	17454.4424807468
-3.40840840840841	3.04569562104007e-06	25534.2805303898
-3.3983983983984	3.6797023312829e-06	37271.4289896135
-3.38838838838839	4.44074953520612e-06	54282.9244672099
-3.37837837837838	5.35324693373695e-06	78883.3243507099
-3.36836836836837	6.44607894173532e-06	114377.854754901
-3.35835835835836	7.75338571656903e-06	165475.409084504
-3.34834834834835	9.31546492211055e-06	238868.979741954
-3.33833833833834	1.11798267425911e-05	344049.412286852
-3.32832832832833	1.3402412605501e-05	494443.486978147
-3.31831831831832	1.60490112648404e-05	709001.698060713
-3.30830830830831	1.91968940725928e-05	1014407.99779985
-3.2982982982983	2.29367058182106e-05	1448147.59864453
-3.28828828828829	2.73746452421619e-05	2062755.56189786
-3.27827827827828	3.26349797887815e-05	2931686.17949642
-3.26826826826827	3.88629332519486e-05	4157401.48732025
-3.25825825825826	4.62280092961009e-05	5882490.42611632
-3.24824824824825	5.49277983736829e-05	8304916.40824731
-3.23823823823824	6.51923405712296e-05	11698874.348948
-3.22822822822823	7.72891160067957e-05	16443250.0846383
-3.21821821821822	9.15287407678989e-05	23060356.7708595
-3.20820820820821	0.000108271465933285	32268528.1545394
-3.1981981981982	0.000127934573811217	45053347.5829014
-3.18818818818819	0.000151000788491729	62763875.0840997
-3.17817817817818	0.000178027823267257	87242320.2936494
-3.16816816816817	0.000209659199754242	120998347.813919
-3.15815815815816	0.000246636495603525	167442788.330225
-3.14814814814815	0.000289813178369513	231200212.650837
-3.13813813813814	0.000340170217668856	318525924.925852
-3.12812812812813	0.000398833668214138	437860850.479268
-3.11811811811812	0.000467094443365568	600568046.461697
-3.10810810810811	0.000546430519534624	821907799.054415
-3.0980980980981	0.000638531827689803	1122325307.12322
-3.08808808808809	0.000745328110269838	1529146816.02873
-3.07807807807808	0.000869020048412494	2078808041.8737
-3.06806806806807	0.0010121139880539	2819774418.34756
-3.05805805805806	0.00117746060914214	3816358096.8191
-3.04804804804805	0.00136829791995297	5153694200.95744
-3.03803803803804	0.00158829897554824	6944211621.53955
-3.02802802802803	0.00184162474624827	9336025373.66335
-3.01801801801802	0.00213298259768635	12523792805.0268
-3.00800800800801	0.00246769085083542	16762720324.1692
-2.997997997998	0.00285174993541659	22386587596.4674
-2.98798798798799	0.00329192066919859	29830880544.5764
-2.97797797797798	0.00379581020729347	39662402886.3167
-2.96796796796797	0.00437196624625358	52617080227.0198
-2.95795795795796	0.00502998007254973	69648095094.7393
-2.94794794794795	0.00578059907252282	91987012663.4573
-2.93793793793794	0.00663584932135564	121221195270.267
-2.92792792792793	0.00760916889407781	159391582803.601
-2.91791791791792	0.00871555252956568	209115863324.935
-2.90790790790791	0.00997170828964045	273743206237.496
-2.8978978978979	0.0113962268367231	357548116518.598
-2.88788788788789	0.0130097639460018	465972636419.659
-2.87787787787788	0.0148352368389624	605928120518.796
-2.86786786786787	0.0168980348855712	786170198098.491
-2.85785785785786	0.0192262451880651	1017763378240.18
-2.84784784784785	0.0218508934908641	1314655120777.31
-2.83783783783784	0.0248062007931367	1694383172077.13
-2.82782782782783	0.0281298559534662	2178944639388.81
-2.81781781781782	0.0318633044721537	2795860751362.91
-2.80780780780781	0.0360520535152773	3579477634733.01
-2.7977977977978	0.0407459931104768	4572550846419.98
-2.78778778778779	0.0459997332673083	5828169963067.88
-2.77777777777778	0.0518729566128968	7412089379958.17
-2.76776776776777	0.0584307859107867	9405542747493.72
-2.75775775775776	0.0657441656069295	11908631318222.8
-2.74774774774775	0.0738902562843577	15044391032950.3
-2.73773773773774	0.08295284063297	18963659579240.2
-2.72772772772773	0.0930227392098004	23850883039216.2
-2.71771771771772	0.104198233942043	29931022221007.4
-2.70770770770771	0.116585496941752	37477741432709.3
-2.6976976976977	0.130299021800511	46823087372629.3
-2.68768768768769	0.145462054098061	58368892998415.9
-2.67767767767768	0.162207017410083	72600170673657.7
-2.66766766766767	0.180675930587768	90100790484069
-2.65765765765766	0.201020811586886	111571773200922
-2.64764764764765	0.223404062566715	137852562690681
-2.63763763763764	0.247998830417828	169945679264626
-2.62762762762763	0.274989336303406	209045193046327
-2.61761761761762	0.30457116719117	256569494285246
-2.60760760760761	0.336951521750734	314198874884091
-2.5975975975976	0.372349402397731	383918471288080
-2.58758758758759	0.410995744655565	468067152174125
-2.57757757757758	0.453133474432207	569392963749101
-2.56756756756757	0.499017483263742	691115769385430
-2.55755755755756	0.548914511061639	836997737046758
-2.54754754754755	0.603102925462963	1.01142233553303e+15
-2.53753753753754	0.661872386491495	1.21948249684818e+15
-2.52752752752753	0.725523384984626	1.46707858461857e+15
-2.51751751751752	0.79436664304626	1.76102677495545e+15
-2.50750750750751	0.868722364783025	2.10917840381232e+15
-2.4974974974975	0.94891932570863	2.52055076099959e+15
-2.48748748748749	1.03529378952862	3.00546971280804e+15
-2.47747747747748	1.12818824155397	3.57572440991025e+15
-2.46746746746747	1.22794992879699	4.24473418221673e+15
-2.45745745745746	1.33492919783885	5.02772753522127e+15
-2.44744744744745	1.44947762294692	5.94193294094041e+15
-2.43743743743744	1.57194591858092	7.00678085912381e+15
-2.42742742742743	1.70268163249352	8.24411612980976e+15
-2.41741741741742	1.84202661801919	9.67841954604132e+15
-2.40740740740741	1.99031428695139	1.13370370459632e+16
-2.3973973973974	2.14786664758867	1.32504145578822e+16
-2.38738738738739	2.31499113611471	1.54523360925835e+16
-2.37737737737738	2.49197725341401	1.7980162207856e+16
-2.36736736736737	2.67909302376188	2.08750654757838e+16
-2.35735735735736	2.8765812964225	2.41822590703008e+16
-2.34734734734735	3.0846559161007	2.79512140687595e+16
-2.33733733733734	3.30349779325729	3.22358605363424e+16
-2.32732732732733	3.53325091048691	3.70947669471643e+16
-2.31731731731732	3.77401830633789	4.25912920035633e+16
-2.30730730730731	4.02585808299455	4.87937024594471e+16
-2.2972972972973	4.28877948904437	5.57752501501767e+16
-2.28728728728729	4.56273913289101	6.36142010968695e+16
-2.27727727727728	4.84763738616493	7.23938093046792e+16
-2.26726726726727	5.1433150394646	8.22022277305861e+16
-2.25725725725726	5.44955027484843	9.31323488746188e+16
-2.24724724724725	5.76605602044401	1.05281567567175e+17
-2.23723723723724	6.09247775221479	1.18751458801211e+17
-2.22722722722723	6.42839180622423	1.33647363907322e+17
-2.21721721721722	6.77330426147182	1.50077879005914e+17
-2.20720720720721	7.1266504485377	1.68154240504928e+17
-2.1971971971972	7.48779513282125	1.87989603452203e+17
-2.18718718718719	7.85603341305227	2.09698209802524e+17
-2.17717717717718	8.23059236617746	2.33394445120954e+17
-2.16716716716717	8.61063345868365	2.5919178391093e+17
-2.15715715715716	8.99525573222809	2.87201625617583e+17
-2.14714714714715	9.38349975826691	3.17532025397822e+17
-2.13713713713714	9.77435234254949	3.50286325946631e+17
-2.12712712712713	10.166751946236	3.85561698995912e+17
-2.11711711711712	10.5595947763463	4.23447607523652e+17
-2.10710710710711	10.9517414847016	4.64024202187507e+17
-2.0970970970971	11.342024401845	5.07360667982462e+17
-2.08708708708709	11.7292552210533	5.53513539567193e+17
-2.07707707707708	12.1122330378321	6.02525006053867e+17
-2.06706706706707	12.4897526425198	6.54421228254292e+17
-2.05705705705706	12.8606129581296	7.09210693362822e+17
-2.04704704704705	13.223625512464	7.66882633773627e+17
-2.03703703703704	13.5776228329773	8.27405538118632e+17
-2.02702702702703	13.9214666548924	8.9072578361677e+17
-2.01701701701702	14.254055837564	9.567664193932e+17
-2.00700700700701	14.5743338909429	1.02542613051358e+18
-1.996996996997	14.8812960229811	1.09657841204402e+18
-1.98698698698699	15.1739956296221	1.17007098146364e+18
-1.97697697697698	15.4515501613348	1.24572545620373e+18
-1.96696696696697	15.7131463135804	1.32333732095815e+18
-1.95695695695696	15.958044502727	1.40267620670982e+18
-1.94694694694695	16.185582603408	1.4834865001642e+18
-1.93693693693694	16.3951789376852	1.56548829850731e+18
-1.92692692692693	16.5863345203536	1.64837872015591e+18
-1.91691691691692	16.7586345779184	1.73183357750165e+18
-1.90690690690691	16.9117493709468	1.81550941263975e+18
-1.8968968968969	17.0454343604456	1.89904589179812e+18
-1.88688688688689	17.1595297684321	1.98206854873758e+18
-1.87687687687688	17.2539595908934	2.06419186187715e+18
-1.86686686686687	17.3287301277985	2.14502264441535e+18
-1.85685685685686	17.3839280997504	2.22416372137774e+18
-1.84684684684685	17.4197184242717	2.30121786242975e+18
-1.83683683683684	17.4363417267243	2.37579193455884e+18
-1.82682682682683	17.4341116615306	2.44750123445003e+18
-1.81681681681682	17.4134121188431	2.51597395664639e+18
-1.80680680680681	17.3746943902274	2.58085575048072e+18
-1.7967967967968	17.3184743643683	2.64181431635333e+18
-1.78678678678679	17.2453298204002	2.69854399026516e+18
-1.77677677677678	17.1558978822964	2.75077026462761e+18
-1.76676676676677	17.0508726927576	2.79825419327654e+18
-1.75675675675676	16.9310033593547	2.84079662931202e+18
-1.74674674674675	16.7970922190166	2.87824224584379e+18
-1.73673673673674	16.6499934593473	2.91048329190133e+18
-1.72672672672673	16.4906121262668	2.93746303860542e+18
-1.71671671671672	16.3199035368889	2.95917887411764e+18
-1.70670670670671	16.1388731038003	2.97568500979275e+18
-1.6966966966967	15.9485765614634	2.98709476425526e+18
-1.68668668668669	15.7501205666053	2.99358239669267e+18
-1.67667667667668	15.544663621364	2.99538446539124e+18
-1.66666666666667	15.3334172397942	2.99280069231891e+18
-1.65665665665666	15.1176472442037	2.98619431927289e+18
-1.64664664664665	14.8986750369745	2.97599194565304e+18
-1.63663663663664	14.6778786455568	2.96268284220313e+18
-1.62662662662663	14.4566932833852	2.9468177390032e+18
-1.61661661661662	14.2366111085537	2.92900708953794e+18
-1.60660660660661	14.0191797977045	2.90991881576956e+18
-1.5965965965966	13.8059994890741	2.8902755417924e+18
-1.58658658658659	13.5987175928815	2.87085132584796e+18
-1.57657657657658	13.3990209290234	2.85246790226437e+18
-1.56656656656657	13.2086246441906	2.83599044630834e+18
-1.55655655655656	13.0292573985446	2.82232287607584e+18
-1.54654654654655	12.8626424125396	2.8124027064971e+18
-1.53653653653654	12.7104741425853	2.80719547140296e+18
-1.52652652652653	12.5743906196481	2.80768873051729e+18
-1.51651651651652	12.4559418367539	2.81488567933504e+18
-1.50650650650651	12.3565549930329	2.82979838125119e+18
-1.4964964964965	12.2774978573354	2.85344064315035e+18
-1.48648648648649	12.2198419477779	2.88682055807e+18
-1.47647647647648	12.1844275647802	2.93093274161592e+18
-1.46646646646647	12.1718328915128	2.98675029261637e+18
-1.45645645645646	12.1823493281859	3.05521651310747e+18
-1.44644644644645	12.2159649275259	3.13723642816634e+18
-1.43643643643644	12.2723572638733	3.23366815233753e+18
-1.42642642642643	12.3508963595266	3.34531415637561e+18
-1.41641641641642	12.4506575069231	3.47291249565815e+18
-1.40640640640641	12.5704430766293	3.61712806976868e+18
-1.3963963963964	12.7088117913975	3.77854399122829e+18
-1.38638638638639	12.8641135464347	3.95765314994746e+18
-1.37637637637638	13.034527692852	4.15485006841925e+18
-1.36636636636637	13.2181027595425	4.37042315069501e+18
-1.35635635635636	13.4127958209167	4.60454743546176e+18
-1.34634634634635	13.6165100601779	4.85727796974838e+18
-1.33633633633634	13.8271294655776	5.12854392459047e+18
-1.32632632632633	14.0425499765995	5.41814357704753e+18
-1.31631631631632	14.2607067309557	5.72574028397084e+18
-1.30630630630631	14.47959733175	6.05085957157018e+18
-1.2962962962963	14.6973012515962	6.39288746086106e+18
-1.28628628628629	14.9119956217705	6.75107014227775e+18
-1.27627627627628	15.1219677301133	7.12451510295048e+18
-1.26626626626627	15.3256245842113	7.51219379727746e+18
-1.25625625625626	15.5214998989372	7.91294593545337e+18
-1.24624624624625	15.7082588504063	8.32548544560647e+18
-1.23623623623624	15.88470091043	8.74840814329437e+18
-1.22622622622623	16.0497610426926	9.18020111754322e+18
-1.21621621621622	16.2025095083343	9.61925381571189e+18
-1.20620620620621	16.3421504968542	1.00638707806206e+19
-1.1961961961962	16.4680197695491	1.05122859630933e+19
-1.18618618618619	16.5795814775495	1.09626785018784e+19
-1.17617617617618	16.6764242948323	1.14131898314562e+19
-1.16616616616617	16.7582569880501	1.18619419471834e+19
-1.15615615615616	16.8249035291087	1.23070566272751e+19
-1.14614614614615	16.8762978426601	1.27466753830083e+19
-1.13613613613614	16.9124782685815	1.31789798829856e+19
-1.12612612612613	16.9335818086445	1.36022125750372e+19
-1.11611611611612	16.939838216653	1.40146972110493e+19
-1.10610610610611	16.9315639820775	1.44148589663275e+19
-1.0960960960961	16.9091562484734	1.48012438365846e+19
-1.08608608608609	16.8730866996743	1.51725369927811e+19
-1.07607607607608	16.82389543881	1.55275797771973e+19
-1.06606606606607	16.7621848776928	1.58653850335567e+19
-1.05605605605606	16.6886136470628	1.618515047987e+19
-1.04604604604605	16.6038905316768	1.64862698549357e+19
-1.03603603603604	16.5087684284483	1.67683415979689e+19
-1.02602602602603	16.4040383208767	1.70311748553474e+19
-1.01601601601602	16.2905232590963	1.7274792648546e+19
-1.00600600600601	16.1690723321883	1.74994320824018e+19
-0.995995995995996	16.0405546181605	1.77055415222344e+19
-0.985985985985986	15.9058530974457	1.78937747212156e+19
-0.975975975975976	15.7658585180807	1.80649819348482e+19
-0.965965965965966	15.6214632051397	1.8220198116456e+19
-0.955955955955956	15.4735548136227	1.83606283451614e+19
-0.945945945945945	15.323010032932	1.84876306948137e+19
-0.935935935935936	15.1706882622925	1.86026968076012e+19
-0.925925925925926	15.0174252898082	1.87074304885009e+19
-0.915915915915916	14.8640270230205	1.88035246851852e+19
-0.905905905905906	14.7112633352563	1.88927372614482e+19
-0.895895895895896	14.559862109119	1.89768660096498e+19
-0.885885885885885	14.4105035751463	1.90577233781941e+19
-0.875875875875875	14.26381505891	1.91371114128726e+19
-0.865865865865866	14.1203662624062	1.92167974253415e+19
-0.855855855855856	13.9806652141383	1.9298490907539e+19
-0.845845845845846	13.8451550256905	1.93838222071154e+19
-0.835835835835836	13.714211589619	1.94743234657167e+19
-0.825825825825826	13.5881423435326	1.95714122991983e+19
-0.815815815815815	13.4671862078026	1.96763786666555e+19
-0.805805805805806	13.3515147797657	1.97903753338224e+19
-0.795795795795796	13.2412348361386	1.99144122863662e+19
-0.785785785785786	13.1363921590641	2.00493553904658e+19
-0.775775775775776	13.0369766614122	2.01959295325674e+19
-0.765765765765765	12.9429287457585	2.03547263982099e+19
-0.755755755755756	12.8541467910627	2.05262169723015e+19
-0.745745745745745	12.7704956235343	2.07107687612782e+19
-0.735735735735736	12.6918157953976	2.09086676523524e+19
-0.725725725725726	12.6179334685291	2.11201442377981e+19
-0.715715715715716	12.5486706801246	2.13454043441681e+19
-0.705705705705705	12.4838557547803	2.15846634188269e+19
-0.695695695695696	12.4233336212874	2.18381843404889e+19
-0.685685685685686	12.3669757921889	2.21063181378936e+19
-0.675675675675675	12.3146897685428	2.23895470225992e+19
-0.665665665665666	12.2664276401256	2.26885290693693e+19
-0.655655655655656	12.222193661238	2.30041438119633e+19
-0.645645645645645	12.1820505934372	2.33375379644371e+19
-0.635635635635635	12.1461246183981	2.36901704293851e+19
-0.625625625625626	12.1146086367253	2.40638557158804e+19
-0.615615615615616	12.0877637826316	2.44608048620847e+19
-0.605605605605606	12.0659190012109	2.4883662941417e+19
-0.595595595595595	12.0494685565216	2.53355422274683e+19
-0.585585585585586	12.0388673670741	2.58200501021426e+19
-0.575575575575575	12.034624103087	2.63413108142681e+19
-0.565565565565565	12.03729202921	2.69039802325189e+19
-0.555555555555556	12.0474576388788	2.75132527871778e+19
-0.545545545545545	12.06572720247	2.81748598601399e+19
-0.535535535535536	12.092711439595	2.88950589615986e+19
-0.525525525525525	12.1290086229044	2.96806131248665e+19
-0.515515515515516	12.1751865209842	3.05387600574217e+19
-0.505505505505505	12.2317636835746	3.14771707060036e+19
-0.495495495495496	12.2991906541984	3.25038970256814e+19
-0.485485485485486	12.3778317535277	3.36273088863677e+19
-0.475475475475475	12.4679481024884	3.48560202040664e+19
-0.465465465465465	12.569682540561	3.61988045468777e+19
-0.455455455455455	12.6830470389677	3.76645006357657e+19
-0.445445445445446	12.8079131119823	3.92619083354613e+19
-0.435435435435435	12.9440055987409	4.09996759094895e+19
-0.425425425425426	13.0909000330143	4.28861794927616e+19
-0.415415415415415	13.2480236525389	4.49293959128774e+19
-0.405405405405405	13.4146599366595	4.71367701643235e+19
-0.395395395395395	13.5899564142233	4.951507900516e+19
-0.385385385385386	13.7729353630782	5.2070292300284e+19
-0.375375375375376	13.9625069347862	5.48074338756701e+19
-0.365365365365365	14.1574841856225	5.77304437707102e+19
-0.355355355355355	14.3565994763151	6.08420438775462e+19
-0.345345345345345	14.5585217139917	6.41436090338017e+19
-0.335335335335335	14.7618739443469	6.76350456852312e+19
-0.325325325325325	14.9652508532479	7.13146802546455e+19
-0.315315315315316	15.1672357982309	7.51791593404411e+19
-0.305305305305306	15.3664170557497	7.92233638200564e+19
-0.295295295295295	15.5614030350546	8.34403388490509e+19
-0.285285285285285	15.7508362709157	8.78212416242606e+19
-0.275275275275275	15.9334060629938	9.23553086192398e+19
-0.265265265265265	16.10785967847	9.70298438023994e+19
-0.255255255255255	16.2730120763322	1.0183022911406e+20
-0.245245245245246	16.4277541466645	1.06739958210103e+20
-0.235235235235235	16.5710594870407	1.11740694179922e+20
-0.225225225225225	16.7019897612884	1.16812351618638e+20
-0.215215215215215	16.8196987042527	1.21933203082699e+20
-0.205205205205206	16.9234348503796	1.27080009589231e+20
-0.195195195195195	17.0125430746	1.32228174439015e+20
-0.185185185185186	17.0864650415701	1.37351919257208e+20
-0.175175175175175	17.144738664316	1.42424480762151e+20
-0.165165165165164	17.1869966760305	1.47418326398067e+20
-0.155155155155155	17.2129644195086	1.52305386609921e+20
-0.145145145145145	17.2224569577445	1.57057301205645e+20
-0.135135135135136	17.2153756067814	1.61645676949797e+20
-0.125125125125125	17.1917039882139	1.6604235327058e+20
-0.115115115115115	17.1515036940125	1.70219672745418e+20
-0.105105105105105	17.0949096507611	1.74150752864781e+20
-0.0950950950950951	17.0221252641616	1.77809755464418e+20
-0.085085085085085	16.9334174179428	1.81172150166503e+20
-0.0750750750750748	16.8291113942992	1.84214968182889e+20
-0.0650650650650655	16.7095857758113	1.86917042910115e+20
-0.0550550550550545	16.5752673816353	1.89259233885946e+20
-0.0450450450450452	16.4266262836957	1.91224630879609e+20
-0.0350350350350351	16.2641709417974	1.92798735149735e+20
-0.0250250250250249	16.0884434900734	1.93969615221161e+20
-0.0150150150150148	15.9000152010776	1.94728034898739e+20
-0.00500500500500547	15.6994821481712	1.95067551646547e+20
0.00500500500500547	15.4874610816678	1.94984583906773e+20
0.0150150150150148	15.2645855295355	1.94478446405594e+20
0.0250250250250249	15.0315021292888	1.93551352984411e+20
0.0350350350350351	14.788867194057	1.92208386994302e+20
0.0450450450450452	14.537343512656	1.90457439789745e+20
0.0550550550550554	14.277597380828	1.88309118344685e+20
0.0650650650650647	14.0102958585742	1.8577662348053e+20
0.0750750750750756	13.7361042467051	1.82875600632436e+20
0.085085085085085	13.4556837743035	1.79623965479191e+20
0.0950950950950951	13.1696894877255	1.76041707115472e+20
0.105105105105104	12.8787683309911	1.72150671747104e+20
0.115115115115115	12.5835574069265	1.6797433013483e+20
0.125125125125126	12.2846824081705	1.63537532196364e+20
0.135135135135135	11.9827562071032	1.58866252297513e+20
0.145145145145146	11.6783775938843	1.5398732882008e+20
0.155155155155155	11.3721301520559	1.48928201587279e+20
0.165165165165165	11.0645812615462	1.43716650658463e+20
0.175175175175175	10.7562812193967	1.38380539876984e+20
0.185185185185186	10.4477624690605	1.32947568372331e+20
0.195195195195195	10.1395389297506	1.27445032985593e+20
0.205205205205205	9.83210541789822	1.21899604311932e+20
0.215215215215215	9.52593715347416	1.16337118742163e+20
0.225225225225225	9.22148934454003	1.10782388545033e+20
0.235235235235235	8.91919684406071	1.0525903167026e+20
0.245245245245245	8.61947387361624	9.97893225777087e+19
0.255255255255256	8.32271380927637	9.4394065018084e+19
0.265265265265265	8.02928902544522	8.90924873128822e+19
0.275275275275275	7.73955079302982	8.39021603131749e+19
0.285285285285285	7.45382922878503	7.88389378648571e+19
0.295295295295295	7.172433293116	7.39169192780862e+19
0.305305305305305	6.89565083404182	6.91484329960539e+19
0.315315315315316	6.62374867536278	6.45440403871425e+19
0.325325325325326	6.35697274738686	6.01125583483567e+19
0.335335335335335	6.0955482588322	5.58610992090098e+19
0.345345345345345	5.83967990871633	5.17951262635492e+19
0.355355355355355	5.58955213722311	4.79185231415474e+19
0.365365365365366	5.34532941464045	4.42336751410097e+19
0.375375375375375	5.10715656754246	4.07415606070786e+19
0.385385385385386	4.87515914141795	3.74418504300728e+19
0.395395395395395	4.64944379894291	3.43330137621122e+19
0.405405405405405	4.43009875305097	3.1412428107279e+19
0.415415415415415	4.21719423388163	2.86764920229914e+19
0.425425425425426	4.01078298858829	2.61207387761749e+19
0.435435435435436	3.81090081285674	2.37399494230936e+19
0.445445445445445	3.61756711284625	2.15282639222334e+19
0.455455455455456	3.43078549609709	1.94792890415018e+19
0.465465465465465	3.25054438978259	1.75862019802809e+19
0.475475475475475	3.07681768449743	1.58418487898648e+19
0.485485485485485	2.90956540160028	1.42388368391119e+19
0.495495495495496	2.74873438194163	1.27696207325728e+19
0.505505505505505	2.59425899363805	1.14265812432078e+19
0.515515515515515	2.4460618563869	1.02020969686446e+19
0.525525525525526	2.30405457966776	9.08860855682366e+18
0.535535535535536	2.16813851204074	8.07867547221975e+18
0.545545545545546	2.03820549863849	7.16502538648398e+18
0.555555555555556	1.91413864386095	6.34059637652872e+18
0.565565565565566	1.79581307620742	5.59857219836316e+18
0.575575575575575	1.68309671215025	4.93241097631814e+18
0.585585585585585	1.57585101593827	4.33586770488462e+18
0.595595595595595	1.47393175222805	3.80301100472463e+18
0.605605605605606	1.37718972850189	3.32823460619679e+18
0.615615615615615	1.28547152428678	2.90626405386022e+18
0.625625625625626	1.19862020430401	2.53215913489604e+18
0.635635635635636	1.11647601279856	2.20131253434036e+18
0.645645645645645	1.03887704645354	1.90944521162951e+18
0.655655655655656	0.965659903471533	1.65259897743035e+18
0.665665665665666	0.896660306593958	1.42712672825899e+18
0.675675675675676	0.831713698052226	1.2296807701533e+18
0.685685685685685	0.770655804668877	1.05719963277344e+18
0.695695695695696	0.713323171560887	9.06893742800542e+17
0.705705705705705	0.659553663164843	7.7623029134587e+17
0.715715715715716	0.609186930533269	6.62917595128851e+17
0.725725725725725	0.562064844133374	5.64889216193963e+17
0.735735735735736	0.518031891617511	4.80288070560991e+17
0.745745745745746	0.476935540300929	4.07450722992779e+17
0.755755755755755	0.438626564315882	3.4489203345977e+17
0.765765765765766	0.402959336660615	2.91290291231301e+17
0.775775775775776	0.369792086580674	2.45472945083266e+17
0.785785785785786	0.338987122927847	2.06403013053577e+17
0.795795795795795	0.310411024355062	1.73166232598737e+17
0.805805805805806	0.283934797359052	1.44958991937447e+17
0.815815815815815	0.259434003372235	1.21077065787856e+17
0.825825825825826	0.236788856225985	1.00905163541597e+17
0.835835835835836	0.215884291441853	8.39072850621979e+16
0.845845845845846	0.196610008907555	6.96178686089066e+16
0.855855855855856	0.178860490577108	5.76337067101422e+16
0.865865865865866	0.162534994898579	4.76065989693231e+16
0.875875875875876	0.147537529718193	3.92367055971973e+16
0.885885885885885	0.133776805439993	3.22665617441787e+16
0.895895895895896	0.121166170220476	2.64757102699779e+16
0.905905905905906	0.109623528982411	2.16759092584689e+16
0.915915915915916	0.0990712480029288	1.7706870193963e+16
0.925925925925925	0.0894360467980277	1.44324831026169e+16
0.935935935935936	0.08064887898081	1.17374859835449e+16
0.945945945945946	0.0726448037075897	9.5245373758835e+15
0.955955955955956	0.0653628492677854	7.71165281193426e+15
0.965965965965966	0.0587458702855201	6.22996808806292e+15
0.975975975975976	0.0527403999356011	5.02179465338122e+15
0.985985985985986	0.0472964984719511	4.03893489378668e+15
0.995995995995995	0.04236759929654	3.24122761047158e+15
1.00600600600601	0.0379103536874936	2.59529650383607e+15
1.01601601601602	0.0338844752182013	2.07347693266629e+15
1.02602602602603	0.0302525848089772	1.65289859067209e+15
1.03603603603604	0.026980057254832	1.31470400258031e+15
1.04604604604605	0.0240348699792321	1.04338487172173e+15
1.05605605605606	0.0213874546857369	826220298454172
1.06606606606607	0.0190105524752653	652802727052183
1.07607607607608	0.0168790729369448	514639165430293
1.08608608608609	0.0149699576236344	404816758307934
1.0960960960961	0.0132620482529546	317723183982328
1.10610610610611	0.0117359599205429	248813593673338
1.11611611611612	0.0103739595256229	194416927892938
1.12612612612613	0.00915984956191096	151575434982613
1.13613613613614	0.00807885737981451	117912092003925
1.14614614614615	0.00711752995903225	91521397022352
1.15615615615616	0.00626363419928566	70879673989518.2
1.16616616616617	0.00550606269825948	54771616226814.4
1.17617617617618	0.004834744940581	42230300927844.5
1.18618618618619	0.00424056380529692	32488343655045.5
1.1961961961962	0.00371527725906162	24938236495505.2
1.20620620620621	0.00325144509702113	19100233760409.6
1.21621621621622	0.00284236055836118	14596421644843.9
1.22622622622623	0.00248198664007759	11129839271899.3
1.23623623623624	0.0021648969184298	8467713579092.34
1.24624624624625	0.00188622067753386	6428034529541.27
1.25625625625626	0.0016415921393218	4868834551484.3
1.26626626626627	0.00142710358659315	3679650813039.48
1.27627627627628	0.00123926216929249	2774744329438.25
1.28628628628629	0.00107495018505688	2087728943254.73
1.2962962962963	0.000931388623484963	1567328483457.53
1.30630630630631	0.000806103775630618	1174034109734.6
1.31631631631632	0.00069689670635853	877477881411.509
1.32632632632633	0.000601815395611993	654374573119.209
1.33633633633634	0.000519129363738102	486913065129.455
1.34634634634635	0.000447306605337872	361502424800.654
1.35635635635636	0.000384992651561333	267797042222.865
1.36636636636637	0.0003309916037324	197940704570.754
1.37637637637638	0.000284248983234647	145981970696.998
1.38638638638639	0.000243836247364015	107423205372.113
1.3963963963964	0.000208936835633722	78873618670.9546
1.40640640640641	0.000178833616246266	57783015222.1017
1.41641641641642	0.000152897611997105	42238006125.2897
1.42642642642643	0.000130577888512562	30806431331.1334
1.43643643643644	0.00011139250659653	22418892233.4759
1.44644644644645	9.49204320477293e-05	16278773533.1865
1.45645645645646	8.07943190466176e-05	11794077791.5671
1.46646646646647	6.86940843479533e-05	8525916383.9686
1.47647647647648	5.83411847401294e-05	6149685762.76932
1.48648648648649	4.94935425194853e-05	4425879187.48405
1.4964964964965	4.19410430367861e-05	3178198069.93047
1.50650650650651	3.55015488366917e-05	2277178835.77037
1.51651651651652	3.00173787763924e-05	1627976353.93922
1.52652652652653	2.5352198008477e-05	1161271642.09931
1.53653653653654	2.13882799471321e-05	826521820.561001
1.54654654654655	1.80240961071831e-05	586961479.791845
1.55655655655656	1.51721985730546e-05	415910278.023411
1.56656656656657	1.27573632653366e-05	294052231.300813
1.57657657657658	1.07149639916315e-05	207435976.513355
1.58658658658659	8.98954885997227e-06	146008606.331301
1.5965965965966	7.53359859118063e-06	102543374.607592
1.60660660660661	6.30644240118272e-06	71857405.1125601
1.61661661661662	5.27331576449797e-06	50242382.9154212
1.62662662662663	4.40453936789709e-06	35051265.5162072
1.63663663663664	3.67480788554531e-06	24398995.7154733
1.64664664664665	3.06257084048411e-06	16946303.2359064
1.65665665665666	2.54950032285706e-06	11743911.5189329
1.66666666666667	2.12002669286449e-06	8120548.08249778
1.67667667667668	1.7609418136999e-06	5602639.62338925
1.68668668668669	1.46105321618961e-06	3856868.29827408
1.6966966966967	1.21088942250935e-06	2649181.44389391
1.70670670670671	1.0024443781731e-06	1815613.37830049
1.71671671671672	8.28959855425637e-07	1241566.02133471
1.72672672672673	6.84737642586697e-07	847131.90249697
1.73673673673674	5.64978790862369e-07	576722.6800466
1.74674674674675	4.65647644887213e-07	391757.932110588
1.75675675675676	3.83354063160368e-07	265523.730452303
1.76676676676677	3.15253828375717e-07	179565.813749178
1.77677677677678	2.58963154919911e-07	121165.436016137
1.78678678678679	2.12487293538288e-07	81577.1663142769
1.7967967967968	1.74158458321472e-07	54801.602219175
1.80680680680681	1.42585122375749e-07	36732.6847070044
1.81681681681682	1.16606315714307e-07	24566.7021647584
1.82682682682683	9.52547907218104e-08	16393.6562671211
1.83683683683684	7.77260993345408e-08	10915.3976926051
1.84684684684685	6.33528998150723e-08	7251.6707363752
1.85685685685686	5.15801730216481e-08	4806.96947553392
1.86686686686687	4.19486241298728e-08	3179.35795441298
1.87687687687688	3.40776296070544e-08	2098.17768276595
1.88688688688689	2.76525042863796e-08	1381.59220622644
1.8968968968969	2.24140421778429e-08	907.720744091083
1.90690690690691	1.81478299055016e-08	595.058167931737
1.91691691691692	1.46771981235361e-08	389.225563169357
1.92692692692693	1.18573098006891e-08	254.025938826313
1.93693693693694	9.56833901000209e-09	165.420583737652
1.94694694694695	7.71274244470987e-09	107.482016930569
1.95695695695696	6.210257197381e-09	69.6813956352933
1.96696696696697	4.99471752846148e-09	45.0746795641359
1.97697697697698	4.01246325054672e-09	29.0926465071465
1.98698698698699	3.22006599162705e-09	18.7356423151267
1.996996996997	2.58114596363157e-09	12.0389529655648
2.00700700700701	2.06682670977898e-09	7.71869043239122
2.01701701701702	1.6530066204723e-09	4.93779781902716
2.02702702702703	1.32058630697429e-09	3.15179351941912
2.03703703703704	1.05410435935482e-09	2.00732173648556
2.04704704704705	8.40145730762742e-10	1.27558966293693
2.05705705705706	6.69160726829432e-10	0.808797442761941
2.06706706706707	5.32054400537163e-10	0.511685749791603
2.07707707707708	4.22687662648968e-10	0.32299935089856
2.08708708708709	3.35376171278767e-10	0.203439252496354
2.0970970970971	2.65799826593138e-10	0.127850557994316
2.10710710710711	2.10548023460433e-10	0.080168780761527
2.11711711711712	1.66664904099889e-10	0.0501582879315297
2.12712712712713	1.31649358081631e-10	0.0313122953042085
2.13713713713714	1.03909769677557e-10	0.0195039187298906
2.14714714714715	8.18545231595635e-11	0.0121217026852836
2.15715715715716	6.45741238258779e-11	0.00751692385957814
2.16716716716717	5.07043296238407e-11	0.00465105472264314
2.17717717717718	3.97903932025656e-11	0.00287142529531997
2.18718718718719	3.11501935357228e-11	0.00176879853163958
2.1971971971972	2.45563569478691e-11	0.00108716131606638
2.20720720720721	1.90993887372315e-11	0.000666721387482675
2.21721721721722	1.50066625792533e-11	0.000407971248566394
2.22722722722723	1.15960574476048e-11	0.000249086105754322
2.23723723723724	9.09494701772928e-12	0.000151741447522392
2.24724724724725	7.04858393874019e-12	9.22345677808899e-05
2.25725725725726	5.45696821063757e-12	5.5939423434143e-05
2.26726726726727	4.09272615797818e-12	3.38514307538956e-05
2.27727727727728	3.41060513164848e-12	2.04395272670011e-05
2.28728728728729	2.50111042987555e-12	1.23140082288725e-05
2.2972972972973	1.81898940354586e-12	7.40223394025793e-06
2.30730730730731	1.36424205265939e-12	4.43977486206733e-06
2.31731731731732	1.13686837721616e-12	2.65701412943847e-06
2.32732732732733	6.82121026329696e-13	1.58657846216937e-06
2.33733733733734	4.54747350886464e-13	9.45287727352331e-07
2.34734734734735	4.54747350886464e-13	5.6195463688778e-07
2.35735735735736	2.27373675443232e-13	3.33329133383822e-07
2.36736736736737	2.27373675443232e-13	1.97278638421341e-07
2.37737737737738	2.27373675443232e-13	1.16498846433809e-07
2.38738738738739	2.27373675443232e-13	6.86432697857738e-08
2.3973973973974	2.27373675443232e-13	4.03560893538687e-08
2.40740740740741	2.27373675443232e-13	2.3673090681851e-08
2.41741741741742	2.27373675443232e-13	1.38559281612132e-08
2.42742742742743	2.27373675443232e-13	8.09191027950103e-09
2.43743743743744	0	4.71521249273275e-09
2.44744744744745	0	2.74148739894811e-09
2.45745745745746	0	1.5903987049804e-09
2.46746746746747	0	9.20577905557977e-10
2.47747747747748	0	5.31679426892252e-10
2.48748748748749	0	3.06389542953387e-10
2.4974974974975	0	1.76170341536657e-10
2.50750750750751	0	1.01070968742027e-10
2.51751751751752	0	5.78568566592731e-11
2.52752752752753	0	3.3045932847413e-11
2.53753753753754	0	1.88328467162067e-11
2.54754754754755	0	1.07089946541965e-11
2.55755755755756	0	6.07597819249713e-12
2.56756756756757	0	3.43968352015301e-12
2.57757757757758	0	1.94292277624465e-12
2.58758758758759	0	1.09503340432177e-12
2.5975975975976	0	6.15791897829984e-13
2.60760760760761	0	3.45521715879652e-13
2.61761761761762	0	1.93442323330983e-13
2.62762762762763	0	1.08059368701936e-13
2.63763763763764	0	6.02293431561881e-14
2.64764764764765	0	3.34956648412544e-14
2.65765765765766	0	1.85867668954563e-14
2.66766766766767	0	1.02909122921298e-14
2.67767767767768	0	5.68510742944525e-15
2.68768768768769	0	3.13370600161765e-15
2.6976976976977	0	1.72350519750167e-15
2.70770770770771	0	9.45805249243816e-16
2.71771771771772	0	5.1787579996373e-16
2.72772772772773	0	2.82933445809413e-16
2.73773773773774	0	1.5423315229529e-16
2.74774774774775	0	8.38891812454281e-17
2.75775775775776	0	4.55269913551224e-17
2.76776776776777	0	2.46528265832091e-17
2.77777777777778	0	1.33198478817368e-17
2.78778778778779	0	7.18069670967675e-18
2.7977977977978	0	3.86250164345264e-18
2.80780780780781	0	2.07302979972036e-18
2.81781781781782	0	1.11013855908422e-18
2.82782782782783	0	5.93176045581193e-19
2.83783783783784	0	3.16245821470577e-19
2.84784784784785	0	1.6822896070425e-19
2.85785785785786	0	8.92917845004442e-20
2.86786786786787	0	4.7288661060585e-20
2.87787787787788	0	2.49883342810623e-20
2.88788788788789	0	1.31750530073362e-20
2.8978978978979	0	6.93110071903595e-21
2.90790790790791	0	3.63820212337837e-21
2.91791791791792	0	1.90548796745502e-21
2.92792792792793	0	9.95773060843874e-22
2.93793793793794	0	5.19217485549269e-22
2.94794794794795	0	2.70130125861764e-22
2.95795795795796	0	1.40226956040452e-22
2.96796796796797	0	7.26314588068174e-23
2.97797797797798	0	3.75364158598489e-23
2.98798798798799	0	1.93559999061506e-23
2.997997997998	0	9.95894182031573e-24
3.00800800800801	0	5.11264400474265e-24
3.01801801801802	0	2.61886243801219e-24
3.02802802802803	0	1.3384883458999e-24
3.03803803803804	0	6.82576412080661e-25
3.04804804804805	0	3.47314354257808e-25
3.05805805805806	0	1.76331119119477e-25
3.06806806806807	0	8.9324371571649e-26
3.07807807807808	0	4.51487519532619e-26
3.08808808808809	0	2.27696473422954e-26
3.0980980980981	0	1.14578104547241e-26
3.10810810810811	0	5.75283260550959e-27
3.11811811811812	0	2.88201751256035e-27
3.12812812812813	0	1.44060947971058e-27
3.13813813813814	0	7.18506490437396e-28
3.14814814814815	0	3.57560797631944e-28
3.15815815815816	0	1.77543130722702e-28
3.16816816816817	0	8.7961499583019e-29
3.17817817817818	0	4.34826646487537e-29
3.18818818818819	0	2.14473900482982e-29
3.1981981981982	0	1.05552257091979e-29
3.20820820820821	0	5.1831690486666e-30
3.21821821821822	0	2.53955718792828e-30
3.22822822822823	0	1.24152478844505e-30
3.23823823823824	0	6.05602372318862e-31
3.24824824824825	0	2.94750475832975e-31
3.25825825825826	0	1.43138425761061e-31
3.26826826826827	0	6.93573885531885e-32
3.27827827827828	0	3.35323509940492e-32
3.28828828828829	0	1.61759594161729e-32
3.2982982982983	0	7.78593669727174e-33
3.30830830830831	0	3.73926687875925e-33
3.31831831831832	0	1.79183011537072e-33
3.32832832832833	0	8.5672605476461e-34
3.33833833833834	0	4.08716238459584e-34
3.34834834834835	0	1.94552396648788e-34
3.35835835835836	0	9.24029958773323e-35
3.36836836836837	0	4.37895309760549e-35
3.37837837837838	0	2.07056710223544e-35
3.38838838838839	0	9.76884232874409e-36
3.3983983983984	0	4.59866385132391e-36
3.40840840840841	0	2.16000623449242e-36
3.41841841841842	0	1.01230904844224e-36
3.42842842842843	0	4.73375751298268e-37
3.43843843843844	0	2.20868443461706e-37
3.44844844844845	0	1.02824382064809e-37
3.45845845845846	0	4.77631895360995e-38
3.46846846846847	0	2.21373334704676e-38
3.47847847847848	0	1.02374564778822e-38
3.48848848848849	0	4.72382286825234e-39
3.4984984984985	0	2.17485303313093e-39
3.50850850850851	0	9.99081689193632e-40
3.51851851851852	0	4.57938185336868e-40
3.52852852852853	0	2.09434147232692e-40
3.53853853853854	0	9.55702894159467e-41
3.54854854854855	0	4.35144084706422e-41
3.55855855855856	0	1.97686968513763e-41
3.56856856856857	0	8.96102674823536e-42
3.57857857857858	0	4.05295965152046e-42
3.58858858858859	0	1.82903308456186e-42
3.5985985985986	0	8.23579668789678e-43
3.60860860860861	0	3.70019359500171e-43
3.61861861861862	0	1.65873898425108e-43
3.62862862862863	0	7.41935977120817e-44
3.63863863863864	0	3.31123180299735e-44
3.64864864864865	0	1.47450928916118e-44
3.65865865865866	0	6.55149200926435e-45
3.66866866866867	0	2.90447533628225e-45
3.67867867867868	0	1.28478348316282e-45
3.68868868868869	0	5.67057333246511e-46
3.6986986986987	0	2.49723131356061e-46
3.70870870870871	0	1.09729991981856e-46
3.71871871871872	0	4.81090407339198e-47
3.72872872872873	0	2.10456731783528e-47
3.73873873873874	0	9.18615398045755e-48
3.74874874874875	0	4.00073139635617e-48
3.75875875875876	0	1.73852060562699e-48
3.76876876876877	0	7.53798146202667e-49
3.77877877877878	0	3.26110710158529e-49
3.78878878878879	0	1.40769910283594e-49
3.7987987987988	0	6.06302529326398e-50
3.80880880880881	0	2.60557573249558e-50
3.81881881881882	0	1.11725625800987e-50
3.82882882882883	0	4.78009651644983e-51
3.83883883883884	0	2.04058791343375e-51
3.84884884884885	0	8.69178007070568e-52
3.85885885885886	0	3.69400026377512e-52
3.86886886886887	0	1.56646209365804e-52
3.87887887887888	0	6.62792571694007e-53
3.88888888888889	0	2.79814457094611e-53
3.8988988988989	0	1.17868414248908e-53
3.90890890890891	0	4.95403997590623e-54
3.91891891891892	0	2.07757326145235e-54
3.92892892892893	0	8.69336596027192e-55
3.93893893893894	0	3.62956310696189e-55
3.94894894894895	0	1.51201296791516e-55
3.95895895895896	0	6.28479989577836e-56
3.96896896896897	0	2.60652663836483e-56
3.97897897897898	0	1.07861797980635e-56
3.98898898898899	0	4.45356625473181e-57
3.998998998999	0	1.8347755930774e-57
4.00900900900901	0	7.54210832235897e-58
4.01901901901902	0	3.09340904740891e-58
4.02902902902903	0	1.26595046231125e-58
4.03903903903904	0	5.16928939950031e-59
4.04904904904905	0	2.10610372344928e-59
4.05905905905906	0	8.56176769142479e-60
4.06906906906907	0	3.47281699593887e-60
4.07907907907908	0	1.40551385552313e-60
4.08908908908909	0	5.67574844347165e-61
4.0990990990991	0	2.28689339800467e-61
4.10910910910911	0	9.193978361439e-62
4.11911911911912	0	3.68804157648058e-62
4.12912912912913	0	1.4761242465992e-62
4.13913913913914	0	5.89501336538652e-63
4.14914914914915	0	2.34899151884257e-63
4.15915915915916	0	9.33926885609378e-64
4.16916916916917	0	3.70492210628195e-64
4.17917917917918	0	1.46649322141334e-64
4.18918918918919	0	5.79183008732401e-65
4.1991991991992	0	2.28237152260966e-65
4.20920920920921	0	8.97411523170463e-66
4.21921921921922	0	3.52072187078464e-66
4.22922922922923	0	1.37818198595648e-66
4.23923923923924	0	5.38289854445614e-67
4.24924924924925	0	2.09778315794764e-67
4.25925925925926	0	8.15717479858772e-68
4.26926926926927	0	3.16485427496582e-68
4.27927927927928	0	1.22518717298353e-68
4.28928928928929	0	4.73244896704317e-69
4.2992992992993	0	1.823913391317e-69
4.30930930930931	0	7.01386268368854e-70
4.31931931931932	0	2.69119446383935e-70
4.32932932932933	0	1.03030943501782e-70
4.33933933933934	0	3.93572773781326e-71
4.34934934934935	0	1.50008957462172e-71
4.35935935935936	0	5.70484845942869e-72
4.36936936936937	0	2.16474032257429e-72
4.37937937937938	0	8.19600615021168e-73
4.38938938938939	0	3.09623217203368e-73
4.3993993993994	0	1.16707707111964e-73
4.40940940940941	0	4.38935118255197e-74
4.41941941941942	0	1.64716041297471e-74
4.42942942942943	0	6.16745852418778e-75
4.43943943943944	0	2.30415321157093e-75
4.44944944944945	0	8.5891708998476e-76
4.45945945945946	0	3.19466930559409e-76
4.46946946946947	0	1.18559224150437e-76
4.47947947947948	0	4.39015205719262e-77
4.48948948948949	0	1.6220287635924e-77
4.4994994994995	0	5.97960249559202e-78
4.50950950950951	0	2.19948422822919e-78
4.51951951951952	0	8.07242770661272e-79
4.52952952952953	0	2.95612130243518e-79
4.53953953953954	0	1.08012772131672e-79
4.54954954954955	0	3.93788245240906e-80
4.55955955955956	0	1.43246875666291e-80
4.56956956956957	0	5.19926966678729e-81
4.57957957957958	0	1.88293055359367e-81
4.58958958958959	0	6.80394879456343e-82
4.5995995995996	0	2.4531411916764e-82
4.60960960960961	0	8.82508359487384e-83
4.61961961961962	0	3.16774260234195e-83
4.62962962962963	0	1.13452930278793e-83
4.63963963963964	0	4.05430413123473e-84
4.64964964964965	0	1.44561186801825e-84
4.65965965965966	0	5.14306319342557e-85
4.66966966966967	0	1.82568896558232e-85
4.67967967967968	0	6.46645850921954e-86
4.68968968968969	0	2.28528818607996e-86
4.6996996996997	0	8.05842611256564e-87
4.70970970970971	0	2.83526891516924e-87
4.71971971971972	0	9.95343670871116e-88
4.72972972972973	0	3.48647565111408e-88
4.73973973973974	0	1.21852652767246e-88
4.74974974974975	0	4.2493070582844e-89
4.75975975975976	0	1.47854999983052e-89
4.76976976976977	0	5.13320597327785e-90
4.77977977977978	0	1.77818171828075e-90
4.78978978978979	0	6.14608221382948e-91
4.7997997997998	0	2.11960709389552e-91
4.80980980980981	0	7.2936872639232e-92
4.81981981981982	0	2.50422695502273e-92
4.82982982982983	0	8.57896722136031e-93
4.83983983983984	0	2.9324533065407e-93
4.84984984984985	0	1.00014271795726e-93
4.85985985985986	0	3.40351464251166e-94
4.86986986986987	0	1.15565457798526e-94
4.87987987987988	0	3.91528372615415e-95
4.88988988988989	0	1.32352823011022e-95
4.8998998998999	0	4.46414151306369e-96
4.90990990990991	0	1.50237196918318e-96
4.91991991991992	0	5.04489074540473e-97
4.92992992992993	0	1.69028848643053e-97
4.93993993993994	0	5.65073154884867e-98
4.94994994994995	0	1.88487820432867e-98
4.95995995995996	0	6.27330906010595e-99
4.96996996996997	0	2.08326659448553e-99
4.97997997997998	0	6.90283973573465e-100
4.98998998998999	0	2.28215693293339e-100
5	0	7.52831868246745e-101
