# Supplementary material for: Time-resolved study of holeboring in realistic experimental conditions
Source: Nat Commun. 2021 Dec 1;12:6999. doi: 10.1038/s41467-021-27363-9 (PMC8636483; doi:10.1038/s41467-021-27363-9)
Supplement: Supplementary file 2 — Source data [file 41467_2021_27363_MOESM2_ESM.zip › data-figure-7/critical-surface-shift.dat]

simulation time in ps	instantaneous wavelength shift from critical surface in nm	error instantaneous wavelength shift from critical surface in nm
0	-24.2861156649307	1.41629558762914
0.8	-24.1812471605817	1.41629558762914
0.9	-23.3419186065112	1.41629558762914
1	-23.3419186065119	1.41629558762914
1.1	-23.3419186065121	1.41629558762914
1.2	-18.3837410731884	1.41629558762914
1.3	-10.0674410059757	1.41629558762914
1.4	0	1.41629558762914
1.5	5.0700756938313	1.41629558762914
1.6	6.76553013528385	1.41629558762914
1.7	0	1.41629558762914
1.8	-13.4018993673774	1.41629558762914
1.9	-16.7257648766338	1.41629558762914
2	-16.7257648766334	1.41629558762914
2.1	-17.3401371071916	1.41629558762914
2.135	-19.093497035641	1.41629558762914
