# Supplementary material for: Time-resolved study of holeboring in realistic experimental conditions
Source: Nat Commun. 2021 Dec 1;12:6999. doi: 10.1038/s41467-021-27363-9 (PMC8636483; doi:10.1038/s41467-021-27363-9)
Supplement: Supplementary file 2 — Source data [file 41467_2021_27363_MOESM2_ESM.zip › data-figure-7/laser-intensity.dat]

simulation time in ps	incoming laser intensity in W/cm^2
1.18234856108355	7.52404681778266e+15
1.18250867184924	7.56719800517605e+15
1.18266878261494	7.61057935919e+15
1.18282889338063	7.65419200142462e+15
1.18298900414633	7.69803705832576e+15
1.18314911491202	7.74211566120278e+15
1.18330922567772	7.78642894624617e+15
1.18346933644341	7.83097805454475e+15
1.18362944720911	7.87576413210394e+15
1.1837895579748	7.92078832986243e+15
1.1839496687405	7.96605180371114e+15
1.18410977950619	8.01155571450988e+15
1.18426989027189	8.05730122810594e+15
1.18443000103758	8.10328951535117e+15
1.18459011180328	8.1495217521209e+15
1.18475022256897	8.1959991193309e+15
1.18491033333467	8.24272280295587e+15
1.18507044410036	8.28969399404727e+15
1.18523055486606	8.33691388875177e+15
1.18539066563176	8.38438368832893e+15
1.18555077639745	8.43210459916948e+15
1.18571088716315	8.48007783281352e+15
1.18587099792884	8.52830460596921e+15
1.18603110869454	8.5767861405302e+15
1.18619121946023	8.6255236635947e+15
1.18635133022593	8.67451840748381e+15
1.18651144099162	8.72377160975938e+15
1.18667155175732	8.77328451324322e+15
1.18683166252301	8.82305836603523e+15
1.18699177328871	8.87309442153206e+15
1.1871518840544	8.92339393844555e+15
1.1873119948201	8.97395818082168e+15
1.18747210558579	9.02478841805911e+15
1.18763221635149	9.07588592492811e+15
1.18779232711718	9.12725198158874e+15
1.18795243788288	9.17888787361062e+15
1.18811254864857	9.23079489199123e+15
1.18827265941427	9.2829743331748e+15
1.18843277017996	9.33542749907163e+15
1.18859288094566	9.38815569707675e+15
1.18875299171135	9.44116024008926e+15
1.18891310247705	9.49444244653141e+15
1.18907321324274	9.54800364036742e+15
1.18923332400844	9.60184515112329e+15
1.18939343477413	9.65596831390518e+15
1.18955354553983	9.71037446941983e+15
1.18971365630552	9.76506496399275e+15
1.18987376707122	9.82004114958857e+15
1.19003387783691	9.87530438382938e+15
1.19019398860261	9.93085603001561e+15
1.1903540993683	9.98669745714423e+15
1.190514210134	1.00428300399289e+16
1.19067432089969	1.00992551588197e+16
1.19083443166539	1.01559742000226e+16
1.19099454243108	1.02129885555189e+16
1.19115465319678	1.02702996230855e+16
1.19131476396247	1.03279088063141e+16
1.19147487472817	1.03858175146316e+16
1.19163498549386	1.04440271633195e+16
1.19179509625956	1.0502539173534e+16
1.19195520702526	1.05613549723264e+16
1.19211531779095	1.06204759926618e+16
1.19227542855665	1.06799036734408e+16
1.19243553932234	1.07396394595186e+16
1.19259565008804	1.07996848017255e+16
1.19275576085373	1.08600411568863e+16
1.19291587161943	1.0920709987842e+16
1.19307598238512	1.09816927634687e+16
1.19323609315082	1.10429909586988e+16
1.19339620391651	1.11046060545406e+16
1.19355631468221	1.11665395380994e+16
1.1937164254479	1.12287929025979e+16
1.1938765362136	1.12913676473959e+16
1.19403664697929	1.13542652780118e+16
1.19419675774499	1.14174873061429e+16
1.19435686851068	1.14810352496855e+16
1.19451697927638	1.15449106327564e+16
1.19467709004207	1.16091149857128e+16
1.19483720080777	1.16736498451739e+16
1.19499731157346	1.17385167540408e+16
1.19515742233916	1.18037172615183e+16
1.19531753310485	1.18692529231348e+16
1.19547764387055	1.19351253007645e+16
1.19563775463624	1.20013359626464e+16
1.19579786540194	1.20678864834078e+16
1.19595797616763	1.21347784440836e+16
1.19611808693333	1.22020134321377e+16
1.19627819769902	1.22695930414844e+16
1.19643830846472	1.23375188725102e+16
1.19659841923041	1.24057925320938e+16
1.19675852999611	1.24744156336281e+16
1.1969186407618	1.25433897970414e+16
1.1970787515275	1.26127166488193e+16
1.19723886229319	1.26823978220247e+16
1.19739897305889	1.2752434956321e+16
1.19755908382458	1.28228296979925e+16
1.19771919459028	1.28935836999662e+16
1.19787930535597	1.29646986218333e+16
1.19803941612167	1.30361761298712e+16
1.19819952688736	1.3108017897065e+16
1.19835963765306	1.31802256031285e+16
1.19851974841875	1.32528009345272e+16
1.19867985918445	1.33257455844995e+16
1.19883996995014	1.33990612530785e+16
1.19900008071584	1.34727496471135e+16
1.19916019148153	1.35468124802928e+16
1.19932030224723	1.36212514731654e+16
1.19948041301293	1.36960683531626e+16
1.19964052377862	1.37712648546202e+16
1.19980063454432	1.38468427188011e+16
1.19996074531001	1.39228036939168e+16
1.20012085607571	1.399914953515e+16
1.2002809668414	1.40758820046766e+16
1.2004410776071	1.41530028716883e+16
1.20060118837279	1.42305139124141e+16
1.20076129913849	1.43084169101441e+16
1.20092140990418	1.43867136552503e+16
1.20108152066988	1.44654059452102e+16
1.20124163143557	1.45444955846285e+16
1.20140174220127	1.46239843852605e+16
1.20156185296696	1.47038741660337e+16
1.20172196373266	1.4784166753071e+16
1.20188207449835	1.4864863979713e+16
1.20204218526405	1.49459676865414e+16
1.20220229602974	1.50274797214006e+16
1.20236240679544	1.51094019394218e+16
1.20252251756113	1.51917362030443e+16
1.20268262832683	1.52744843820398e+16
1.20284273909252	1.53576483535341e+16
1.20300284985822	1.54412300020314e+16
1.20316296062391	1.55252312194355e+16
1.20332307138961	1.56096539050747e+16
1.2034831821553	1.56944999657232e+16
1.203643292921	1.57797713156254e+16
1.20380340368669	1.58654698765185e+16
1.20396351445239	1.59515975776555e+16
1.20412362521808	1.60381563558288e+16
1.20428373598378	1.61251481553937e+16
1.20444384674947	1.62125749282912e+16
1.20460395751517	1.63004386340708e+16
1.20476406828086	1.63887412399152e+16
1.20492417904656	1.64774847206634e+16
1.20508428981225	1.65666710588332e+16
1.20524440057795	1.66563022446453e+16
1.20540451134364	1.67463802760474e+16
1.20556462210934	1.68369071587369e+16
1.20572473287503	1.69278849061849e+16
1.20588484364073	1.70193155396597e+16
1.20604495440643	1.71112010882511e+16
1.20620506517212	1.72035435888928e+16
1.20636517593781	1.72963450863879e+16
1.20652528670351	1.73896076334314e+16
1.20668539746921	1.74833332906347e+16
1.2068455082349	1.75775241265485e+16
1.2070056190006	1.76721822176887e+16
1.20716572976629	1.77673096485582e+16
1.20732584053199	1.78629085116723e+16
1.20748595129768	1.79589809075818e+16
1.20764606206338	1.80555289448985e+16
1.20780617282907	1.81525547403176e+16
1.20796628359477	1.82500604186427e+16
1.20812639436046	1.83480481128101e+16
1.20828650512616	1.8446519963913e+16
1.20844661589185	1.85454781212251e+16
1.20860672665755	1.86449247422261e+16
1.20876683742324	1.87448619926248e+16
1.20892694818894	1.88452920463843e+16
1.20908705895463	1.89462170857458e+16
1.20924716972033	1.9047639301254e+16
1.20940728048602	1.91495608917806e+16
1.20956739125172	1.92519840645487e+16
1.20972750201741	1.93549110351587e+16
1.20988761278311	1.94583440276116e+16
1.2100477235488	1.95622852743342e+16
1.2102078343145	1.96667370162033e+16
1.21036794508019	1.97717015025711e+16
1.21052805584589	1.98771809912895e+16
1.21068816661158	1.99831777487347e+16
1.21084827737728	2.00896940498321e+16
1.21100838814297	2.01967321780819e+16
1.21116849890867	2.03042944255827e+16
1.21132860967436	2.04123830930574e+16
1.21148872044006	2.05210004898774e+16
1.21164883120575	2.06301489340888e+16
1.21180894197145	2.07398307524349e+16
1.21196905273714	2.08500482803852e+16
1.21212916350284	2.09608038621563e+16
1.21228927426853	2.10720998507399e+16
1.21244938503423	2.11839386079262e+16
1.21260949579992	2.12963225043307e+16
1.21276960656562	2.14092539194178e+16
1.21292971733131	2.15227352415272e+16
1.21308982809701	2.16367688678983e+16
1.2132499388627	2.17513572046967e+16
1.2134100496284	2.18665026670381e+16
1.2135701603941	2.19822076790148e+16
1.21373027115979	2.20984746737201e+16
1.21389038192549	2.22153060932753e+16
1.21405049269118	2.2332704388853e+16
1.21421060345688	2.24506720207048e+16
1.21437071422257	2.25692114581855e+16
1.21453082498827	2.26883251797787e+16
1.21469093575396	2.28080156731226e+16
1.21485104651966	2.29282854350363e+16
1.21501115728535	2.30491369715447e+16
1.21517126805105	2.31705727979035e+16
1.21533137881674	2.32925954386266e+16
1.21549148958244	2.3415207427511e+16
1.21565160034813	2.35384113076625e+16
1.21581171111383	2.36622096315209e+16
1.21597182187952	2.37866049608873e+16
1.21613193264522	2.39115998669489e+16
1.21629204341091	2.40371969303052e+16
1.21645215417661	2.41633987409935e+16
1.2166122649423	2.42902078985159e+16
1.216772375708	2.44176270118642e+16
1.21693248647369	2.45456586995464e+16
1.21709259723939	2.46743055896122e+16
1.21725270800508	2.48035703196809e+16
1.21741281877078	2.4933455536964e+16
1.21757292953647	2.50639638982955e+16
1.21773304030217	2.51950980701545e+16
1.21789315106786	2.53268607286937e+16
1.21805326183356	2.54592545597636e+16
1.21821337259925	2.55922822589415e+16
1.21837348336495	2.57259465315548e+16
1.21853359413064	2.5860250092709e+16
1.21869370489634	2.59951956673134e+16
1.21885381566203	2.61307859901076e+16
1.21901392642773	2.62670238056889e+16
1.21917403719342	2.64039118685359e+16
1.21933414795912	2.65414529430375e+16
1.21949425872481	2.66796498035187e+16
1.21965436949051	2.68185052342662e+16
1.2198144802562	2.69580220295561e+16
1.2199745910219	2.70982029936795e+16
1.22013470178759	2.72390509409692e+16
1.22029481255329	2.73805686958264e+16
1.22045492331898	2.75227590927472e+16
1.22061503408468	2.76656249763496e+16
1.22077514485038	2.7809169201399e+16
1.22093525561607	2.79533946328363e+16
1.22109536638177	2.80983041458034e+16
1.22125547714746	2.82439006256708e+16
1.22141558791316	2.83901869680627e+16
1.22157569867885	2.85371660788862e+16
1.22173580944455	2.86848408743557e+16
1.22189592021024	2.88332142810212e+16
1.22205603097594	2.89822892357942e+16
1.22221614174163	2.91320686859752e+16
1.22237625250733	2.92825555892795e+16
1.22253636327302	2.9433752913866e+16
1.22269647403872	2.95856636383614e+16
1.22285658480441	2.97382907518896e+16
1.22301669557011	2.98916372540961e+16
1.2231768063358	3.00457061551781e+16
1.2233369171015	3.02005004759082e+16
1.22349702786719	3.03560232476639e+16
1.22365713863289	3.05122775124521e+16
1.22381724939858	3.06692663229392e+16
1.22397736016428	3.08269927424753e+16
1.22413747092997	3.09854598451224e+16
1.22429758169567	3.11446707156819e+16
1.22445769246136	3.1304628449721e+16
1.22461780322706	3.14653361535997e+16
1.22477791399275	3.16267969444984e+16
1.22493802475845	3.17890139504443e+16
1.22509813552414	3.19519903103399e+16
1.22525824628984	3.21157291739882e+16
1.22541835705553	3.22802337021216e+16
1.22557846782123	3.24455070664285e+16
1.22573857858692	3.26115524495798e+16
1.22589868935262	3.27783730452563e+16
1.22605880011831	3.29459720581778e+16
1.22621891088401	3.31143527041279e+16
1.2263790216497	3.32835182099814e+16
1.2265391324154	3.34534718137335e+16
1.22669924318109	3.36242167645256e+16
1.22685935394679	3.37957563226729e+16
1.22701946471248	3.39680937596908e+16
1.22717957547818	3.41412323583244e+16
1.22733968624387	3.43151754125734e+16
1.22749979700957	3.44899262277214e+16
1.22765990777526	3.46654881203611e+16
1.22782001854096	3.48418644184247e+16
1.22798012930666	3.50190584612076e+16
1.22814024007235	3.51970735993991e+16
1.22830035083805	3.53759131951071e+16
1.22846046160374	3.55555806218878e+16
1.22862057236944	3.57360792647703e+16
1.22878068313513	3.5917412520288e+16
1.22894079390083	3.60995837965017e+16
1.22910090466652	3.62825965130303e+16
1.22926101543222	3.64664541010755e+16
1.22942112619791	3.66511600034523e+16
1.22958123696361	3.68367176746144e+16
1.2297413477293	3.70231305806806e+16
1.229901458495	3.72104021994656e+16
1.23006156926069	3.73985360205043e+16
1.23022168002639	3.75875355450814e+16
1.23038179079208	3.77774042862573e+16
1.23054190155778	3.79681457688964e+16
1.23070201232347	3.8159763529695e+16
1.23086212308917	3.83522611172072e+16
1.23102223385486	3.85456420918743e+16
1.23118234462056	3.8739910026051e+16
1.23134245538625	3.89350685040336e+16
1.23150256615195	3.91311211220865e+16
1.23166267691764	3.93280714884708e+16
1.23182278768334	3.9525923223472e+16
1.23198289844903	3.97246799594252e+16
1.23214300921473	3.99243453407456e+16
1.23230311998042	4.01249230239544e+16
1.23246323074612	4.03264166777068e+16
1.23262334151181	4.0528829982818e+16
1.23278345227751	4.07321666322935e+16
1.2329435630432	4.09364303313539e+16
1.2331036738089	4.11416247974643e+16
1.23326378457459	4.13477537603607e+16
1.23342389534029	4.15548209620781e+16
1.23358400610598	4.17628301569772e+16
1.23374411687168	4.1971785111773e+16
1.23390422763737	4.21816896055609e+16
1.23406433840307	4.23925474298464e+16
1.23422444916876	4.26043623885687e+16
1.23438455993446	4.28171382981336e+16
1.23454467070015	4.30308789874356e+16
1.23470478146585	4.32455882978893e+16
1.23486489223154	4.34612700834538e+16
1.23502500299724	4.36779282106636e+16
1.23518511376294	4.38955665586526e+16
1.23534522452863	4.41141890191832e+16
1.23550533529433	4.43337994966736e+16
1.23566544606002	4.45544019082258e+16
1.23582555682572	4.47760001836521e+16
1.23598566759141	4.49985982655026e+16
1.23614577835711	4.52222001090925e+16
1.2363058891228	4.54468096825309e+16
1.2364659998885	4.56724309667453e+16
1.23662611065419	4.58990679555132e+16
1.23678622141989	4.61267246554845e+16
1.23694633218558	4.63554050862132e+16
1.23710644295128	4.65851132801815e+16
1.23726655371697	4.68158532828292e+16
1.23742666448267	4.70476291525811e+16
1.23758677524836	4.72804449608712e+16
1.23774688601406	4.75143047921744e+16
1.23790699677975	4.77492127440309e+16
1.23806710754545	4.7985172927075e+16
1.23822721831114	4.82221894650595e+16
1.23838732907684	4.84602664948871e+16
1.23854743984253	4.86994081666343e+16
1.23870755060823	4.89396186435814e+16
1.23886766137392	4.91809021022355e+16
1.23902777213962	4.94232627323626e+16
1.23918788290531	4.96667047370107e+16
1.23934799367101	4.991123233254e+16
1.2395081044367	5.01568497486473e+16
1.2396682152024	5.04035612283961e+16
1.23982832596809	5.06513710282394e+16
1.23998843673379	5.09002834180525e+16
1.24014854749948	5.1150302681154e+16
1.24030865826518	5.14014331143385e+16
1.24046876903087	5.16536790278975e+16
1.24062887979657	5.19070447456529e+16
1.24078899056226	5.2161534604979e+16
1.24094910132796	5.24171529568307e+16
1.24110921209365	5.26739041657714e+16
1.24126932285935	5.29317926099999e+16
1.24142943362504	5.31908226813764e+16
1.24158954439074	5.3450998785449e+16
1.24174965515643	5.37123253414808e+16
1.24190976592213	5.39748067824792e+16
1.24206987668783	5.42384475552176e+16
1.24222998745352	5.45032521202674e+16
1.24239009821922	5.47692249520203e+16
1.24255020898491	5.50363705387185e+16
1.24271031975061	5.53046933824785e+16
1.2428704305163	5.55741979993203e+16
1.243030541282	5.58448889191926e+16
1.24319065204769	5.61167706859978e+16
1.24335076281339	5.6389847857622e+16
1.24351087357908	5.66641250059592e+16
1.24367098434478	5.69396067169391e+16
1.24383109511047	5.72162975905502e+16
1.24399120587617	5.74942022408721e+16
1.24415131664186	5.77733252960957e+16
1.24431142740756	5.80536713985552e+16
1.24447153817325	5.83352452047483e+16
1.24463164893895	5.86180513853686e+16
1.24479175970464	5.89020946253269e+16
1.24495187047034	5.91873796237814e+16
1.24511198123603	5.94739110941604e+16
1.24527209200173	5.97616937641916e+16
1.24543220276742	6.00507323759236e+16
1.24559231353312	6.03410316857598e+16
1.24575242429881	6.06325964644753e+16
1.24591253506451	6.09254314972501e+16
1.2460726458302	6.12195415836895e+16
1.2462327565959	6.15149315378548e+16
1.24639286736159	6.18116061882869e+16
1.24655297812729	6.21095703780308e+16
1.24671308889298	6.24088289646637e+16
1.24687319965868	6.27093868203203e+16
1.24703331042437	6.30112488317183e+16
1.24719342119007	6.33144199001827e+16
1.24735353195576	6.36189049416735e+16
1.24751364272146	6.39247088868106e+16
1.24767375348715	6.42318366808981e+16
1.24783386425285	6.4540293283952e+16
1.24799397501854	6.48500836707232e+16
1.24815408578424	6.51612128307256e+16
1.24831419654993	6.54736857682584e+16
1.24847430731563	6.57875075024343e+16
1.24863441808133	6.61026830672037e+16
1.24879452884702	6.64192175113776e+16
1.24895463961272	6.67371158986568e+16
1.24911475037841	6.70563833076542e+16
1.24927486114411	6.7377024831923e+16
1.2494349719098	6.76990455799742e+16
1.2495950826755	6.80224506753123e+16
1.24975519344119	6.83472452564509e+16
1.24991530420689	6.8673434476945e+16
1.25007541497258	6.90010235054077e+16
1.25023552573828	6.93300175255431e+16
1.25039563650397	6.96604217361652e+16
1.25055574726967	6.99922413512261e+16
1.25071585803536	7.03254815998373e+16
1.25087596880106	7.06601477262986e+16
1.25103607956675	7.09962449901176e+16
1.25119619033245	7.13337786660384e+16
1.25135630109814	7.16727540440625e+16
1.25151641186384	7.20131764294767e+16
1.25167652262953	7.23550511428728e+16
1.25183663339523	7.26983835201769e+16
1.25199674416092	7.30431789126693e+16
1.25215685492662	7.33894426870111e+16
1.25231696569231	7.37371802252667e+16
1.25247707645801	7.40863969249285e+16
1.2526371872237	7.44370981989425e+16
1.2527972979894	7.47892894757278e+16
1.25295740875509	7.51429761992034e+16
1.25311751952079	7.54981638288121e+16
1.25327763028648	7.58548578395436e+16
1.25343774105218	7.62130637219562e+16
1.25359785181787	7.65727869822039e+16
1.25375796258357	7.69340331420564e+16
1.25391807334926	7.72968077389238e+16
1.25407818411496	7.76611163258811e+16
1.25423829488065	7.80269644716898e+16
1.25439840564635	7.83943577608219e+16
1.25455851641204	7.87633017934816e+16
1.25471862717774	7.91338021856294e+16
1.25487873794343	7.95058645690082e+16
1.25503884870913	7.98794945911565e+16
1.25519895947482	8.02546979154446e+16
1.25535907024052	8.06314802210851e+16
1.25551918100621	8.10098472031654e+16
1.25567929177191	8.1389804572661e+16
1.2558394025376	8.17713580564664e+16
1.2559995133033	8.21545133974115e+16
1.25615962406899	8.25392763542874e+16
1.25631973483469	8.29256527018676e+16
1.25647984560039	8.33136482309302e+16
1.25663995636608	8.37032687482784e+16
1.25680006713178	8.40945200767666e+16
1.25696017789747	8.44874080553176e+16
1.25712028866317	8.48819385389478e+16
1.25728039942886	8.52781173987875e+16
1.25744051019456	8.56759505221028e+16
1.25760062096025	8.60754438123185e+16
1.25776073172595	8.6476603189037e+16
1.25792084249164	8.68794345880628e+16
1.25808095325734	8.72839439614216e+16
1.25824106402303	8.76901372773831e+16
1.25840117478873	8.80980205204806e+16
1.25856128555442	8.85075996915327e+16
1.25872139632012	8.89188808076659e+16
1.25888150708581	8.93318699023343e+16
1.25904161785151	8.97465730253389e+16
1.2592017286172	9.01629962428516e+16
1.2593618393829	9.05811456374334e+16
1.25952195014859	9.10010273080543e+16
1.25968206091429	9.14226473701186e+16
1.25984217167998	9.18460119554802e+16
1.26000228244568	9.2271127212464e+16
1.26016239321137	9.26979993058872e+16
1.26032250397707	9.31266344170783e+16
1.26048261474276	9.35570387439018e+16
1.26064272550846	9.39892185007664e+16
1.26080283627415	9.44231799186608e+16
1.26096294703985	9.48589292451593e+16
1.26112305780554	9.52964727444522e+16
1.26128316857124	9.57358166973552e+16
1.26144327933693	9.6176967401338e+16
1.26160339010263	9.66199311705382e+16
1.26176350086832	9.70647143357833e+16
1.26192361163402	9.75113232446066e+16
1.26208372239971	9.79597642612701e+16
1.26224383316541	9.84100437667803e+16
1.2624039439311	9.88621681589095e+16
1.2625640546968	9.93161438522123e+16
1.2627241654625	9.97719772780463e+16
1.26288427622819	1.00229674884587e+17
1.26304438699388	1.00689243136851e+17
1.26320449775958	1.01150688516713e+17
1.26336460852528	1.01614017522923e+17
1.26352471929097	1.02079236671119e+17
1.26368483005667	1.02546352493857e+17
1.26384494082236	1.0301537154062e+17
1.26400505158806	1.03486300377837e+17
1.26416516235375	1.03959145588902e+17
1.26432527311945	1.04433913774192e+17
1.26448538388514	1.04910611551083e+17
1.26464549465084	1.05389245553967e+17
1.26480560541653	1.05869822434271e+17
1.26496571618223	1.06352348860474e+17
1.26512582694792	1.06836831518121e+17
1.26528593771362	1.07323277109843e+17
1.26544604847931	1.07811692355374e+17
1.26560615924501	1.08302083991561e+17
1.2657662700107	1.08794458772392e+17
1.2659263807764	1.09288823469001e+17
1.26608649154209	1.09785184869695e+17
1.26624660230779	1.10283549779956e+17
1.26640671307348	1.10783925022474e+17
1.26656682383918	1.11286317437146e+17
1.26672693460487	1.11790733881109e+17
1.26688704537057	1.12297181228737e+17
1.26704715613626	1.12805666371674e+17
1.26720726690196	1.13316196218837e+17
1.26736737766765	1.13828777696436e+17
1.26752748843335	1.1434341774799e+17
1.26768759919904	1.1486012333434e+17
1.26784770996474	1.15378901433664e+17
1.26800782073043	1.15899759041493e+17
1.26816793149613	1.16422703170725e+17
1.26832804226182	1.16947740851639e+17
1.26848815302752	1.1747487913191e+17
1.26864826379321	1.18004125076621e+17
1.26880837455891	1.18535485768281e+17
1.2689684853246	1.19068968306838e+17
1.2691285960903	1.19604579809686e+17
1.26928870685599	1.20142327411691e+17
1.26944881762169	1.20682218265193e+17
1.26960892838738	1.21224259540026e+17
1.26976903915308	1.21768458423529e+17
1.26992914991878	1.22314822120559e+17
1.27008926068447	1.22863357853504e+17
1.27024937145017	1.23414072862299e+17
1.27040948221586	1.23966974404432e+17
1.27056959298156	1.24522069754963e+17
1.27072970374725	1.25079366206531e+17
1.27088981451295	1.25638871069372e+17
1.27104992527864	1.26200591671329e+17
1.27121003604434	1.26764535357855e+17
1.27137014681003	1.27330709492043e+17
1.27153025757573	1.2789912145462e+17
1.27169036834142	1.28469778643972e+17
1.27185047910712	1.29042688476142e+17
1.27201058987281	1.29617858384855e+17
1.27217070063851	1.30195295821519e+17
1.2723308114042	1.30775008255242e+17
1.2724909221699	1.31357003172836e+17
1.27265103293559	1.31941288078836e+17
1.27281114370129	1.32527870495502e+17
1.27297125446698	1.33116757962837e+17
1.27313136523268	1.33707958038592e+17
1.27329147599837	1.34301478298278e+17
1.27345158676407	1.34897326335173e+17
1.27361169752976	1.35495509760337e+17
1.27377180829546	1.36096036202618e+17
1.27393191906115	1.36698913308659e+17
1.27409202982685	1.37304148742912e+17
1.27425214059254	1.37911750187645e+17
1.27441225135824	1.3852172534295e+17
1.27457236212393	1.39134081926754e+17
1.27473247288963	1.39748827674822e+17
1.27489258365532	1.40365970340773e+17
1.27505269442102	1.40985517696083e+17
1.27521280518671	1.41607477530095e+17
1.27537291595241	1.42231857650024e+17
1.2755330267181	1.42858665880969e+17
1.2756931374838	1.4348791006592e+17
1.27585324824949	1.4411959806576e+17
1.27601335901519	1.44753737759278e+17
1.27617346978088	1.45390337043173e+17
1.27633358054658	1.46029403832061e+17
1.27649369131227	1.46670946058486e+17
1.27665380207797	1.47314971672919e+17
1.27681391284366	1.47961488643767e+17
1.27697402360936	1.48610504957385e+17
1.27713413437505	1.49262028618073e+17
1.27729424514075	1.49916067648088e+17
1.27745435590645	1.50572630087646e+17
1.27761446667214	1.5123172399493e+17
1.27777457743784	1.51893357446092e+17
1.27793468820353	1.52557538535263e+17
1.27809479896923	1.53224275374552e+17
1.27825490973492	1.53893576094056e+17
1.27841502050062	1.5456544884186e+17
1.27857513126631	1.55239901784045e+17
1.27873524203201	1.55916943104687e+17
1.2788953527977	1.5659658100587e+17
1.2790554635634	1.57278823707679e+17
1.27921557432909	1.57963679448212e+17
1.27937568509479	1.58651156483576e+17
1.27953579586048	1.59341263087898e+17
1.27969590662618	1.60034007553323e+17
1.27985601739187	1.60729398190016e+17
1.28001612815757	1.61427443326169e+17
1.28017623892326	1.62128151307999e+17
1.28033634968896	1.62831530499753e+17
1.28049646045465	1.63537589283709e+17
1.28065657122035	1.64246336060177e+17
1.28081668198604	1.64957779247501e+17
1.28097679275174	1.65671927282064e+17
1.28113690351743	1.66388788618282e+17
1.28129701428313	1.67108371728611e+17
1.28145712504882	1.67830685103546e+17
1.28161723581452	1.68555737251621e+17
1.28177734658021	1.6928353669941e+17
1.28193745734591	1.70014091991526e+17
1.2820975681116	1.70747411690622e+17
1.2822576788773	1.71483504377394e+17
1.28241778964299	1.72222378650572e+17
1.28257790040869	1.72964043126931e+17
1.28273801117438	1.73708506441278e+17
1.28289812194008	1.74455777246462e+17
1.28305823270577	1.75205864213363e+17
1.28321834347147	1.75958776030899e+17
1.28337845423716	1.76714521406017e+17
1.28353856500286	1.77473109063697e+17
1.28369867576855	1.78234547746946e+17
1.28385878653425	1.78998846216799e+17
1.28401889729994	1.79766013252312e+17
1.28417900806564	1.80536057650564e+17
1.28433911883134	1.8130898822665e+17
1.28449922959703	1.82084813813682e+17
1.28465934036273	1.82863543262782e+17
1.28481945112842	1.83645185443081e+17
1.28497956189412	1.84429749241708e+17
1.28513967265981	1.85217243563799e+17
1.28529978342551	1.86007677332484e+17
1.2854598941912	1.86801059488879e+17
1.2856200049569	1.87597398992093e+17
1.28578011572259	1.8839670481921e+17
1.28594022648829	1.89198985965296e+17
1.28610033725398	1.90004251443381e+17
1.28626044801968	1.90812510284466e+17
1.28642055878537	1.91623771537508e+17
1.28658066955107	1.92438044269418e+17
1.28674078031676	1.93255337565051e+17
1.28690089108246	1.94075660527208e+17
1.28706100184815	1.94899022276615e+17
1.28722111261385	1.95725431951932e+17
1.28738122337954	1.96554898709735e+17
1.28754133414524	1.97387431724509e+17
1.28770144491093	1.98223040188645e+17
1.28786155567663	1.9906173331243e+17
1.28802166644232	1.99903520324039e+17
1.28818177720802	2.00748410469527e+17
1.28834188797371	2.01596413012814e+17
1.28850199873941	2.02447537235689e+17
1.2886621095051	2.03301792437786e+17
1.2888222202708	2.04159187936589e+17
1.28898233103649	2.05019733067409e+17
1.28914244180219	2.05883437183385e+17
1.28930255256788	2.06750309655465e+17
1.28946266333358	2.07620359872404e+17
1.28962277409927	2.08493597240746e+17
1.28978288486497	2.09370031184818e+17
1.28994299563066	2.10249671146718e+17
1.29010310639636	2.11132526586299e+17
1.29026321716205	2.12018606981167e+17
1.29042332792775	2.12907921826656e+17
1.29058343869344	2.13800480635828e+17
1.29074354945914	2.14696292939454e+17
1.29090366022483	2.15595368286007e+17
1.29106377099053	2.16497716241637e+17
1.29122388175622	2.17403346390176e+17
1.29138399252192	2.18312268333104e+17
1.29154410328762	2.19224491689557e+17
1.29170421405331	2.20140026096293e+17
1.29186432481901	2.21058881207692e+17
1.2920244355847	2.21981066695733e+17
1.2921845463504	2.22906592249987e+17
1.29234465711609	2.23835467577592e+17
1.29250476788179	2.24767702403249e+17
1.29266487864748	2.25703306469197e+17
1.29282498941318	2.26642289535207e+17
1.29298510017887	2.27584661378549e+17
1.29314521094457	2.28530431793998e+17
1.29330532171026	2.29479610593803e+17
1.29346543247596	2.30432207607672e+17
1.29362554324165	2.31388232682757e+17
1.29378565400735	2.32347695683638e+17
1.29394576477304	2.333106064923e+17
1.29410587553874	2.34276975008121e+17
1.29426598630443	2.35246811147851e+17
1.29442609707013	2.36220124845595e+17
1.29458620783582	2.37196926052789e+17
1.29474631860152	2.38177224738192e+17
1.29490642936721	2.39161030887852e+17
1.29506654013291	2.40148354505101e+17
1.2952266508986	2.41139205610526e+17
1.2953867616643	2.42133594241949e+17
1.29554687242999	2.43131530454415e+17
1.29570698319569	2.4413302432016e+17
1.29586709396138	2.45138085928597e+17
1.29602720472708	2.46146725386292e+17
1.29618731549277	2.47158952816947e+17
1.29634742625847	2.48174778361372e+17
1.29650753702416	2.49194212177469e+17
1.29666764778986	2.50217264440199e+17
1.29682775855555	2.51243945341577e+17
1.29698786932125	2.52274265090632e+17
1.29714798008694	2.53308233913392e+17
1.29730809085264	2.54345862052859e+17
1.29746820161833	2.55387159768987e+17
1.29762831238403	2.56432137338653e+17
1.29778842314972	2.57480805055639e+17
1.29794853391542	2.58533173230601e+17
1.29810864468111	2.59589252191051e+17
1.29826875544681	2.60649052281323e+17
1.2984288662125	2.61712583862557e+17
1.2985889769782	2.62779857312664e+17
1.2987490877439	2.63850883026309e+17
1.29890919850959	2.64925671414875e+17
1.29906930927529	2.66004232906445e+17
1.29922942004098	2.67086577945768e+17
1.29938953080668	2.68172716994237e+17
1.29954964157237	2.69262660529856e+17
1.29970975233807	2.70356419047219e+17
1.29986986310376	2.71454003057473e+17
1.30002997386946	2.725554230883e+17
1.30019008463515	2.73660689683876e+17
1.30035019540085	2.74769813404852e+17
1.30051030616654	2.75882804828321e+17
1.30067041693224	2.76999674547788e+17
1.30083052769793	2.78120433173136e+17
1.30099063846363	2.79245091330601e+17
1.30115074922932	2.80373659662745e+17
1.30131085999502	2.81506148828409e+17
1.30147097076071	2.82642569502704e+17
1.30163108152641	2.83782932376958e+17
1.3017911922921	2.84927248158702e+17
1.3019513030578	2.86075527571621e+17
1.30211141382349	2.87227781355536e+17
1.30227152458919	2.88384020266364e+17
1.30243163535488	2.89544255076085e+17
1.30259174612058	2.90708496572707e+17
1.30275185688627	2.9187675556024e+17
1.30291196765197	2.93049042858648e+17
1.30307207841766	2.94225369303831e+17
1.30323218918336	2.95405745747575e+17
1.30339229994905	2.9659018305753e+17
1.30355241071475	2.97778692117162e+17
1.30371252148044	2.9897128382573e+17
1.30387263224614	3.00167969098235e+17
1.30403274301183	3.01368758865405e+17
1.30419285377753	3.0257366407363e+17
1.30435296454322	3.03782695684953e+17
1.30451307530892	3.04995864677009e+17
1.30467318607461	3.06213182043009e+17
1.30483329684031	3.0743465879168e+17
1.304993407606	3.08660305947248e+17
1.3051535183717	3.0989013454938e+17
1.3053136291374	3.11124155653162e+17
1.30547373990309	3.12362380329042e+17
1.30563385066879	3.13604819662809e+17
1.30579396143448	3.14851484755538e+17
1.30595407220018	3.16102386723561e+17
1.30611418296587	3.17357536698412e+17
1.30627429373157	3.18616945826803e+17
1.30643440449726	3.1988062527057e+17
1.30659451526296	3.21148586206636e+17
1.30675462602865	3.22420839826968e+17
1.30691473679435	3.23697397338536e+17
1.30707484756004	3.24978269963272e+17
1.30723495832574	3.26263468938016e+17
1.30739506909143	3.27553005514493e+17
1.30755517985713	3.28846890959249e+17
1.30771529062282	3.30145136553613e+17
1.30787540138852	3.31447753593662e+17
1.30803551215421	3.32754753390165e+17
1.30819562291991	3.3406614726854e+17
1.3083557336856	3.35381946568815e+17
1.3085158444513	3.36702162645572e+17
1.30867595521699	3.3802680686791e+17
1.30883606598269	3.39355890619393e+17
1.30899617674838	3.40689425298007e+17
1.30915628751408	3.42027422316105e+17
1.30931639827977	3.43369893100378e+17
1.30947650904547	3.44716849091775e+17
1.30963661981116	3.46068301745496e+17
1.30979673057686	3.47424262530899e+17
1.30995684134255	3.48784742931495e+17
1.31011695210825	3.50149754444858e+17
1.31027706287394	3.51519308582609e+17
1.31043717363964	3.52893416870342e+17
1.31059728440533	3.54272090847589e+17
1.31075739517103	3.5565534206776e+17
1.31091750593672	3.57043182098095e+17
1.31107761670242	3.58435622519618e+17
1.31123772746811	3.59832674927074e+17
1.31139783823381	3.61234350928885e+17
1.3115579489995	3.62640662147097e+17
1.3117180597652	3.64051620217321e+17
1.31187817053089	3.65467236788691e+17
1.31203828129659	3.66887523523798e+17
1.31219839206228	3.68312492098643e+17
1.31235850282798	3.69742154202582e+17
1.31251861359367	3.71176521538268e+17
1.31267872435937	3.72615605821608e+17
1.31283883512507	3.74059418781685e+17
1.31299894589076	3.75507972160727e+17
1.31315905665646	3.76961277714031e+17
1.31331916742215	3.78419347209916e+17
1.31347927818785	3.7988219242967e+17
1.31363938895354	3.81349825167486e+17
1.31379949971924	3.828222572304e+17
1.31395961048493	3.84299500438248e+17
1.31411972125063	3.85781566623589e+17
1.31427983201632	3.87268467631667e+17
1.31443994278202	3.88760215320329e+17
1.31460005354771	3.9025682155999e+17
1.31476016431341	3.91758298233549e+17
1.3149202750791	3.93264657236352e+17
1.3150803858448	3.94775910476102e+17
1.31524049661049	3.96292069872839e+17
1.31540060737619	3.97813147358833e+17
1.31556071814188	3.99339154878565e+17
1.31572082890758	4.00870104388627e+17
1.31588093967327	4.0240600785769e+17
1.31604105043897	4.0394687726642e+17
1.31620116120466	4.05492724607429e+17
1.31636127197036	4.07043561885202e+17
1.31652138273605	4.08599401116041e+17
1.31668149350175	4.10160254327989e+17
1.31684160426744	4.11726133560781e+17
1.31700171503314	4.1329705086576e+17
1.31716182579883	4.14873018305834e+17
1.31732193656453	4.16454047955388e+17
1.31748204733022	4.18040151900235e+17
1.31764215809592	4.19631342237538e+17
1.31780226886161	4.21227631075744e+17
1.31796237962731	4.22829030534526e+17
1.318122490393	4.24435552744707e+17
1.3182826011587	4.26047209848196e+17
1.31844271192439	4.2766401399791e+17
1.31860282269009	4.29285977357721e+17
1.31876293345578	4.30913112102369e+17
1.31892304422148	4.32545430417411e+17
1.31908315498717	4.3418294449913e+17
1.31924326575287	4.35825666554487e+17
1.31940337651856	4.37473608801028e+17
1.31956348728426	4.39126783466833e+17
1.31972359804995	4.40785202790425e+17
1.31988370881565	4.42448879020719e+17
1.32004381958135	4.44117824416928e+17
1.32020393034704	4.4579205124851e+17
1.32036404111274	4.47471571795069e+17
1.32052415187843	4.4915639834632e+17
1.32068426264413	4.50846543201972e+17
1.32084437340982	4.5254201867169e+17
1.32100448417552	4.54242837074991e+17
1.32116459494121	4.55949010741195e+17
1.32132470570691	4.57660552009322e+17
1.3214848164726	4.59377473228046e+17
1.3216449272383	4.6109978675559e+17
1.32180503800399	4.62827504959676e+17
1.32196514876969	4.64560640217418e+17
1.32212525953538	4.66299204915278e+17
1.32228537030108	4.68043211448952e+17
1.32244548106677	4.69792672223331e+17
1.32260559183247	4.71547599652383e+17
1.32276570259816	4.73308006159104e+17
1.32292581336386	4.75073904175424e+17
1.32308592412955	4.76845306142131e+17
1.32324603489525	4.7862222450878e+17
1.32340614566094	4.8040467173364e+17
1.32356625642664	4.82192660283578e+17
1.32372636719233	4.83986202634007e+17
1.32388647795803	4.8578531126878e+17
1.32404658872372	4.87589998680128e+17
1.32420669948942	4.89400277368561e+17
1.32436681025511	4.91216159842797e+17
1.32452692102081	4.93037658619673e+17
1.3246870317865	4.94864786224056e+17
1.3248471425522	4.96697555188774e+17
1.32500725331789	4.98535978054508e+17
1.32516736408359	5.00380067369737e+17
1.32532747484928	5.02229835690619e+17
1.32548758561498	5.04085295580935e+17
1.32564769638067	5.05946459611978e+17
1.32580780714637	5.07813340362487e+17
1.32596791791206	5.09685950418538e+17
1.32612802867776	5.11564302373487e+17
1.32628813944345	5.13448408827845e+17
1.32644825020915	5.15338282389223e+17
1.32660836097484	5.17233935672215e+17
1.32676847174054	5.19135381298335e+17
1.32692858250623	5.21042631895903e+17
1.32708869327193	5.2295570009998e+17
1.32724880403763	5.24874598552247e+17
1.32740891480332	5.2679933990095e+17
1.32756902556902	5.2872993680077e+17
1.32772913633471	5.30666401912772e+17
1.32788924710041	5.32608747904273e+17
1.3280493578661	5.34556987448786e+17
1.3282094686318	5.36511133225894e+17
1.32836957939749	5.38471197921184e+17
1.32852969016319	5.40437194226136e+17
1.32868980092888	5.42409134838038e+17
1.32884991169458	5.44387032459886e+17
1.32901002246027	5.46370899800293e+17
1.32917013322597	5.48360749573386e+17
1.32933024399166	5.50356594498728e+17
1.32949035475736	5.52358447301196e+17
1.32965046552305	5.54366320710911e+17
1.32981057628875	5.56380227463117e+17
1.32997068705444	5.58400180298103e+17
1.33013079782014	5.60426191961095e+17
1.33029090858583	5.62458275202155e+17
1.33045101935153	5.64496442776097e+17
1.33061113011722	5.66540707442369e+17
1.33077124088292	5.6859108196497e+17
1.33093135164861	5.70647579112334e+17
1.33109146241431	5.72710211657248e+17
1.33125157318	5.74778992376734e+17
1.3314116839457	5.76853934051963e+17
1.33157179471139	5.78935049468138e+17
1.33173190547709	5.81022351414408e+17
1.33189201624278	5.83115852683751e+17
1.33205212700848	5.85215566072883e+17
1.33221223777417	5.87321504382149e+17
1.33237234853987	5.89433680415424e+17
1.33253245930556	5.91552106979991e+17
1.33269257007126	5.93676796886473e+17
1.33285268083695	5.95807762948682e+17
1.33301279160265	5.97945017983561e+17
1.33317290236834	6.00088574811034e+17
1.33333301313404	6.02238446253942e+17
1.33349312389973	6.04394645137893e+17
1.33365323466543	6.06557184291201e+17
1.33381334543112	6.08726076544736e+17
1.33397345619682	6.10901334731846e+17
1.33413356696252	6.13082971688235e+17
1.33429367772821	6.15271000251862e+17
1.33445378849391	6.17465433262822e+17
1.3346138992596	6.19666283563249e+17
1.3347740100253	6.21873563997191e+17
1.33493412079099	6.24087287410521e+17
1.33509423155669	6.26307466650801e+17
1.33525434232238	6.28534114567195e+17
1.33541445308808	6.3076724401034e+17
1.33557456385377	6.3300686783224e+17
1.33573467461947	6.3525299888616e+17
1.33589478538516	6.37505650026506e+17
1.33605489615086	6.39764834108708e+17
1.33621500691655	6.42030563989116e+17
1.33637511768225	6.44302852524888e+17
1.33653522844794	6.46581712573857e+17
1.33669533921364	6.48867156994445e+17
1.33685544997933	6.5115919864551e+17
1.33701556074503	6.5345785038628e+17
1.33717567151072	6.55763125076185e+17
1.33733578227642	6.58075035574779e+17
1.33749589304211	6.60393594741602e+17
1.33765600380781	6.62718815436079e+17
1.3378161145735	6.65050710517381e+17
1.3379762253392	6.6738929284433e+17
1.33813633610489	6.69734575275261e+17
1.33829644687059	6.72086570667922e+17
1.33845655763628	6.74445291879331e+17
1.33861666840198	6.76810751765686e+17
1.33877677916767	6.79182963182212e+17
1.33893688993337	6.81561938983076e+17
1.33909700069906	6.83947692021231e+17
1.33925711146476	6.86340235148311e+17
1.33941722223045	6.8873958121453e+17
1.33957733299615	6.91145743068517e+17
1.33973744376184	6.93558733557223e+17
1.33989755452754	6.95978565525793e+17
1.34005766529323	6.98405251817438e+17
1.34021777605893	7.00838805273315e+17
1.34037788682462	7.03279238732396e+17
1.34053799759032	7.05726565031359e+17
1.34069810835601	7.08180797004441e+17
1.34085821912171	7.10641947483333e+17
1.3410183298874	7.13110029297038e+17
1.3411784406531	7.15585055271765e+17
1.3413385514188	7.18067038230772e+17
1.34149866218449	7.20555990994271e+17
1.34165877295019	7.2305192637928e+17
1.34181888371588	7.25554857199496e+17
1.34197899448158	7.28064796265185e+17
1.34213910524727	7.30581756383026e+17
1.34229921601297	7.33105750356013e+17
1.34245932677866	7.35636790983282e+17
1.34261943754436	7.38174891060041e+17
1.34277954831005	7.40720063377378e+17
1.34293965907575	7.43272320722183e+17
1.34309976984144	7.45831675876966e+17
1.34325988060714	7.48398141619781e+17
1.34341999137283	7.5097173072404e+17
1.34358010213853	7.53552455958426e+17
1.34374021290422	7.56140330086725e+17
1.34390032366992	7.58735365867722e+17
1.34406043443561	7.61337576055036e+17
1.34422054520131	7.63946973397027e+17
1.344380655967	7.66563570636614e+17
1.3445407667327	7.69187380511186e+17
1.34470087749839	7.71818415752434e+17
1.34486098826409	7.7445668908623e+17
1.34502109902978	7.77102213232492e+17
1.34518120979548	7.79755000905035e+17
1.34534132056117	7.82415064811451e+17
1.34550143132687	7.85082417652963e+17
1.34566154209256	7.87757072124289e+17
1.34582165285826	7.90439040913505e+17
1.34598176362395	7.93128336701898e+17
1.34614187438965	7.9582497216385e+17
1.34630198515534	7.98528959966664e+17
1.34646209592104	8.0124031277047e+17
1.34662220668673	8.03959043228035e+17
1.34678231745243	8.06685163984667e+17
1.34694242821812	8.09418687678038e+17
1.34710253898382	8.12159626938073e+17
1.34726264974951	8.14907994386792e+17
1.34742276051521	8.17663802638166e+17
1.3475828712809	8.20427064297994e+17
1.3477429820466	8.23197791963722e+17
1.3479030928123	8.2597599822436e+17
1.34806320357799	8.28761695660266e+17
1.34822331434369	8.31554896843084e+17
1.34838342510938	8.34355614335506e+17
1.34854353587508	8.37163860691222e+17
1.34870364664077	8.39979648454696e+17
1.34886375740647	8.42802990161082e+17
1.34902386817216	8.45633898336032e+17
1.34918397893786	8.48472385495585e+17
1.34934408970355	8.51318464145991e+17
1.34950420046925	8.54172146783595e+17
1.34966431123494	8.5703344589465e+17
1.34982442200064	8.59902373955218e+17
1.34998453276633	8.62778943430984e+17
1.35014464353203	8.65663166777118e+17
1.35030475429772	8.68555056438137e+17
1.35046486506342	8.71454624847747e+17
1.35062497582911	8.74361884428682e+17
1.35078508659481	8.77276847592581e+17
1.3509451973605	8.80199526739818e+17
1.3511053081262	8.83129934259359e+17
1.35126541889189	8.86068082528605e+17
1.35142552965759	8.89013983913252e+17
1.35158564042328	8.91967650767116e+17
1.35174575118898	8.94929095432023e+17
1.35190586195467	8.97898330237605e+17
1.35206597272037	9.00875367501193e+17
1.35222608348606	9.03860219527624e+17
1.35238619425176	9.0685289860913e+17
1.35254630501745	9.09853417025138e+17
1.35270641578315	9.12861787042159e+17
1.35286652654884	9.15878020913604e+17
1.35302663731454	9.18902130879634e+17
1.35318674808023	9.21934129167027e+17
1.35334685884593	9.24974027988971e+17
1.35350696961162	9.28021839544994e+17
1.35366708037732	9.31077576020698e+17
1.35382719114301	9.3414124958771e+17
1.35398730190871	9.37212872403429e+17
1.3541474126744	9.40292456610953e+17
1.3543075234401	9.43380014338855e+17
1.35446763420579	9.4647555770107e+17
1.35462774497149	9.49579098796703e+17
1.35478785573718	9.52690649709902e+17
1.35494796650288	9.55810222509666e+17
1.35510807726857	9.58937829249715e+17
1.35526818803427	9.62073481968307e+17
1.35542829879997	9.65217192688103e+17
1.35558840956566	9.6836897341597e+17
1.35574852033136	9.71528836142855e+17
1.35590863109705	9.74696792843608e+17
1.35606874186275	9.7787285547682e+17
1.35622885262844	9.81057035984661e+17
1.35638896339414	9.84249346292726e+17
1.35654907415983	9.87449798309861e+17
1.35670918492553	9.9065840392801e+17
1.35686929569122	9.93875175022037e+17
1.35702940645692	9.9710012344959e+17
1.35718951722261	1.0003332610509e+18
1.35734962798831	1.00357459964865e+18
1.357509738754	1.00682415104779e+18
1.3576698495197	1.01008192703538e+18
1.35782996028539	1.01334793938041e+18
1.35799007105109	1.01662219983367e+18
1.35815018181678	1.01990472012754e+18
1.35831029258248	1.02319551197587e+18
1.35847040334817	1.02649458707376e+18
1.35863051411387	1.02980195709743e+18
1.35879062487956	1.03311763370407e+18
1.35895073564526	1.03644162853159e+18
1.35911084641095	1.03977395319857e+18
1.35927095717665	1.04311461930399e+18
1.35943106794234	1.04646363842712e+18
1.35959117870804	1.04982102212731e+18
1.35975128947373	1.05318678194389e+18
1.35991140023943	1.05656092939589e+18
1.36007151100512	1.05994347598199e+18
1.36023162177082	1.06333443318026e+18
1.36039173253651	1.06673381244803e+18
1.36055184330221	1.07014162522173e+18
1.3607119540679	1.07355788291669e+18
1.3608720648336	1.07698259692696e+18
1.36103217559929	1.0804157786252e+18
1.36119228636499	1.08385743936242e+18
1.36135239713068	1.08730759046789e+18
1.36151250789638	1.09076624324892e+18
1.36167261866207	1.09423340899069e+18
1.36183272942777	1.0977090989561e+18
1.36199284019346	1.10119332438557e+18
1.36215295095916	1.10468609649688e+18
1.36231306172485	1.108187426485e+18
1.36247317249055	1.11169732552191e+18
1.36263328325625	1.11521580475642e+18
1.36279339402194	1.118742875314e+18
1.36295350478764	1.12227854829661e+18
1.36311361555333	1.1258228347825e+18
1.36327372631903	1.12937574582609e+18
1.36343383708472	1.13293729245771e+18
1.36359394785042	1.13650748568352e+18
1.36375405861611	1.14008633648526e+18
1.36391416938181	1.14367385582008e+18
1.3640742801475	1.14727005462042e+18
1.3642343909132	1.15087494379376e+18
1.36439450167889	1.15448853422249e+18
1.36455461244459	1.15811083676369e+18
1.36471472321028	1.16174186224904e+18
1.36487483397598	1.16538162148451e+18
1.36503494474167	1.16903012525031e+18
1.36519505550737	1.17268738430059e+18
1.36535516627306	1.17635340936338e+18
1.36551527703876	1.18002821114032e+18
1.36567538780445	1.18371180030653e+18
1.36583549857015	1.18740418751039e+18
1.36599560933584	1.19110538337342e+18
1.36615572010154	1.19481539849002e+18
1.36631583086723	1.19853424342735e+18
1.36647594163293	1.20226192872514e+18
1.36663605239862	1.20599846489548e+18
1.36679616316432	1.20974386242267e+18
1.36695627393001	1.21349813176301e+18
1.36711638469571	1.21726128334464e+18
1.3672764954614	1.22103332756736e+18
1.3674366062271	1.2248142748024e+18
1.36759671699279	1.22860413539234e+18
1.36775682775849	1.2324029196508e+18
1.36791693852418	1.23621063786235e+18
1.36807704928988	1.24002730028227e+18
1.36823716005557	1.24385291713642e+18
1.36839727082127	1.247687498621e+18
1.36855738158696	1.2515310549024e+18
1.36871749235266	1.25538359611702e+18
1.36887760311835	1.25924513237106e+18
1.36903771388405	1.26311567374033e+18
1.36919782464974	1.26699523027013e+18
1.36935793541544	1.27088381197497e+18
1.36951804618114	1.27478142883845e+18
1.36967815694683	1.27868809081307e+18
1.36983826771253	1.28260380781998e+18
1.36999837847822	1.28652858974892e+18
1.37015848924392	1.29046244645787e+18
1.37031860000961	1.29440538777302e+18
1.37047871077531	1.29835742348846e+18
1.370638821541	1.30231856336609e+18
1.3707989323067	1.30628881713535e+18
1.37095904307239	1.3102681944931e+18
1.37111915383809	1.31425670510339e+18
1.37127926460378	1.31825435859728e+18
1.37143937536948	1.32226116457266e+18
1.37159948613517	1.32627713259406e+18
1.37175959690087	1.33030227219246e+18
1.37191970766656	1.33433659286509e+18
1.37207981843226	1.33838010407528e+18
1.37223992919795	1.34243281525221e+18
1.37240003996365	1.34649473579077e+18
1.37256015072934	1.35056587505136e+18
1.37272026149504	1.35464624235967e+18
1.37288037226073	1.35873584700654e+18
1.37304048302643	1.36283469824774e+18
1.37320059379212	1.36694280530377e+18
1.37336070455782	1.37106017735969e+18
1.37352081532351	1.37518682356494e+18
1.37368092608921	1.3793227530331e+18
1.3738410368549	1.38346797484177e+18
1.3740011476206	1.38762249803231e+18
1.37416125838629	1.39178633160969e+18
1.37432136915199	1.3959594845423e+18
1.37448147991768	1.40014196576172e+18
1.37464159068338	1.40433378416258e+18
1.37480170144907	1.40853494860234e+18
1.37496181221477	1.41274546790108e+18
1.37512192298046	1.41696535084136e+18
1.37528203374616	1.42119460616797e+18
1.37544214451185	1.42543324258777e+18
1.37560225527755	1.42968126876952e+18
1.37576236604324	1.43393869334361e+18
1.37592247680894	1.43820552490196e+18
1.37608258757463	1.44248177199775e+18
1.37624269834033	1.4467674431453e+18
1.37640280910602	1.45106254681979e+18
1.37656291987172	1.45536709145715e+18
1.37672303063742	1.45968108545381e+18
1.37688314140311	1.46400453716654e+18
1.37704325216881	1.46833745491223e+18
1.3772033629345	1.47267984696772e+18
1.3773634737002	1.47703172156958e+18
1.37752358446589	1.48139308691395e+18
1.37768369523159	1.48576395115631e+18
1.37784380599728	1.49014432241131e+18
1.37800391676298	1.49453420875259e+18
1.37816402752867	1.4989336182125e+18
1.37832413829437	1.50334255878204e+18
1.37848424906006	1.50776103841055e+18
1.37864435982576	1.51218906500557e+18
1.37880447059145	1.51662664643266e+18
1.37896458135715	1.52107379051513e+18
1.37912469212284	1.52553050503392e+18
1.37928480288854	1.5299967977274e+18
1.37944491365423	1.53447267629111e+18
1.37960502441993	1.53895814837764e+18
1.37976513518562	1.54345322159639e+18
1.37992524595132	1.5479579035134e+18
1.38008535671701	1.55247220165112e+18
1.38024546748271	1.55699612348825e+18
1.3804055782484	1.56152967645953e+18
1.3805656890141	1.56607286795554e+18
1.38072579977979	1.57062570532251e+18
1.38088591054549	1.57518819586213e+18
1.38104602131118	1.57976034683132e+18
1.38120613207688	1.5843421654421e+18
1.38136624284257	1.58893365886132e+18
1.38152635360827	1.59353483421052e+18
1.38168646437396	1.59814569856569e+18
1.38184657513966	1.60276625895713e+18
1.38200668590535	1.60739652236916e+18
1.38216679667105	1.61203649574006e+18
1.38232690743674	1.61668618596172e+18
1.38248701820244	1.62134559987958e+18
1.38264712896813	1.62601474429234e+18
1.38280723973383	1.63069362595181e+18
1.38296735049952	1.63538225156268e+18
1.38312746126522	1.64008062778237e+18
1.38328757203091	1.6447887612208e+18
1.38344768279661	1.64950665844018e+18
1.38360779356231	1.65423432595486e+18
1.383767904328	1.65897177023107e+18
1.3839280150937	1.66371899768682e+18
1.38408812585939	1.66847601469159e+18
1.38424823662509	1.6732428275662e+18
1.38440834739078	1.67801944258261e+18
1.38456845815648	1.68280586596371e+18
1.38472856892217	1.68760210388311e+18
1.38488867968787	1.69240816246499e+18
1.38504879045356	1.69722404778384e+18
1.38520890121926	1.70204976586432e+18
1.38536901198495	1.70688532268102e+18
1.38552912275065	1.7117307241583e+18
1.38568923351634	1.71658597617007e+18
1.38584934428204	1.72145108453958e+18
1.38600945504773	1.72632605503928e+18
1.38616956581343	1.73121089339056e+18
1.38632967657912	1.73610560526356e+18
1.38648978734482	1.74101019627705e+18
1.38664989811051	1.74592467199811e+18
1.38681000887621	1.75084903794206e+18
1.3869701196419	1.75578329957213e+18
1.3871302304076	1.76072746229944e+18
1.38729034117329	1.76568153148257e+18
1.38745045193899	1.77064551242762e+18
1.38761056270468	1.77561941038778e+18
1.38777067347038	1.78060323056334e+18
1.38793078423607	1.78559697810129e+18
1.38809089500177	1.79060065809532e+18
1.38825100576746	1.79561427558548e+18
1.38841111653316	1.80063783555805e+18
1.38857122729885	1.80567134294533e+18
1.38873133806455	1.81071480262544e+18
1.38889144883024	1.81576821942213e+18
1.38905155959594	1.8208315981046e+18
1.38921167036163	1.82590494338724e+18
1.38937178112733	1.83098825992953e+18
1.38953189189302	1.83608155233577e+18
1.38969200265872	1.84118482515492e+18
1.38985211342441	1.84629808288038e+18
1.39001222419011	1.85142132994983e+18
1.3901723349558	1.856554570745e+18
1.3903324457215	1.86169780959149e+18
1.3904925564872	1.86685105075857e+18
1.39065266725289	1.872014298459e+18
1.39081277801859	1.87718755684881e+18
1.39097288878428	1.88237083002713e+18
1.39113299954998	1.88756412203598e+18
1.39129311031567	1.89276743686009e+18
1.39145322108137	1.89798077842666e+18
1.39161333184706	1.90320415060526e+18
1.39177344261276	1.90843755720752e+18
1.39193355337845	1.91368100198703e+18
1.39209366414415	1.9189344886391e+18
1.39225377490984	1.92419802080055e+18
1.39241388567554	1.9294716020496e+18
1.39257399644123	1.93475523590554e+18
1.39273410720693	1.94004892582871e+18
1.39289421797262	1.9453526752201e+18
1.39305432873832	1.95066648742138e+18
1.39321443950401	1.95599036571451e+18
1.39337455026971	1.9613243133217e+18
1.3935346610354	1.96666833340507e+18
1.3936947718011	1.97202242906663e+18
1.39385488256679	1.97738660334793e+18
1.39401499333249	1.98276085922995e+18
1.39417510409818	1.98814519963291e+18
1.39433521486388	1.99353962741604e+18
1.39449532562957	1.99894414537742e+18
1.39465543639527	2.00435875625376e+18
1.39481554716096	2.00978346272024e+18
1.39497565792666	2.01521826739031e+18
1.39513576869235	2.02066317281547e+18
1.39529587945805	2.02611818148512e+18
1.39545599022374	2.03158329582636e+18
1.39561610098944	2.03705851820378e+18
1.39577621175513	2.04254385091927e+18
1.39593632252083	2.04803929621187e+18
1.39609643328652	2.05354485625753e+18
1.39625654405222	2.05906053316895e+18
1.39641665481791	2.06458632899538e+18
1.39657676558361	2.07012224572245e+18
1.3967368763493	2.07566828527194e+18
1.396896987115	2.08122444950165e+18
1.39705709788069	2.08679074020513e+18
1.39721720864639	2.09236715911159e+18
1.39737731941208	2.09795370788564e+18
1.39753743017778	2.10355038812711e+18
1.39769754094348	2.10915720137092e+18
1.39785765170917	2.11477414908679e+18
1.39801776247487	2.12040123267918e+18
1.39817787324056	2.12603845348696e+18
1.39833798400626	2.13168581278338e+18
1.39849809477195	2.13734331177574e+18
1.39865820553765	2.14301095160531e+18
1.39881831630334	2.14868873334705e+18
1.39897842706904	2.15437665800955e+18
1.39913853783473	2.1600747265347e+18
1.39929864860043	2.1657829397976e+18
1.39945875936612	2.17150129860639e+18
1.39961887013182	2.17722980370196e+18
1.39977898089751	2.18296845575788e+18
1.39993909166321	2.18871725538016e+18
1.4000992024289	2.19447620310705e+18
1.4002593131946	2.20024529940892e+18
1.40041942396029	2.206024544688e+18
1.40057953472599	2.21181393927826e+18
1.40073964549168	2.21761348344522e+18
1.40089975625738	2.22342317738571e+18
1.40105986702307	2.22924302122775e+18
1.40121997778877	2.23507301503037e+18
1.40138008855446	2.24091315878336e+18
1.40154019932016	2.24676345240718e+18
1.40170031008585	2.25262389575271e+18
1.40186042085155	2.25849448860111e+18
1.40202053161724	2.26437523066362e+18
1.40218064238294	2.27026612158139e+18
1.40234075314863	2.27616716092527e+18
1.40250086391433	2.2820783481957e+18
1.40266097468002	2.28799968282248e+18
1.40282108544572	2.29393116416456e+18
1.40298119621141	2.29987279150996e+18
1.40314130697711	2.3058245640755e+18
1.4033014177428	2.31178648100666e+18
1.4034615285085	2.31775854137742e+18
1.40362163927419	2.32374074419006e+18
1.40378175003989	2.32973308837497e+18
1.40394186080558	2.33573557279053e+18
1.40410197157128	2.34174819622283e+18
1.40426208233697	2.34777095738567e+18
1.40442219310267	2.35380385492016e+18
1.40458230386836	2.35984688739477e+18
1.40474241463406	2.36590005330495e+18
1.40490252539976	2.37196335107314e+18
1.40506263616545	2.37803677904848e+18
1.40522274693115	2.38412033550665e+18
1.40538285769684	2.39021401864978e+18
1.40554296846254	2.39631782660612e+18
1.40570307922823	2.40243175743006e+18
1.40586318999393	2.40855580910181e+18
1.40602330075962	2.41468997952731e+18
1.40618341152532	2.420834266538e+18
1.40634352229101	2.42698866789072e+18
1.40650363305671	2.43315318126748e+18
1.4066637438224	2.43932780427532e+18
1.4068238545881	2.44551253444615e+18
1.40698396535379	2.45170736923653e+18
1.40714407611949	2.45791230602759e+18
1.40730418688518	2.46412734212476e+18
1.40746429765088	2.4703524747577e+18
1.40762440841657	2.47658770108006e+18
1.40778451918227	2.48283301816935e+18
1.40794462994796	2.48908842302679e+18
1.40810474071366	2.49535391257708e+18
1.40826485147935	2.50162948366832e+18
1.40842496224505	2.50791513307177e+18
1.40858507301074	2.51421085748173e+18
1.40874518377644	2.52051665351538e+18
1.40890529454213	2.52683251771259e+18
1.40906540530783	2.53315844653576e+18
1.40922551607352	2.53949443636972e+18
1.40938562683922	2.54584048352144e+18
1.40954573760491	2.55219658422001e+18
1.40970584837061	2.55856273461638e+18
1.4098659591363	2.56493893078328e+18
1.410026069902	2.57132516871495e+18
1.41018618066769	2.57772144432713e+18
1.41034629143339	2.58412775345673e+18
1.41050640219908	2.59054409186184e+18
1.41066651296478	2.59697045522145e+18
1.41082662373047	2.60340683913536e+18
1.41098673449617	2.60985323912398e+18
1.41114684526186	2.61630965062821e+18
1.41130695602756	2.62277606900926e+18
1.41146706679325	2.62925248954852e+18
1.41162717755895	2.63573890744738e+18
1.41178728832464	2.64223531782708e+18
1.41194739909034	2.64874171572858e+18
1.41210750985604	2.65525809611238e+18
1.41226762062173	2.66178445385837e+18
1.41242773138743	2.66832078376572e+18
1.41258784215312	2.67486708055265e+18
1.41274795291882	2.68142333885637e+18
1.41290806368451	2.68798955323285e+18
1.41306817445021	2.69456571815671e+18
1.4132282852159	2.70115182802109e+18
1.4133883959816	2.70774787713747e+18
1.41354850674729	2.71435385973552e+18
1.41370861751299	2.72096976996295e+18
1.41386872827868	2.72759560188542e+18
1.41402883904438	2.73423134948631e+18
1.41418894981007	2.74087700666665e+18
1.41434906057577	2.74753256724491e+18
1.41450917134146	2.75419802495691e+18
1.41466928210716	2.76087337345562e+18
1.41482939287285	2.7675586063111e+18
1.41498950363855	2.77425371701024e+18
1.41514961440424	2.78095869895678e+18
1.41530972516994	2.78767354547096e+18
1.41546983593563	2.79439824978959e+18
1.41562994670133	2.80113280506575e+18
1.41579005746702	2.80787720436875e+18
1.41595016823272	2.81463144068393e+18
1.41611027899841	2.82139550691257e+18
1.41627038976411	2.82816939587172e+18
1.4164305005298	2.83495310029405e+18
1.4165906112955	2.84174661282776e+18
1.41675072206119	2.84854992603643e+18
1.41691083282689	2.85536303239885e+18
1.41707094359258	2.86218592430892e+18
1.41723105435828	2.86901859407551e+18
1.41739116512397	2.87586103392231e+18
1.41755127588967	2.88271323598773e+18
1.41771138665536	2.88957519232473e+18
1.41787149742106	2.89644689490073e+18
1.41803160818675	2.90332833559745e+18
1.41819171895245	2.91021950621076e+18
1.41835182971814	2.91712039845063e+18
1.41851194048384	2.92403100394091e+18
1.41867205124953	2.93095131421925e+18
1.41883216201523	2.93788132073697e+18
1.41899227278092	2.94482101485893e+18
1.41915238354662	2.95177038786341e+18
1.41931249431232	2.95872943094194e+18
1.41947260507801	2.96569813519928e+18
1.41963271584371	2.97267649165317e+18
1.4197928266094	2.97966449123429e+18
1.4199529373751	2.9866621247861e+18
1.42011304814079	2.99366938306477e+18
1.42027315890649	3.00068625673898e+18
1.42043326967218	3.00771273638987e+18
1.42059338043788	3.01474881251087e+18
1.42075349120357	3.02179447550762e+18
1.42091360196927	3.02884971569782e+18
1.42107371273496	3.03591452331115e+18
1.42123382350066	3.04298888848912e+18
1.42139393426635	3.05007280128495e+18
1.42155404503205	3.0571662516635e+18
1.42171415579774	3.06426922950111e+18
1.42187426656344	3.0713817245855e+18
1.42203437732913	3.07850372661566e+18
1.42219448809483	3.08563522520176e+18
1.42235459886052	3.09277620986498e+18
1.42251470962622	3.09992667003746e+18
1.42267482039191	3.10708659506216e+18
1.42283493115761	3.11425597419276e+18
1.4229950419233	3.12143479659355e+18
1.423155152689	3.1286230513393e+18
1.42331526345469	3.1358207274152e+18
1.42347537422039	3.14302781371671e+18
1.42363548498608	3.15024429904949e+18
1.42379559575178	3.15747017212926e+18
1.42395570651747	3.16470542158173e+18
1.42411581728317	3.17195003594248e+18
1.42427592804886	3.17920400365683e+18
1.42443603881456	3.18646731307983e+18
1.42459614958025	3.19373995247602e+18
1.42475626034595	3.20102191001948e+18
1.42491637111164	3.2083131737936e+18
1.42507648187734	3.21561373179111e+18
1.42523659264303	3.22292357191383e+18
1.42539670340873	3.23024268197272e+18
1.42555681417442	3.23757104968768e+18
1.42571692494012	3.24490866268756e+18
1.42587703570582	3.25225550850992e+18
1.42603714647151	3.25961157460108e+18
1.42619725723721	3.26697684831594e+18
1.4263573680029	3.27435131691792e+18
1.4265174787686	3.28173496757888e+18
1.42667758953429	3.289127787379e+18
1.42683770029999	3.29652976330668e+18
1.42699781106568	3.30394088225854e+18
1.42715792183138	3.31136113103922e+18
1.42731803259707	3.31879049636137e+18
1.42747814336277	3.32622896484553e+18
1.42763825412846	3.33367652302003e+18
1.42779836489416	3.34113315732098e+18
1.42795847565985	3.34859885409209e+18
1.42811858642555	3.35607359958466e+18
1.42827869719124	3.36355737995746e+18
1.42843880795694	3.37105018127668e+18
1.42859891872263	3.37855198951581e+18
1.42875902948833	3.3860627905556e+18
1.42891914025402	3.39358257018395e+18
1.42907925101972	3.40111131409588e+18
1.42923936178541	3.4086490078934e+18
1.42939947255111	3.41619563708546e+18
1.4295595833168	3.42375118708788e+18
1.4297196940825	3.43131564322327e+18
1.42987980484819	3.43888899072094e+18
1.43003991561389	3.44647121471689e+18
1.43020002637958	3.45406230025364e+18
1.43036013714528	3.46166223228028e+18
1.43052024791097	3.46927099565226e+18
1.43068035867667	3.47688857513149e+18
1.43084046944236	3.48451495538609e+18
1.43100058020806	3.49215012099049e+18
1.43116069097375	3.49979405642525e+18
1.43132080173945	3.50744674607706e+18
1.43148091250514	3.51510817423863e+18
1.43164102327084	3.52277832510866e+18
1.43180113403653	3.53045718279179e+18
1.43196124480223	3.5381447312985e+18
1.43212135556792	3.54584095454507e+18
1.43228146633362	3.55354583635352e+18
1.43244157709931	3.56125936045154e+18
1.43260168786501	3.56898151047251e+18
1.4327617986307	3.57671226995529e+18
1.4329219093964	3.58445162234433e+18
1.4330820201621	3.59219955098949e+18
1.43324213092779	3.59995603914608e+18
1.43340224169349	3.60772106997474e+18
1.43356235245918	3.61549462654142e+18
1.43372246322488	3.62327669181735e+18
1.43388257399057	3.63106724867893e+18
1.43404268475627	3.63886627990776e+18
1.43420279552196	3.6466737681905e+18
1.43436290628766	3.65448969611892e+18
1.43452301705335	3.6623140461898e+18
1.43468312781905	3.67014680080488e+18
1.43484323858474	3.67798794227087e+18
1.43500334935044	3.68583745279933e+18
1.43516346011613	3.69369531450669e+18
1.43532357088183	3.70156150941418e+18
1.43548368164752	3.70943601944783e+18
1.43564379241322	3.71731882643837e+18
1.43580390317891	3.72520991212122e+18
1.43596401394461	3.7331092581365e+18
1.4361241247103	3.7410168460289e+18
1.436284235476	3.74893265724775e+18
1.43644434624169	3.75685667314692e+18
1.43660445700739	3.76478887498478e+18
1.43676456777308	3.77272924392421e+18
1.43692467853878	3.78067776103258e+18
1.43708478930447	3.78863440728165e+18
1.43724490007017	3.79659916354762e+18
1.43740501083586	3.80457201061104e+18
1.43756512160156	3.81255292915686e+18
1.43772523236725	3.82054189977427e+18
1.43788534313295	3.82853890295687e+18
1.43804545389864	3.83654391910247e+18
1.43820556466434	3.84455692851317e+18
1.43836567543003	3.8525779113953e+18
1.43852578619573	3.8606068478594e+18
1.43868589696142	3.86864371792023e+18
1.43884600772712	3.87668850149672e+18
1.43900611849281	3.88474117841197e+18
1.43916622925851	3.89280172839322e+18
1.4393263400242	3.90087013107187e+18
1.4394864507899	3.90894636598341e+18
1.43964656155559	3.91703041256747e+18
1.43980667232129	3.92512225016776e+18
1.43996678308698	3.9332218580321e+18
1.44012689385268	3.94132921531236e+18
1.44028700461838	3.9494443010645e+18
1.44044711538407	3.95756709424855e+18
1.44060722614977	3.96569757372858e+18
1.44076733691546	3.97383571827275e+18
1.44092744768116	3.98198150655322e+18
1.44108755844685	3.99013491714621e+18
1.44124766921255	3.99829592853204e+18
1.44140777997824	4.00646451909498e+18
1.44156789074394	4.01464066712346e+18
1.44172800150963	4.02282435080985e+18
1.44188811227533	4.03101554825064e+18
1.44204822304102	4.03921423744635e+18
1.44220833380672	4.04742039630155e+18
1.44236844457241	4.0556340026249e+18
1.44252855533811	4.06385503412912e+18
1.4426886661038	4.072083468431e+18
1.4428487768695	4.08031928305144e+18
1.44300888763519	4.08856245541544e+18
1.44316899840089	4.09681296285208e+18
1.44332910916658	4.10507078259461e+18
1.44348921993228	4.11333589178039e+18
1.44364933069797	4.12160826745094e+18
1.44380944146367	4.12988788655197e+18
1.44396955222936	4.13817472593334e+18
1.44412966299506	4.14646876234915e+18
1.44428977376075	4.15476997245771e+18
1.44444988452645	4.16307833282157e+18
1.44460999529214	4.17139381990757e+18
1.44477010605784	4.17971641008681e+18
1.44493021682353	4.18804607963473e+18
1.44509032758923	4.1963828047311e+18
1.44525043835492	4.20472656146005e+18
1.44541054912062	4.21307732581011e+18
1.44557065988631	4.22143507367425e+18
1.44573077065201	4.22979978084985e+18
1.4458908814177	4.2381714230388e+18
1.4460509921834	4.24654997584751e+18
1.44621110294909	4.25493541478691e+18
1.44637121371479	4.26332771527256e+18
1.44653132448048	4.27172685262459e+18
1.44669143524618	4.28013280206778e+18
1.44685154601187	4.28854553873168e+18
1.44701165677757	4.29696503765045e+18
1.44717176754326	4.30539127376314e+18
1.44733187830896	4.31382422191352e+18
1.44749198907466	4.32226385685026e+18
1.44765209984035	4.33071015322694e+18
1.44781221060605	4.33916308560205e+18
1.44797232137174	4.34762262843908e+18
1.44813243213744	4.35608875610656e+18
1.44829254290313	4.36456144287811e+18
1.44845265366883	4.37304066293247e+18
1.44861276443452	4.38152639035358e+18
1.44877287520022	4.3900185991306e+18
1.44893298596591	4.39851726315798e+18
1.44909309673161	4.40702235623553e+18
1.4492532074973	4.41553385206845e+18
1.449413318263	4.42405172426738e+18
1.44957342902869	4.43257594634851e+18
1.44973353979439	4.44110649173356e+18
1.44989365056008	4.44964333374991e+18
1.45005376132578	4.45818644563062e+18
1.45021387209147	4.46673580051452e+18
1.45037398285717	4.47529137144622e+18
1.45053409362286	4.48385313137629e+18
1.45069420438856	4.49242105316116e+18
1.45085431515425	4.50099510956335e+18
1.45101442591995	4.50957527325142e+18
1.45117453668564	4.51816151680011e+18
1.45133464745134	4.52675381269038e+18
1.45149475821703	4.53535213330949e+18
1.45165486898273	4.54395645095107e+18
1.45181497974842	4.55256673781519e+18
1.45197509051412	4.56118296600844e+18
1.45213520127981	4.56980510754404e+18
1.45229531204551	4.57843313434185e+18
1.4524554228112	4.58706701822851e+18
1.4526155335769	4.59570673093748e+18
1.45277564434259	4.60435224410914e+18
1.45293575510829	4.61300352929087e+18
1.45309586587398	4.62166055793718e+18
1.45325597663968	4.63032330140967e+18
1.45341608740537	4.63899173097727e+18
1.45357619817107	4.64766581781621e+18
1.45373630893676	4.65634553301017e+18
1.45389641970246	4.66503084755037e+18
1.45405653046815	4.67372173233562e+18
1.45421664123385	4.68241815817245e+18
1.45437675199955	4.6911200957752e+18
1.45453686276524	4.69982751576608e+18
1.45469697353094	4.70854038867534e+18
1.45485708429663	4.71725868494127e+18
1.45501719506233	4.7259823749104e+18
1.45517730582802	4.73471142883751e+18
1.45533741659372	4.7434458168858e+18
1.45549752735941	4.75218550912694e+18
1.45565763812511	4.76093047554123e+18
1.4558177488908	4.76968068601764e+18
1.4559778596565	4.77843611035397e+18
1.45613797042219	4.78719671825692e+18
1.45629808118789	4.79596247934223e+18
1.45645819195358	4.80473336313477e+18
1.45661830271928	4.81350933906865e+18
1.45677841348497	4.82229037648736e+18
1.45693852425067	4.83107644464383e+18
1.45709863501636	4.8398675127006e+18
1.45725874578206	4.84866354972992e+18
1.45741885654775	4.85746452471384e+18
1.45757896731345	4.86627040654434e+18
1.45773907807914	4.8750811640235e+18
1.45789918884484	4.88389676586353e+18
1.45805929961053	4.892717180687e+18
1.45821941037623	4.90154237702684e+18
1.45837952114192	4.91037232332659e+18
1.45853963190762	4.91920698794042e+18
1.45869974267331	4.92804633913334e+18
1.45885985343901	4.93689034508126e+18
1.4590199642047	4.94573897387118e+18
1.4591800749704	4.95459219350128e+18
1.45934018573609	4.96344997188106e+18
1.45950029650179	4.97231227683149e+18
1.45966040726748	4.98117907608513e+18
1.45982051803318	4.99005033728626e+18
1.45998062879887	4.99892602799102e+18
1.46014073956457	5.00780611566761e+18
1.46030085033026	5.0166905676963e+18
1.46046096109596	5.02557935136968e+18
1.46062107186165	5.03447243389278e+18
1.46078118262735	5.04336978238319e+18
1.46094129339304	5.05227136387121e+18
1.46110140415874	5.06117714529999e+18
1.46126151492443	5.07008709352574e+18
1.46142162569013	5.07900117531778e+18
1.46158173645583	5.08791935735872e+18
1.46174184722152	5.09684160624471e+18
1.46190195798722	5.10576788848541e+18
1.46206206875291	5.11469817050435e+18
1.46222217951861	5.12363241863887e+18
1.4623822902843	5.13257059914047e+18
1.46254240105	5.14151267817484e+18
1.46270251181569	5.15045862182206e+18
1.46286262258139	5.1594083960768e+18
1.46302273334708	5.16836196684838e+18
1.46318284411278	5.17731929996103e+18
1.46334295487847	5.18628036115403e+18
1.46350306564417	5.19524511608182e+18
1.46366317640986	5.20421353031425e+18
1.46382328717556	5.21318556933667e+18
1.46398339794125	5.22216119855015e+18
1.46414350870695	5.23114038327163e+18
1.46430361947264	5.24012308873411e+18
1.46446373023834	5.24910928008678e+18
1.46462384100403	5.25809892239522e+18
1.46478395176973	5.2670919806416e+18
1.46494406253542	5.27608841972482e+18
1.46510417330112	5.28508820446067e+18
1.46526428406681	5.29409129958207e+18
1.46542439483251	5.3030976697392e+18
1.4655845055982	5.3121072794997e+18
1.4657446163639	5.32112009334886e+18
1.46590472712959	5.33013607568978e+18
1.46606483789529	5.33915519084354e+18
1.46622494866098	5.34817740304948e+18
1.46638505942668	5.35720267646525e+18
1.46654517019237	5.36623097516711e+18
1.46670528095807	5.37526226315008e+18
1.46686539172376	5.3842965043281e+18
1.46702550248946	5.39333366253428e+18
1.46718561325515	5.40237370152103e+18
1.46734572402085	5.41141658496035e+18
1.46750583478654	5.42046227644388e+18
1.46766594555224	5.42951073948328e+18
1.46782605631793	5.43856193751023e+18
1.46798616708363	5.44761583387682e+18
1.46814627784932	5.4566723918556e+18
1.46830638861502	5.46573157463988e+18
1.46846649938071	5.47479334534386e+18
1.46862661014641	5.48385766700292e+18
1.46878672091211	5.49292450257371e+18
1.4689468316778	5.50199381493452e+18
1.4691069424435	5.5110655668853e+18
1.46926705320919	5.52013972114801e+18
1.46942716397489	5.52921624036676e+18
1.46958727474058	5.53829508710807e+18
1.46974738550628	5.54737622386103e+18
1.46990749627197	5.55645961303757e+18
1.47006760703767	5.56554521697262e+18
1.47022771780336	5.57463299792439e+18
1.47038782856906	5.58372291807452e+18
1.47054793933475	5.59281493952834e+18
1.47070805010045	5.6019090243151e+18
1.47086816086614	5.61100513438816e+18
1.47102827163184	5.62010323162522e+18
1.47118838239753	5.62920327782858e+18
1.47134849316323	5.63830523472531e+18
1.47150860392892	5.64740906396752e+18
1.47166871469462	5.65651472713255e+18
1.47182882546031	5.66562218572328e+18
1.47198893622601	5.67473140116822e+18
1.4721490469917	5.68384233482188e+18
1.4723091577574	5.69295494796494e+18
1.47246926852309	5.70206920180447e+18
1.47262937928879	5.7111850574742e+18
1.47278949005448	5.72030247603474e+18
1.47294960082018	5.72942141847382e+18
1.47310971158587	5.73854184570652e+18
1.47326982235157	5.74766371857552e+18
1.47342993311726	5.75678699785136e+18
1.47359004388296	5.76591164423265e+18
1.47375015464865	5.77503761834631e+18
1.47391026541435	5.78416488074786e+18
1.47407037618004	5.79329339192159e+18
1.47423048694574	5.80242311228092e+18
1.47439059771143	5.81155400216853e+18
1.47455070847713	5.82068602185669e+18
1.47471081924282	5.82981913154747e+18
1.47487093000852	5.83895329137301e+18
1.47503104077421	5.84808846139575e+18
1.47519115153991	5.85722460160876e+18
1.4753512623056	5.86636167193586e+18
1.4755113730713	5.87549963223202e+18
1.475671483837	5.88463844228352e+18
1.47583159460269	5.89377806180825e+18
1.47599170536839	5.90291845045598e+18
1.47615181613408	5.91205956780858e+18
1.47631192689978	5.9212013733803e+18
1.47647203766547	5.93034382661808e+18
1.47663214843117	5.93948688690174e+18
1.47679225919686	5.94863051354431e+18
1.47695236996256	5.95777466579225e+18
1.47711248072825	5.96691930282575e+18
1.47727259149395	5.97606438375898e+18
1.47743270225964	5.98520986764038e+18
1.47759281302534	5.99435571345291e+18
1.47775292379103	6.00350188011434e+18
1.47791303455673	6.01264832647752e+18
1.47807314532242	6.02179501133066e+18
1.47823325608812	6.0309418933976e+18
1.47839336685381	6.04008893133806e+18
1.47855347761951	6.04923608374799e+18
1.4787135883852	6.05838330915979e+18
1.4788736991509	6.06753056604264e+18
1.47903380991659	6.07667781280267e+18
1.47919392068229	6.08582500778343e+18
1.47935403144798	6.09497210926598e+18
1.47951414221368	6.10411907546935e+18
1.47967425297937	6.11326586455067e+18
1.47983436374507	6.12241243460558e+18
1.47999447451076	6.13155874366845e+18
1.48015458527646	6.14070474971269e+18
1.48031469604215	6.14985041065106e+18
1.48047480680785	6.15899568433593e+18
1.48063491757354	6.16814052855961e+18
1.48079502833924	6.17728490105459e+18
1.48095513910493	6.18642875949391e+18
1.48111524987063	6.19557206149138e+18
1.48127536063632	6.20471476460195e+18
1.48143547140202	6.21385682632196e+18
1.48159558216771	6.22299820408945e+18
1.48175569293341	6.23213885528449e+18
1.4819158036991	6.24127873722943e+18
1.4820759144648	6.25041780718925e+18
1.48223602523049	6.25955602237186e+18
1.48239613599619	6.26869333992838e+18
1.48255624676188	6.27782971695346e+18
1.48271635752758	6.28696511048561e+18
1.48287646829328	6.29609947750747e+18
1.48303657905897	6.30523277494615e+18
1.48319668982467	6.31436495967352e+18
1.48335680059036	6.32349598850656e+18
1.48351691135606	6.33262581820761e+18
1.48367702212175	6.34175440548476e+18
1.48383713288745	6.35088170699211e+18
1.48399724365314	6.3600076793301e+18
1.48415735441884	6.36913227904585e+18
1.48431746518453	6.37825546263344e+18
1.48447757595023	6.38737718653427e+18
1.48463768671592	6.39649740713736e+18
1.48479779748162	6.40561608077967e+18
1.48495790824731	6.41473316374642e+18
1.48511801901301	6.42384861227146e+18
1.4852781297787	6.43296238253751e+18
1.4854382405444	6.44207443067656e+18
1.48559835131009	6.45118471277016e+18
1.48575846207579	6.46029318484978e+18
1.48591857284148	6.46939980289711e+18
1.48607868360718	6.47850452284439e+18
1.48623879437287	6.48760730057476e+18
1.48639890513857	6.49670809192258e+18
1.48655901590426	6.50580685267376e+18
1.48671912666996	6.51490353856614e+18
1.48687923743565	6.52399810528973e+18
1.48703934820135	6.53309050848717e+18
1.48719945896704	6.54218070375393e+18
1.48735956973274	6.55126864663878e+18
1.48751968049843	6.56035429264404e+18
1.48767979126413	6.56943759722596e+18
1.48783990202982	6.57851851579505e+18
1.48800001279552	6.58759700371643e+18
1.48816012356121	6.59667301631016e+18
1.48832023432691	6.6057465088516e+18
1.4884803450926	6.61481743657175e+18
1.4886404558583	6.6238857546576e+18
1.48880056662399	6.63295141825245e+18
1.48896067738969	6.64201438245631e+18
1.48912078815538	6.65107460232619e+18
1.48928089892108	6.66013203287652e+18
1.48944100968677	6.66918662907944e+18
1.48960112045247	6.67823834586517e+18
1.48976123121817	6.68728713812239e+18
1.48992134198386	6.69633296069854e+18
1.49008145274956	6.70537576840024e+18
1.49024156351525	6.7144155159936e+18
1.49040167428095	6.7234521582046e+18
1.49056178504664	6.73248564971941e+18
1.49072189581234	6.74151594518484e+18
1.49088200657803	6.75054299920857e+18
1.49104211734373	6.75956676635961e+18
1.49120222810942	6.76858720116865e+18
1.49136233887512	6.77760425812836e+18
1.49152244964081	6.78661789169383e+18
1.49168256040651	6.7956280562829e+18
1.4918426711722	6.80463470627652e+18
1.4920027819379	6.81363779601911e+18
1.49216289270359	6.82263727981897e+18
1.49232300346929	6.8316331119486e+18
1.49248311423498	6.84062524664508e+18
1.49264322500068	6.84961363811047e+18
1.49280333576637	6.85859824051215e+18
1.49296344653207	6.86757900798321e+18
1.49312355729776	6.87655589462277e+18
1.49328366806346	6.88552885449646e+18
1.49344377882915	6.89449784163669e+18
1.49360388959485	6.90346281004306e+18
1.49376400036054	6.91242371368278e+18
1.49392411112624	6.92138050649097e+18
1.49408422189193	6.9303331423711e+18
1.49424433265763	6.93928157519535e+18
1.49440444342332	6.94822575880495e+18
1.49456455418902	6.95716564701063e+18
1.49472466495471	6.96610119359297e+18
1.49488477572041	6.97503235230273e+18
1.4950448864861	6.98395907686134e+18
1.4952049972518	6.99288132096118e+18
1.49536510801749	7.00179903826605e+18
1.49552521878319	7.01071218241146e+18
1.49568532954888	7.01962070700514e+18
1.49584544031458	7.02852456562728e+18
1.49600555108027	7.03742371183107e+18
1.49616566184597	7.04631809914293e+18
1.49632577261166	7.05520768106309e+18
1.49648588337736	7.06409241106577e+18
1.49664599414305	7.07297224259973e+18
1.49680610490875	7.08184712908859e+18
1.49696621567444	7.09071702393124e+18
1.49712632644014	7.09958188050224e+18
1.49728643720584	7.10844165215217e+18
1.49744654797153	7.11729629220811e+18
1.49760665873723	7.12614575397396e+18
1.49776676950292	7.13498999073084e+18
1.49792688026862	7.14382895573755e+18
1.49808699103431	7.15266260223089e+18
1.49824710180001	7.16149088342613e+18
1.4984072125657	7.17031375251734e+18
1.4985673233314	7.17913116267785e+18
1.49872743409709	7.18794306706059e+18
1.49888754486279	7.19674941879857e+18
1.49904765562848	7.20555017100521e+18
1.49920776639418	7.21434527677478e+18
1.49936787715987	7.22313468918279e+18
1.49952798792557	7.2319183612864e+18
1.49968809869126	7.24069624612483e+18
1.49984820945696	7.24946829671976e+18
1.50000832022265	7.2582344660757e+18
1.50016843098835	7.2669947071805e+18
1.50032854175404	7.27574897300563e+18
1.50048865251974	7.28449721650668e+18
1.50064876328543	7.29323939062373e+18
1.50080887405113	7.30197544828178e+18
1.50096898481682	7.31070534239113e+18
1.50112909558252	7.3194290258478e+18
1.50128920634821	7.32814645153399e+18
1.50144931711391	7.33685757231841e+18
1.5016094278796	7.34556234105679e+18
1.5017695386453	7.35426071059216e+18
1.50192964941099	7.36295263375544e+18
1.50208976017669	7.37163806336569e+18
1.50224987094238	7.38031695223061e+18
[truncated: 2,609 more rows]
