# Supplementary material for: Time-resolved study of holeboring in realistic experimental conditions
Source: Nat Commun. 2021 Dec 1;12:6999. doi: 10.1038/s41467-021-27363-9 (PMC8636483; doi:10.1038/s41467-021-27363-9)
Supplement: Supplementary file 2 — Source data [file 41467_2021_27363_MOESM2_ESM.zip › data-figure-7/long-scale-length.dat]

simulation time in ps	instantaneous wavelength shift in nm
1.18234856108355	-24.2154440394798
1.18250867184924	-24.2226975144329
1.18266878261494	-24.2318930628374
1.18282889338063	-24.2428959724791
1.18298900414633	-24.2555754782689
1.18314911491202	-24.2698036931649
1.18330922567772	-24.2854546695593
1.18346933644341	-24.3024035796078
1.18362944720911	-24.3205260052214
1.1837895579748	-24.3396973303003
1.1839496687405	-24.3597922293905
1.18410977950619	-24.3806842482935
1.18426989027189	-24.4022454732535
1.18443000103758	-24.4243462861952
1.18459011180328	-24.44685520418
1.18475022256897	-24.4696388018852
1.18491033333467	-24.492561716258
1.18507044410036	-24.5154867327875
1.18523055486606	-24.5382749529147
1.18539066563176	-24.5607860421248
1.18555077639745	-24.5828785581364
1.18571088716315	-24.6044103582277
1.18587099792884	-24.6252390844574
1.18603110869454	-24.6452227248134
1.18619121946023	-24.6642202477687
1.18635133022593	-24.6820923067871
1.18651144099162	-24.6987020104597
1.18667155175732	-24.7139157528229
1.18683166252301	-24.727604097122
1.18699177328871	-24.73964270528
1.1871518840544	-24.7499133038439
1.1873119948201	-24.7583046757355
1.18747210558579	-24.7647136659296
1.18763221635149	-24.7690461878845
1.18779232711718	-24.7712182162521
1.18795243788288	-24.7711567503794
1.18811254864857	-24.7688007322065
1.18827265941427	-24.7641019016908
1.18843277017996	-24.7570255724827
1.18859288094566	-24.7475513107204
1.18875299171135	-24.7356735003484
1.18891310247705	-24.7214017791705
1.18907321324274	-24.7047613314984
1.18923332400844	-24.6857930249618
1.18939343477413	-24.6645533815098
1.18955354553983	-24.6411143753906
1.18971365630552	-24.61556305405
1.18987376707122	-24.5880009814649
1.19003387783691	-24.5585435069789
1.19019398860261	-24.527318866482
1.1903540993683	-24.4944671266326
1.190514210134	-24.4601389862885
1.19067432089969	-24.4244944526725
1.19083443166539	-24.3877014126419
1.19099454243108	-24.3499341217629
1.19115465319678	-24.3113716357351
1.19131476396247	-24.2721962097206
1.19147487472817	-24.2325916915138
1.19163498549386	-24.1927419340528
1.19179509625956	-24.1528292518176
1.19195520702526	-24.1130329438867
1.19211531779095	-24.0735279041902
1.19227542855665	-24.0344833366892
1.19243553932234	-23.9960615901763
1.19259565008804	-23.9584171240786
1.19275576085373	-23.9216956131669
1.19291587161943	-23.8860331956842
1.19307598238512	-23.8515558661444
1.19323609315082	-23.8183790110239
1.19339620391651	-23.7866070827535
1.19355631468221	-23.7563334051301
1.1937164254479	-23.7276401012075
1.1938765362136	-23.7005981332759
1.19403664697929	-23.6752674434
1.19419675774499	-23.651697182246
1.19435686851068	-23.6299260137192
1.19451697927638	-23.6099824828468
1.19467709004207	-23.5918854348144
1.19483720080777	-23.5756444736037
1.19499731157346	-23.5612604494661
1.19515742233916	-23.5487259654707
1.19531753310485	-23.5380258943461
1.19547764387055	-23.529137898047
1.19563775463624	-23.5220329435464
1.19579786540194	-23.5166758094559
1.19595797616763	-23.5130255791774
1.19611808693333	-23.5110361173628
1.19627819769902	-23.5106565272854
1.19643830846472	-23.5118315875799
1.19659841923041	-23.5145021675871
1.19675852999611	-23.5186056211959
1.1969186407618	-23.5240761595111
1.1970787515275	-23.5308452031531
1.19723886229319	-23.5388417153581
1.19739897305889	-23.5479925172869
1.19755908382458	-23.5582225870277
1.19771919459028	-23.5694553440213
1.19787930535597	-23.5816129205868
1.19803941612167	-23.5946164221308
1.19819952688736	-23.6083861777026
1.19835963765306	-23.6228419823736
1.19851974841875	-23.6379033328084
1.19867985918445	-23.6534896571447
1.19883996995014	-23.6695205402718
1.19900008071584	-23.6859159453293
1.19916019148153	-23.7025964321143
1.19932030224723	-23.719483372809
1.19948041301293	-23.7364991653053
1.19964052377862	-23.7535674443735
1.19980063454432	-23.7706132905078
1.19996074531001	-23.7875634362656
1.20012085607571	-23.8043464698386
1.2002809668414	-23.8208930353884
1.2004410776071	-23.8371360295747
1.20060118837279	-23.8530107936698
1.20076129913849	-23.8684553005562
1.20092140990418	-23.8834103358014
1.20108152066988	-23.8978196721059
1.20124163143557	-23.9116302361972
1.20140174220127	-23.9247922673988
1.20156185296696	-23.9372594669592
1.20172196373266	-23.9489891373782
1.20188207449835	-23.9599423109219
1.20204218526405	-23.970083866418
1.20220229602974	-23.9793826336595
1.20236240679544	-23.9878114847396
1.20252251756113	-23.9953474115264
1.20268262832683	-24.0019715886929
1.20284273909252	-24.0076694217666
1.20300284985822	-24.0124305795648
1.20316296062391	-24.0162490106769
1.20332307138961	-24.0191229434996
1.2034831821553	-24.0210548694461
1.203643292921	-24.0220515091587
1.20380340368669	-24.0221237613894
1.20396351445239	-24.0212866344576
1.20412362521808	-24.0195591602328
1.20428373598378	-24.0169642905484
1.20444384674947	-24.0135287762033
1.20460395751517	-24.0092830286505
1.20476406828086	-24.0042609646681
1.20492417904656	-23.998499834285
1.20508428981225	-23.9920400323688
1.20524440057795	-23.9849248944527
1.20540451134364	-23.9772004773293
1.20556462210934	-23.9689153251621
1.20572473287503	-23.960120221888
1.20588484364073	-23.9508679308359
1.20604495440643	-23.9412129225517
1.20620506517212	-23.9312110919585
1.20636517593781	-23.9209194660492
1.20652528670351	-23.9103959033503
1.20668539746921	-23.8996987866893
1.2068455082349	-23.8888867106552
1.2070056190006	-23.8780181652995
1.20716572976629	-23.8671512177551
1.20732584053199	-23.8563431934975
1.20748595129768	-23.8456503590004
1.20764606206338	-23.8351276075129
1.20780617282907	-23.8248281498727
1.20796628359477	-23.8148032121973
1.20812639436046	-23.8051017422644
1.20828650512616	-23.7957701264387
1.20844661589185	-23.7868519190269
1.20860672665755	-23.7783875857349
1.20876683742324	-23.7704142629787
1.20892694818894	-23.7629655347532
1.20908705895463	-23.7560712285338
1.20924716972033	-23.7497572317116
1.20940728048602	-23.7440453298396
1.20956739125172	-23.7389530679461
1.20972750201741	-23.7344936360012
1.20988761278311	-23.7306757792931
1.2100477235488	-23.7275037345802
1.2102078343145	-23.724977192554
1.21036794508019	-23.7230912869622
1.21052805584589	-23.7218366105863
1.21068816661158	-23.7211992580774
1.21084827737728	-23.7211608955135
1.21100838814297	-23.7216988562605
1.21116849890867	-23.7227862625865
1.21132860967436	-23.7243921722948
1.21148872044006	-23.7264817494875
1.21164883120575	-23.7290164583773
1.21180894197145	-23.7319542789379
1.21196905273714	-23.7352499430358
1.21212916350284	-23.7388551895078
1.21228927426853	-23.7427190366483
1.21244938503423	-23.7467880704041
1.21260949579992	-23.7510067464491
1.21276960656562	-23.7553177043029
1.21292971733131	-23.7596620916493
1.21308982809701	-23.7639798968795
1.2132499388627	-23.7682102878777
1.2134100496284	-23.7722919551407
1.2135701603941	-23.7761634572169
1.21373027115979	-23.7797635665952
1.21389038192549	-23.7830316140411
1.21405049269118	-23.7859078295456
1.21421060345688	-23.7883336781045
1.21437071422257	-23.790252188444
1.21453082498827	-23.7916082730726
1.21469093575396	-23.792349037971
1.21485104651966	-23.792424080315
1.21501115728535	-23.791785772734
1.21517126805105	-23.7903895327177
1.21533137881674	-23.7881940757909
1.21549148958244	-23.7851616511506
1.21565160034813	-23.7812582586223
1.21581171111383	-23.776453845847
1.21597182187952	-23.7707224846866
1.21613193264522	-23.7640425259034
1.21629204341091	-23.7563967313207
1.21645215417661	-23.7477723827741
1.2166122649423	-23.7381613672065
1.216772375708	-23.7275602373957
1.21693248647369	-23.7159702479498
1.21709259723939	-23.703397366271
1.21725270800508	-23.6898522583272
1.21741281877078	-23.6753502492261
1.21757292953647	-23.6599112586773
1.21773304030217	-23.6435597115071
1.21789315106786	-23.6263244236872
1.21805326183356	-23.608238464341
1.21821337259925	-23.5893389943059
1.21837348336495	-23.5696670820845
1.21853359413064	-23.5492674980805
1.21869370489634	-23.5281884881494
1.21885381566203	-23.506481527678
1.21901392642773	-23.4842010574204
1.21917403719342	-23.4614042025273
1.21933414795912	-23.438150476362
1.21949425872481	-23.4145014706166
1.21965436949051	-23.3905205335132
1.2198144802562	-23.3662724378914
1.2199745910219	-23.3418230409986
1.22013470178759	-23.3172389379621
1.22029481255329	-23.2925871108397
1.22045492331898	-23.2679345752897
1.22061503408468	-23.2433480268147
1.22077514485038	-23.2188934886631
1.22093525561607	-23.1946359633638
1.22109536638177	-23.1706390897797
1.22125547714746	-23.146964807745
1.22141558791316	-23.1236730321443
1.22157569867885	-23.1008213382651
1.22173580944455	-23.0784646601828
1.22189592021024	-23.0566550038875
1.22205603097594	-23.0354411767952
1.22221614174163	-23.0148685351304
1.22237625250733	-22.9949787505955
1.22253636327302	-22.9758095976349
1.22269647403872	-22.9573947624866
1.22285658480441	-22.9397636751134
1.22301669557011	-22.9229413649098
1.2231768063358	-22.9069483410121
1.2233369171015	-22.8918004978694
1.22349702786719	-22.8775090465903
1.22365713863289	-22.8640804724629
1.22381724939858	-22.8515165188391
1.22397736016428	-22.8398141974
1.22413747092997	-22.828965824819
1.22429758169567	-22.8189590855045
1.22445769246136	-22.8097771199935
1.22461780322706	-22.8013986384623
1.22477791399275	-22.7937980586011
1.22493802475845	-22.7869456670685
1.22509813552414	-22.7808078033633
1.22525824628984	-22.7753470650344
1.22541835705553	-22.7705225329743
1.22557846782123	-22.7662900152755
1.22573857858692	-22.7626023082072
1.22589868935262	-22.759409472589
1.22605880011831	-22.756659123889
1.22621891088401	-22.7542967342073
1.2263790216497	-22.7522659442458
1.2265391324154	-22.7505088833457
1.22669924318109	-22.7489664956002
1.22685935394679	-22.7475788700348
1.22701946471248	-22.7462855728326
1.22717957547818	-22.7450259796219
1.22733968624387	-22.7437396057549
1.22749979700957	-22.7423664326413
1.22765990777526	-22.7408472282479
1.22782001854096	-22.7391238598349
1.22798012930666	-22.7371395971434
1.22814024007235	-22.7348394043243
1.22830035083805	-22.7321702189561
1.22846046160374	-22.7290812166551
1.22862057236944	-22.7255240598476
1.22878068313513	-22.721453129387
1.22894079390083	-22.716825737847
1.22910090466652	-22.7116023235075
1.22926101543222	-22.7057466240772
1.22942112619791	-22.6992258294109
1.22958123696361	-22.692010712586
1.2297413477293	-22.6840757389259
1.229901458495	-22.6753991526504
1.23006156926069	-22.6659630409167
1.23022168002639	-22.6557533752624
1.23038179079208	-22.6447600305823
1.23054190155778	-22.6329767819039
1.23070201232347	-22.6204012792776
1.23086212308917	-22.6070350013633
1.23102223385486	-22.5928831883472
1.23118234462056	-22.57795475486
1.23134245538625	-22.562262183844
1.23150256615195	-22.5458214022745
1.23166267691764	-22.5286516397325
1.23182278768334	-22.5107752709542
1.23198289844903	-22.4922176435911
1.23214300921473	-22.4730068923584
1.23230311998042	-22.4531737408269
1.23246323074612	-22.4327512922337
1.23262334151181	-22.4117748106268
1.23278345227751	-22.3902814937522
1.2329435630432	-22.3683102389986
1.2331036738089	-22.3459014037945
1.23326378457459	-22.3230965619139
1.23342389534029	-22.2999382570181
1.23358400610598	-22.2764697547299
1.23374411687168	-22.2527347946493
1.23390422763737	-22.2287773436123
1.23406433840307	-22.2046413514566
1.23422444916876	-22.1803705105298
1.23438455993446	-22.1560080201355
1.23454467070015	-22.1315963570886
1.23470478146585	-22.1071770535188
1.23486489223154	-22.082790482906
1.23502500299724	-22.0584756554633
1.23518511376294	-22.0342700237271
1.23534522452863	-22.0102092992576
1.23550533529433	-21.9863272813822
1.23566544606002	-21.9626556986208
1.23582555682572	-21.9392240635541
1.23598566759141	-21.9160595417861
1.23614577835711	-21.893186835533
1.2363058891228	-21.8706280823233
1.2364659998885	-21.8484027692448
1.23662611065419	-21.8265276630582
1.23678622141989	-21.8050167564467
1.23694633218558	-21.7838812305745
1.23710644295128	-21.7631294340325
1.23726655371697	-21.7427668782136
1.23742666448267	-21.722796249037
1.23758677524836	-21.7032174348985
1.23774688601406	-21.684027570581
1.23790699677975	-21.6652210968382
1.23806710754545	-21.6467898352562
1.23822721831114	-21.6287230779271
1.23838732907684	-21.6110076913872
1.23854743984253	-21.5936282342282
1.23870755060823	-21.5765670876314
1.23886766137392	-21.5598045980489
1.23902777213962	-21.5433192313218
1.23918788290531	-21.5270877371749
1.23934799367101	-21.5110853231941
1.2395081044367	-21.4952858372644
1.2396682152024	-21.4796619573536
1.23982832596809	-21.4641853875376
1.23998843673379	-21.4488270590262
1.24014854749948	-21.4335573349818
1.24030865826518	-21.4183462179011
1.24046876903087	-21.4031635581956
1.24062887979657	-21.3879792626512
1.24078899056226	-21.3727635014627
1.24094910132796	-21.3574869124545
1.24110921209365	-21.3421208011742
1.24126932285935	-21.3266373354512
1.24142943362504	-21.3110097331635
1.24158954439074	-21.2952124419355
1.24174965515643	-21.2792213094694
1.24190976592213	-21.2630137433632
1.24206987668783	-21.246568859322
1.24222998745352	-21.2298676166956
1.24239009821922	-21.2128929403589
1.24255020898491	-21.1956298282077
1.24271031975061	-21.1780654434303
1.2428704305163	-21.1601891909657
1.243030541282	-21.1419927777037
1.24319065204769	-21.123470256015
1.24335076281339	-21.1046180504452
1.24351087357908	-21.0854349674734
1.24367098434478	-21.0659221883356
1.24383109511047	-21.0460832452223
1.24399120587617	-21.0259239811238
1.24415131664186	-21.0054524937442
1.24431142740756	-20.9846790641669
1.24447153817325	-20.9636160708732
1.24463164893895	-20.9422778900296
1.24479175970464	-20.9206807828661
1.24495187047034	-20.8988427711639
1.24511198123603	-20.8767835019403
1.24527209200173	-20.8545241024309
1.24543220276742	-20.8320870265798
1.24559231353312	-20.8094958941992
1.24575242429881	-20.7867753240433
1.24591253506451	-20.763950762116
1.2460726458302	-20.741048306373
1.2462327565959	-20.718094529067
1.24639286736159	-20.6951162979901
1.24655297812729	-20.6721405977594
1.24671308889298	-20.6491943523399
1.24687319965868	-20.6263042498554
1.24703331042437	-20.6034965707548
1.24719342119007	-20.5807970203307
1.24735353195576	-20.5582305665625
1.24751364272146	-20.5358212841136
1.24767375348715	-20.5135922052984
1.24783386425285	-20.4915651787496
1.24799397501854	-20.4697607364922
1.24815408578424	-20.4481979700425
1.24831419654993	-20.4268944160132
1.24847430731563	-20.4058659517481
1.24863441808133	-20.3851267013878
1.24879452884702	-20.3646889527398
1.24895463961272	-20.3445630852012
1.24911475037841	-20.3247575090166
1.24927486114411	-20.3052786160408
1.2494349719098	-20.2861307420918
1.2495950826755	-20.2673161410726
1.24975519344119	-20.248834970785
1.24991530420689	-20.2306852904981
1.25007541497258	-20.2128630702029
1.25023552573828	-20.1953622114482
1.25039563650397	-20.1781745796328
1.25055574726967	-20.1612900475543
1.25071585803536	-20.1446965500327
1.25087596880106	-20.1283801493656
1.25103607956675	-20.1123251113013
1.25119619033245	-20.0965139912017
1.25135630109814	-20.080927730039
1.25151641186384	-20.0655457598592
1.25167652262953	-20.0503461182084
1.25183663339523	-20.0353055710309
1.25199674416092	-20.0203997435541
1.25215685492662	-20.0056032585127
1.25231696569231	-19.9908898811575
1.25247707645801	-19.9762326703012
1.2526371872237	-19.961604134679
1.2527972979894	-19.9469763938641
1.25295740875509	-19.9323213428853
1.25311751952079	-19.9176108196911
1.25327763028648	-19.9028167744618
1.25343774105218	-19.8879114398177
1.25359785181787	-19.8728675009202
1.25375796258357	-19.8576582643953
1.25391807334926	-19.8422578249358
1.25407818411496	-19.8266412284983
1.25423829488065	-19.8107846309455
1.25439840564635	-19.7946654510106
1.25455851641204	-19.7782625164122
1.25471862717774	-19.7615562019908
1.25487873794343	-19.7445285587505
1.25503884870913	-19.7271634327933
1.25519895947482	-19.7094465731573
1.25535907024052	-19.6913657274595
1.25551918100621	-19.6729107246642
1.25567929177191	-19.6540735441201
1.2558394025376	-19.6348483701847
1.2559995133033	-19.6152316319487
1.25615962406899	-19.5952220275176
1.25631973483469	-19.5748205326629
1.25647984560039	-19.5540303936309
1.25663995636608	-19.5328571040748
1.25680006713178	-19.5113083662752
1.25696017789747	-19.4893940368263
1.25712028866317	-19.4671260573178
1.25728039942886	-19.4445183704995
1.25744051019456	-19.4215868225553
1.25760062096025	-19.3983490523443
1.25776073172595	-19.3748243684887
1.25792084249164	-19.3510336153939
1.25808095325734	-19.3269990291872
1.25824106402303	-19.3027440848106
1.25840117478873	-19.2782933355234
1.25856128555442	-19.2536722460695
1.25872139632012	-19.2289070208486
1.25888150708581	-19.2040244283676
1.25904161785151	-19.1790516233742
1.2592017286172	-19.1540159679417
1.2593618393829	-19.1289448528577
1.25952195014859	-19.1038655205256
1.25968206091429	-19.0788048905846
1.25984217167998	-19.0537893894733
1.26000228244568	-19.0288447850058
1.26016239321137	-19.0039960269107
1.26032250397707	-18.9792670943788
1.26048261474276	-18.9546808514257
1.26064272550846	-18.9302589108766
1.26080283627415	-18.9060215076976
1.26096294703985	-18.8819873821945
1.26112305780554	-18.858173673731
1.26128316857124	-18.8345958253558
1.26144327933693	-18.8112674996635
1.26160339010263	-18.7882005063009
1.26176350086832	-18.7654047412572
1.26192361163402	-18.7428881380578
1.26208372239971	-18.7206566310288
1.26224383316541	-18.6987141306274
1.2624039439311	-18.6770625108017
1.2625640546968	-18.6557016082294
1.2627241654625	-18.6346292334002
1.26288427622819	-18.613841193294
1.26304438699388	-18.5933313254095
1.26320449775958	-18.5730915428893
1.26336460852528	-18.5531118904165
1.26352471929097	-18.5333806105289
1.26368483005667	-18.513884219903
1.26384494082236	-18.4946075952725
1.26400505158806	-18.4755340684082
1.26416516235375	-18.4566455296966
1.26432527311945	-18.4379225397402
1.26448538388514	-18.419344448429
1.26464549465084	-18.4008895208427
1.26480560541653	-18.3825350692722
1.26496571618223	-18.3642575907394
1.26512582694792	-18.3460329092657
1.26528593771362	-18.3278363220693
1.26544604847931	-18.3096427488643
1.26560615924501	-18.2914268835538
1.2657662700107	-18.2731633473369
1.2659263807764	-18.2548268423409
1.26608649154209	-18.2363923049009
1.26624660230779	-18.217835057527
1.26640671307348	-18.1991309586419
1.26656682383918	-18.1802565490936
1.26672693460487	-18.1611891945112
1.26688704537057	-18.1419072225875
1.26704715613626	-18.1223900543041
1.26720726690196	-18.1026183282209
1.26736737766765	-18.0825740169946
1.26752748843335	-18.0622405352381
1.26768759919904	-18.0416028379706
1.26784770996474	-18.0206475089547
1.26800782073043	-17.9993628382434
1.26816793149613	-17.9777388883527
1.26832804226182	-17.955767548604
1.26848815302752	-17.9334425772068
1.26864826379321	-17.9107596307658
1.26880837455891	-17.8877162809955
1.2689684853246	-17.864312018586
1.2691285960903	-17.8405482441318
1.26928870685599	-17.8164282462703
1.26944881762169	-17.7919571672757
1.26960892838738	-17.7671419563055
1.26976903915308	-17.7419913108116
1.26992914991878	-17.7165156065568
1.27008926068447	-17.6907268168558
1.27024937145017	-17.6646384216889
1.27040948221586	-17.6382653074775
1.27056959298156	-17.6116236582831
1.27072970374725	-17.5847308393393
1.27088981451295	-17.5576052738831
1.27104992527864	-17.5302663140929
1.27121003604434	-17.5027341073256
1.27137014681003	-17.4750294585256
1.27153025757573	-17.4471736898465
1.27169036834142	-17.4191884985242
1.27185047910712	-17.3910958139923
1.27201058987281	-17.3629176552542
1.27217070063851	-17.3346759894221
1.2723308114042	-17.3063925924201
1.2724909221699	-17.2780889126629
1.27265103293559	-17.2497859386051
1.27281114370129	-17.2215040709484
1.27297125446698	-17.1932630002256
1.27313136523268	-17.1650815904477
1.27329147599837	-17.1369777694543
1.27345158676407	-17.1089684265003
1.27361169752976	-17.0810693175982
1.27377180829546	-17.0532949790242
1.27393191906115	-17.0256586493942
1.27409202982685	-16.9981722006201
1.27425214059254	-16.970846077946
1.27441225135824	-16.9436892493459
1.27457236212393	-16.9167091643476
1.27473247288963	-16.8899117223814
1.27489258365532	-16.863301250726
1.27505269442102	-16.8368804919829
1.27521280518671	-16.8106506010356
1.27537291595241	-16.7846111513652
1.2755330267181	-16.7587601505522
1.2756931374838	-16.7330940648477
1.27585324824949	-16.7076078524636
1.27601335901519	-16.6822950053213
1.27617346978088	-16.6571475990243
1.27633358054658	-16.6321563506172
1.27649369131227	-16.6073106838049
1.27665380207797	-16.5825988011305
1.27681391284366	-16.558007762768
1.27697402360936	-16.5335235713975
1.27713413437505	-16.5091312626346
1.27729424514075	-16.4848150004848
1.27745435590645	-16.4605581773166
1.27761446667214	-16.4363435177554
1.27777457743784	-16.4121531858129
1.27793468820353	-16.3879688947194
1.27809479896923	-16.3637720187858
1.27825490973492	-16.3395437066626
1.27841502050062	-16.3152649952841
1.27857513126631	-16.2909169238745
1.27873524203201	-16.2664806473226
1.2788953527977	-16.2419375482208
1.2790554635634	-16.2172693469678
1.27921557432909	-16.192458209213
1.27937568509479	-16.1674868500034
1.27953579586048	-16.1423386339785
1.27969590662618	-16.1169976710696
1.27985601739187	-16.0914489070936
1.28001612815757	-16.0656782086159
1.28017623892326	-16.0396724416564
1.28033634968896	-16.0134195437551
1.28049646045465	-15.9869085889124
1.28065657122035	-15.9601298450497
1.28081668198604	-15.9330748236746
1.28097679275174	-15.9057363214831
1.28113690351743	-15.8781084536111
1.28129701428313	-15.8501866784523
1.28145712504882	-15.8219678139392
1.28161723581452	-15.7934500451609
1.28177734658021	-15.7646329234905
1.28193745734591	-15.7355173571947
1.2820975681116	-15.7061055937088
1.2822576788773	-15.6764011937969
1.28241778964299	-15.6464089978464
1.28257790040869	-15.6161350846627
1.28273801117438	-15.5855867230791
1.28289812194008	-15.5547723168034
1.28305823270577	-15.5237013430251
1.28321834347147	-15.4923842852574
1.28337845423716	-15.4608325609022
1.28353856500286	-15.4290584441767
1.28369867576855	-15.3970749849825
1.28385878653425	-15.364895924306
1.28401889729994	-15.3325356067566
1.28417900806564	-15.3000088909589
1.28433911883134	-15.2673310583534
1.28449922959703	-15.2345177210644
1.28465934036273	-15.201584729524
1.28481945112842	-15.1685480803808
1.28497956189412	-15.1354238253662
1.28513967265981	-15.1022279816297
1.28529978342551	-15.0689764442063
1.2854598941912	-15.0356849010797
1.2856200049569	-15.0023687513061
1.28578011572259	-14.9690430267583
1.28594022648829	-14.9357223178786
1.28610033725398	-14.9024207038307
1.28626044801968	-14.8691516873874
1.28642055878537	-14.8359281349153
1.28658066955107	-14.8027622217201
1.28674078031676	-14.7696653829354
1.28690089108246	-14.7366482701897
1.28706100184815	-14.7037207142036
1.28722111261385	-14.6708916933282
1.28738122337954	-14.6381693082257
1.28754133414524	-14.605560762605
1.28770144491093	-14.5730723500022
1.28786155567663	-14.5407094465685
1.28802166644232	-14.5084765097398
1.28818177720802	-14.4763770827242
1.28834188797371	-14.4444138045277
1.28850199873941	-14.4125884253507
1.2886621095051	-14.3809018271913
1.2888222202708	-14.3493540493256
1.28898233103649	-14.3179443183824
1.28914244180219	-14.2866710827478
1.28930255256788	-14.2555320509171
1.28946266333358	-14.2245242335056
1.28962277409927	-14.1936439885141
1.28978288486497	-14.1628870695102
1.28994299563066	-14.1322486763273
1.29010310639636	-14.1017235079021
1.29026321716205	-14.0713058168786
1.29042332792775	-14.0409894655693
1.29058343869344	-14.0107679829072
1.29074354945914	-13.9806346219605
1.29090366022483	-13.9505824177144
1.29106377099053	-13.9206042447061
1.29122388175622	-13.8906928741506
1.29138399252192	-13.8608410302231
1.29154410328762	-13.8310414452255
1.29170421405331	-13.8012869132885
1.29186432481901	-13.7715703422415
1.2920244355847	-13.741884803508
1.2921845463504	-13.712223579758
1.29234465711609	-13.6825802099707
1.29250476788179	-13.6529485318164
1.29266487864748	-13.6233227211317
1.29282498941318	-13.5936973282829
1.29298510017887	-13.5640673113464
1.29314521094457	-13.5344280659135
1.29330532171026	-13.5047754514283
1.29346543247596	-13.4751058140537
1.29362554324165	-13.445416005876
1.29378565400735	-13.415703400488
1.29394576477304	-13.3859659049321
1.29410587553874	-13.3562019679729
1.29426598630443	-13.3264105847194
1.29442609707013	-13.2965912976008
1.29458620783582	-13.2667441938149
1.29474631860152	-13.2368698992485
1.29490642936721	-13.2069695689797
1.29506654013291	-13.177044874431
1.2952266508986	-13.1470979873139
1.2953867616643	-13.1171315604685
1.29554687242999	-13.0871487057297
1.29570698319569	-13.057152968994
1.29586709396138	-13.0271483025741
1.29602720472708	-12.9971390351108
1.29618731549277	-12.9671298391644
1.29634742625847	-12.9371256966639
1.29650753702416	-12.9071318624587
1.29666764778986	-12.8771538261319
1.29682775855555	-12.8471972723568
1.29698786932125	-12.8172680399845
1.29714798008694	-12.7873720800559
1.29730809085264	-12.7575154130533
1.29746820161833	-12.7277040855861
1.29762831238403	-12.697944126767
1.29778842314972	-12.6682415045483
1.29794853391542	-12.638602082221
1.29810864468111	-12.6090315753824
1.29826875544681	-12.5795355096071
1.2984288662125	-12.55011917904
1.2985889769782	-12.5207876061747
1.2987490877439	-12.4915455030933
1.29890919850959	-12.4623972343395
1.29906930927529	-12.4333467816824
1.29922942004098	-12.4043977109618
1.29938953080668	-12.3755531412506
1.29954964157237	-12.3468157164975
1.29970975233807	-12.3181875798251
1.29986986310376	-12.289670350648
1.30002997386946	-12.2612651047393
1.30019008463515	-12.2329723574041
1.30035019540085	-12.2047920497967
1.30051030616654	-12.1767235385334
1.30067041693224	-12.1487655886668
1.30083052769793	-12.1209163699678
1.30099063846363	-12.0931734566289
1.30115074922932	-12.0655338304087
1.30131085999502	-12.037993887131
1.30147097076071	-12.0105494464834
1.30163108152641	-11.9831957651591
1.3017911922921	-11.9559275532069
1.3019513030578	-11.9287389934406
1.30211141382349	-11.9016237638839
1.30227152458919	-11.8745750631277
1.30243163535488	-11.8475856383875
1.30259174612058	-11.8206478161585
1.30275185688627	-11.7937535353154
1.30291196765197	-11.7668943824642
1.30307207841766	-11.7400616293804
1.30323218918336	-11.7132462723478
1.30339229994905	-11.6864390732157
1.30355241071475	-11.6596306019557
1.30371252148044	-11.6328112805773
1.30387263224614	-11.6059714281368
1.30403274301183	-11.5791013067243
1.30419285377753	-11.5521911681758
1.30435296454322	-11.5252313013144
1.30451307530892	-11.4982120795704
1.30467318607461	-11.471124008765
1.30483329684031	-11.443957774886
1.304993407606	-11.4167042916292
1.3051535183717	-11.3893547475749
1.3053136291374	-11.3619006528048
1.30547373990309	-11.3343338847582
1.30563385066879	-11.3066467331591
1.30579396143448	-11.2788319438668
1.30595407220018	-11.2508827614698
1.30611418296587	-11.222792970389
1.30627429373157	-11.1945569344217
1.30643440449726	-11.1661696344639
1.30659451526296	-11.1376267042839
1.30675462602865	-11.1089244642212
1.30691473679435	-11.080059952533
1.30707484756004	-11.0510309542894
1.30723495832574	-11.0218360276925
1.30739506909143	-10.9924745275516
1.30755517985713	-10.9629466258375
1.30771529062282	-10.9332533291337
1.30787540138852	-10.9033964928099
1.30803551215421	-10.8733788318149
1.30819562291991	-10.8432039278988
1.3083557336856	-10.8128762331849
1.3085158444513	-10.7824010699342
1.30867595521699	-10.7517846264175
1.30883606598269	-10.7210339487742
1.30899617674838	-10.6901569288074
1.30915628751408	-10.6591622876239
1.30931639827977	-10.6280595551303
1.30947650904547	-10.5968590452825
1.30963661981116	-10.5655718271305
1.30979673057686	-10.5342096917028
1.30995684134255	-10.5027851147334
1.31011695210825	-10.4713112153176
1.31027706287394	-10.4398017106088
1.31043717363964	-10.4082708666814
1.31059728440533	-10.376733445696
1.31075739517103	-10.3452046495582
1.31091750593672	-10.3137000602946
1.31107761670242	-10.282235577359
1.31123772746811	-10.2508273521844
1.31139783823381	-10.2194917201855
1.3115579489995	-10.1882451306162
1.3117180597652	-10.1571040745641
1.31187817053089	-10.1260850114601
1.31203828129659	-10.0952042944948
1.31219839206228	-10.0644780952942
1.31235850282798	-10.0339223283114
1.31251861359367	-10.0035525752932
1.31267872435937	-9.97338401030428
1.31283883512507	-9.9434313257208
1.31299894589076	-9.91370865957425
1.31315905665646	-9.88422952473286
1.31331916742215	-9.85500674032305
1.31347927818785	-9.82605236578732
1.31363938895354	-9.79737763797083
1.31379949971924	-9.76899291165993
1.31395961048493	-9.74090760390796
1.31411972125063	-9.71313014245281
1.31427983201632	-9.68566791865009
1.31443994278202	-9.65852724510497
1.31460005354771	-9.63171331832222
1.31476016431341	-9.60523018662402
1.3149202750791	-9.57908072351416
1.3150803858448	-9.55326660665047
1.31524049661049	-9.52778830261171
1.31540060737619	-9.50264505753052
1.31556071814188	-9.47783489369253
1.31572082890758	-9.45335461212092
1.31588093967327	-9.42919980116464
1.31604105043897	-9.40536485110659
1.31620116120466	-9.38184297466795
1.31636127197036	-9.35862623338523
1.31652138273605	-9.33570556974579
1.31668149350175	-9.31307084488999
1.31684160426744	-9.29071088176938
1.31700171503314	-9.26861351354128
1.31716182579883	-9.24676563701131
1.31732193656453	-9.22515327082029
1.31748204733022	-9.20376161820259
1.31764215809592	-9.18257513396848
1.31780226886161	-9.16157759541515
1.31796237962731	-9.14075217689252
1.318122490393	-9.12008152759622
1.3182826011587	-9.09954785236268
1.31844271192439	-9.07913299496805
1.31860282269009	-9.0588185236029
1.31876293345578	-9.03858581815223
1.31892304422148	-9.01841615881141
1.31908315498717	-8.9982908156457
1.31924326575287	-8.97819113864936
1.31940337651856	-8.95809864786573
1.31956348728426	-8.93799512312101
1.31972359804995	-8.91786269286959
1.31988370881565	-8.89768392173722
1.32004381958135	-8.87744189628415
1.32020393034704	-8.85712030845205
1.32036404111274	-8.83670353629306
1.32052415187843	-8.81617672151372
1.32068426264413	-8.7955258432935
1.32084437340982	-8.77473778800827
1.32100448417552	-8.75380041435533
1.32116459494121	-8.73270261348421
1.32132470570691	-8.71143436371276
1.3214848164726	-8.68998677942162
1.3216449272383	-8.66835215380762
1.32180503800399	-8.64652399513846
1.32196514876969	-8.62449705621169
1.32212525953538	-8.60226735676274
1.32228537030108	-8.57983219862659
1.32244548106677	-8.55719017346148
1.32260559183247	-8.53434116290832
1.32276570259816	-8.51128633116391
1.32292581336386	-8.48802810989806
1.32308592412955	-8.46457017560181
1.32324603489525	-8.44091741945271
1.32340614566094	-8.41707590981862
1.32356625642664	-8.39305284770294
1.32372636719233	-8.36885651533643
1.32388647795803	-8.34449621828064
1.32404658872372	-8.31998222144051
1.32420669948942	-8.2953256793601
1.32436681025511	-8.27053856141645
1.32452692102081	-8.24563357232642
1.3246870317865	-8.22062406858599
1.3248471425522	-8.19552397148193
1.32500725331789	-8.17034767724317
1.32516736408359	-8.14510996504224
1.32532747484928	-8.11982590354275
1.32548758561498	-8.09451075657805
1.32564769638067	-8.06917988876402
1.32580780714637	-8.04384867168547
1.32596791791206	-8.0185323912882
1.32612802867776	-7.99324615721337
1.32628813944345	-7.96800481462922
1.32644825020915	-7.9428228592718
1.32660836097484	-7.9177143561412
1.32676847174054	-7.89269286249249
1.32692858250623	-7.86777135559295
1.32708869327193	-7.84296216567874
1.32724880403763	-7.81827691452492
1.32740891480332	-7.79372645999316
1.32756902556902	-7.76932084687502
1.32772913633471	-7.74506926425528
1.32788924710041	-7.72098000961703
1.3280493578661	-7.69706045985617
1.3282094686318	-7.67331704925097
1.32836957939749	-7.64975525450641
1.32852969016319	-7.62637958683778
1.32868980092888	-7.60319359105533
1.32884991169458	-7.58019985156309
1.32901002246027	-7.55740000511014
1.32917013322597	-7.53479476020989
1.32933024399166	-7.5123839229117
1.32949035475736	-7.49016642874313
1.32965046552305	-7.46814038054181
1.32981057628875	-7.44630309181886
1.32997068705444	-7.42465113538793
1.33013079782014	-7.40318039681971
1.33029090858583	-7.38188613237904
1.33045101935153	-7.36076303100437
1.33061113011722	-7.33980527991431
1.33077124088292	-7.31900663336892
1.33093135164861	-7.29836048409997
1.33109146241431	-7.27785993693381
1.33125157318	-7.25749788411901
1.3314116839457	-7.23726708182835
1.33157179471139	-7.21716022726201
1.33173190547709	-7.19717003589092
1.33189201624278	-7.1772893182343
1.33205212700848	-7.157511055677
1.33221223777417	-7.13782847470512
1.33237234853987	-7.11823511911811
1.33253245930556	-7.09872491956515
1.33269257007126	-7.07929225990947
1.33285268083695	-7.05993203997194
1.33301279160265	-7.0406397340265
1.33317290236834	-7.02141144465095
1.33333301313404	-7.00224395144086
1.33349312389973	-6.98313475416035
1.33365323466543	-6.96408210993242
1.33381334543112	-6.94508506408699
1.33397345619682	-6.92614347441972
1.33413356696252	-6.90725802854496
1.33429367772821	-6.88843025409321
1.33445378849391	-6.8696625216634
1.3346138992596	-6.85095804041223
1.3347740100253	-6.83232084620541
1.33493412079099	-6.81375578238391
1.33509423155669	-6.79526847325157
1.33525434232238	-6.77686529039902
1.33541445308808	-6.75855331211362
1.33557456385377	-6.74034027617878
1.33573467461947	-6.72223452634209
1.33589478538516	-6.704244952997
1.33605489615086	-6.68638092840022
1.33621500691655	-6.66865223702891
1.33637511768225	-6.6510690016599
1.33653522844794	-6.63364160574865
1.33669533921364	-6.61638061276162
1.33685544997933	-6.59929668313616
1.33701556074503	-6.58240048963626
1.33717567151072	-6.56570263169236
1.33733578227642	-6.54921354957252
1.33749589304211	-6.53294343900704
1.33765600380781	-6.51690216709204
1.3378161145735	-6.50109919006289
1.3379762253392	-6.48554347364857
1.33813633610489	-6.47024341672625
1.33829644687059	-6.45520677877818
1.33845655763628	-6.44044061182249
1.33861666840198	-6.42595119731195
1.33877677916767	-6.41174398849209
1.33893688993337	-6.39782355867445
1.33909700069906	-6.38419355579041
1.33925711146476	-6.37085666355672
1.33941722223045	-6.35781456958383
1.33957733299615	-6.34506794061585
1.33973744376184	-6.33261640503442
1.33989755452754	-6.32045854279622
1.34005766529323	-6.30859188289334
1.34021777605893	-6.29701290828763
1.34037788682462	-6.28571706829628
1.34053799759032	-6.2746987983986
1.34069810835601	-6.26395154725998
1.34085821912171	-6.2534678108779
1.3410183298874	-6.24323917355015
1.3411784406531	-6.23325635549356
1.3413385514188	-6.2235092667765
1.34149866218449	-6.2139870672333
1.34165877295019	-6.20467823201298
1.34181888371588	-6.19557062235625
1.34197899448158	-6.1866515611875
1.34213910524727	-6.17790791305308
1.34229921601297	-6.16932616789352
1.34245932677866	-6.16089252816406
1.34261943754436	-6.15259299877913
1.34277954831005	-6.14441347923927
1.34293965907575	-6.13633985745212
1.34309976984144	-6.12835810454905
1.34325988060714	-6.12045437012175
1.34341999137283	-6.11261507721801
1.34358010213853	-6.10482701645348
1.34374021290422	-6.09707743857113
1.34390032366992	-6.08935414476064
1.34406043443561	-6.08164557411941
1.34422054520131	-6.07394088754479
1.344380655967	-6.06623004741874
1.3445407667327	-6.05850389248427
1.34470087749839	-6.05075420725659
1.34486098826409	-6.0429737854049
1.34502109902978	-6.03515648653474
1.34518120979548	-6.02729728589993
1.34534132056117	-6.01939231655682
1.34550143132687	-6.01143890352879
1.34566154209256	-6.00343558968347
1.34582165285826	-5.99538215299004
1.34598176362395	-5.98727961497296
1.34614187438965	-5.97913024021275
1.34630198515534	-5.97093752677271
1.34646209592104	-5.96270618766931
1.34662220668673	-5.95444212340819
1.34678231745243	-5.94615238572349
1.34694242821812	-5.93784513285349
1.34710253898382	-5.92952957666986
1.34726264974951	-5.92121592198181
1.34742276051521	-5.91291529860131
1.3475828712809	-5.90463968664219
1.3477429820466	-5.89640183564733
1.3479030928123	-5.88821517825993
1.34806320357799	-5.88009373903997
1.34822331434369	-5.87205203926788
1.34838342510938	-5.86410499837977
1.34854353587508	-5.85626783290601
1.34870364664077	-5.84855595367489
1.34886375740647	-5.84098486205172
1.34902386817216	-5.83357004601446
1.34918397893786	-5.82632687684068
1.34934408970355	-5.81927050716122
1.34950420046925	-5.81241577105647
1.34966431123494	-5.80577708693872
1.34982442200064	-5.79936836380769
1.34998453276633	-5.79320291150859
1.35014464353203	-5.78729335557276
1.35030475429772	-5.78165155706821
1.35046486506342	-5.77628853797262
1.35062497582911	-5.77121441246903
1.35078508659481	-5.76643832444943
1.3509451973605	-5.76196839162284
1.3511053081262	-5.75781165639862
1.35126541889189	-5.75397404379046
1.35142552965759	-5.75046032650334
1.35158564042328	-5.74727409725142
1.35174575118898	-5.7444177485231
1.35190586195467	-5.74189245973574
1.35206597272037	-5.73969819176637
1.35222608348606	-5.73783368894327
1.35238619425176	-5.73629648837692
1.35254630501745	-5.73508293654273
1.35270641578315	-5.73418821305879
1.35286652654884	-5.73360636145897
1.35302663731454	-5.73333032688335
1.35318674808023	-5.73335200043164
1.35334685884593	-5.73366226998596
1.35350696961162	-5.73425107727339
1.35366708037732	-5.73510748087096
1.35382719114301	-5.73621972489841
1.35398730190871	-5.73757531294102
1.3541474126744	-5.73916108698464
1.3543075234401	-5.74096331082789
1.35446763420579	-5.74296775756902
1.35462774497149	-5.74515980069095
1.35478785573718	-5.74752450816431
1.35494796650288	-5.75004673905241
1.35510807726857	-5.75271124197073
1.35526818803427	-5.75550275475671
1.35542829879997	-5.75840610475331
1.35558840956566	-5.76140630883582
1.35574852033136	-5.76448867256803
1.35590863109705	-5.76763888776521
1.35606874186275	-5.77084312752231
1.35622885262844	-5.77408813812019
1.35638896339414	-5.77736132691168
1.35654907415983	-5.7806508454631
1.35670918492553	-5.78394566722279
1.35686929569122	-5.78723565891432
1.35702940645692	-5.79051164508568
1.35718951722261	-5.79376546510955
1.35734962798831	-5.79699002203101
1.357509738754	-5.80017932282323
1.3576698495197	-5.8033285095365
1.35782996028539	-5.80643388101416
1.35799007105109	-5.80949290490534
1.35815018181678	-5.81250421974835
1.35831029258248	-5.81546762709396
1.35847040334817	-5.81838407358916
1.35863051411387	-5.82125562322962
1.35879062487956	-5.82408541988993
1.35895073564526	-5.82687764047104
1.35911084641095	-5.82963743905916
1.35927095717665	-5.8323708825157
1.35943106794234	-5.83508487814512
1.35959117870804	-5.83778709391771
1.35975128947373	-5.84048587209243
1.35991140023943	-5.84319013688707
1.36007151100512	-5.84590929697695
1.36023162177082	-5.84865314367987
1.36039173253651	-5.85143174566991
1.36055184330221	-5.85425534102732
1.3607119540679	-5.85713422753926
1.3608720648336	-5.86007865207904
1.36103217559929	-5.86309869989569
1.36119228636499	-5.8662041846458
1.36135239713068	-5.86940453996592
1.36151250789638	-5.87270871332532
1.36167261866207	-5.8761250628271
1.36183272942777	-5.87966125771807
1.36199284019346	-5.8833241831445
1.36215295095916	-5.88711984977838
1.36231306172485	-5.89105330879842
1.36247317249055	-5.89512857272061
1.36263328325625	-5.89934854251103
1.36279339402194	-5.90371494133158
1.36295350478764	-5.90822825528219
1.36311361555333	-5.91288768141923
1.36327372631903	-5.91769108330498
1.36343383708472	-5.92263495428104
1.36359394785042	-5.92771438873134
1.36375405861611	-5.93292306138672
1.36391416938181	-5.93825321487148
1.3640742801475	-5.94369565557049
1.3642343909132	-5.94923975790202
1.36439450167889	-5.9548734770063
1.36455461244459	-5.9605833699629
1.36471472321028	-5.96635462548741
1.36487483397598	-5.97217110207762
1.36503494474167	-5.97801537464924
1.36519505550737	-5.98386878944758
1.36535516627306	-5.98971152728275
1.36551527703876	-5.99552267485157
1.36567538780445	-6.00128030400755
1.36583549857015	-6.00696155873996
1.36599560933584	-6.01254274962309
1.36615572010154	-6.01799945537041
1.36631583086723	-6.0233066311923
1.36647594163293	-6.02843872347271
1.36663605239862	-6.03336979027481
1.36679616316432	-6.03807362720118
1.36695627393001	-6.04252389788924
1.36711638469571	-6.04669426853994
1.3672764954614	-6.05055854568895
1.3674366062271	-6.05409081646664
1.36759671699279	-6.0572655904543
1.36775682775849	-6.06005794221477
1.36791693852418	-6.06244365353447
1.36807704928988	-6.0643993544032
1.36823716005557	-6.06590266165832
1.36839727082127	-6.06693231422671
1.36855738158696	-6.06746830390904
1.36871749235266	-6.06749200060887
1.36887760311835	-6.06698627091981
1.36903771388405	-6.06593558904304
1.36919782464974	-6.06432613901675
1.36935793541544	-6.06214590722379
1.36951804618114	-6.05938476439014
1.36967815694683	-6.05603453607233
1.36983826771253	-6.0520890609908
1.36999837847822	-6.0475442365076
1.37015848924392	-6.04239805067299
1.37031860000961	-6.03665060044831
1.37047871077531	-6.03030409565231
1.370638821541	-6.02336284858542
1.3707989323067	-6.01583324914349
1.37095904307239	-6.00772372554638
1.37111915383809	-5.99904469081588
1.37127926460378	-5.98980847538656
1.37143937536948	-5.98002924627536
1.37159948613517	-5.96972291336186
1.37175959690087	-5.95890702351696
1.37191970766656	-5.94760064340083
1.37207981843226	-5.93582423174944
1.37223992919795	-5.92359950223206
1.37240003996365	-5.91094927796003
1.37256015072934	-5.89789733868815
1.37272026149504	-5.88446826206226
1.37288037226073	-5.87068726002227
1.37304048302643	-5.8565800117177
1.37320059379212	-5.84217249419491
1.37336070455782	-5.82749081213624
1.37352081532351	-5.81256102796537
1.37368092608921	-5.79740899357677
1.3738410368549	-5.78206018493964
1.3740011476206	-5.76653954072304
1.37416125838629	-5.75087130615264
1.37432136915199	-5.73507888318133
1.37448147991768	-5.71918468796432
1.37464159068338	-5.70321001662281
1.37480170144907	-5.68717492022767
1.37496181221477	-5.67109808971687
1.37512192298046	-5.65499675155456
1.37528203374616	-5.63888657473793
1.37544214451185	-5.62278158973308
1.37560225527755	-5.60669411976234
1.37576236604324	-5.59063472488498
1.37592247680894	-5.57461215914734
1.37608258757463	-5.55863334095487
1.37624269834033	-5.54270333691243
1.37640280910602	-5.52682535901872
1.37656291987172	-5.51100077528764
1.37672303063742	-5.49522913355988
1.37688314140311	-5.47950819832279
1.37704325216881	-5.46383400025992
1.3772033629345	-5.44820089808566
1.3773634737002	-5.43260165218379
1.37752358446589	-5.41702750955852
1.37768369523159	-5.40146829938466
1.37784380599728	-5.38591253847083
1.37800391676298	-5.37034754587747
1.37816402752867	-5.35475956574928
1.37832413829437	-5.33913389752749
1.37848424906006	-5.32345503246469
1.37864435982576	-5.30770679541939
1.37880447059145	-5.29187249085658
1.37896458135715	-5.27593505184628
1.37912469212284	-5.25987719090536
1.37928480288854	-5.24368155148592
1.37944491365423	-5.22733085883763
1.37960502441993	-5.21080806901434
1.37976513518562	-5.19409651482699
1.37992524595132	-5.1771800474603
1.38008535671701	-5.160043172595
1.38024546748271	-5.14267117987492
1.3804055782484	-5.12505026462621
1.3805656890141	-5.1071676407311
1.38072579977979	-5.08901164375628
1.38088591054549	-5.0705718234031
1.38104602131118	-5.05183902452188
1.38120613207688	-5.03280545596593
1.38136624284257	-5.01346474670389
1.38152635360827	-4.99381198879413
1.38168646437396	-4.97384376678403
1.38184657513966	-4.95355817338515
1.38200668590535	-4.93295481128821
1.38216679667105	-4.9120347811759
1.38232690743674	-4.89080065604886
1.38248701820244	-4.86925644220056
1.38264712896813	-4.84740752714424
1.38280723973383	-4.82526061509064
1.38296735049952	-4.80282365048352
1.38312746126522	-4.78010573033116
1.38328757203091	-4.75711700615784
1.38344768279661	-4.73386857630445
1.38360779356231	-4.71037236968443
1.383767904328	-4.68664102180608
1.3839280150937	-4.66268774416355
1.38408812585939	-4.63852618812657
1.38424823662509	-4.61417030428226
1.38440834739078	-4.58963419842172
1.38456845815648	-4.56493198531328
1.38472856892217	-4.54007764131398
1.38488867968787	-4.51508485699871
1.38504879045356	-4.48996689087235
1.38520890121926	-4.46473642524474
1.38536901198495	-4.43940542536959
1.38552912275065	-4.4139850028739
1.38568923351634	-4.38848528443955
1.38584934428204	-4.36291528673416
1.38600945504773	-4.33728279860642
1.38616956581343	-4.31159427129515
1.38632967657912	-4.285854717636
1.38648978734482	-4.2600676210185
1.38664989811051	-4.23423485486566
1.38681000887621	-4.20835661343389
1.3869701196419	-4.18243135451379
1.3871302304076	-4.15645575472902
1.38729034117329	-4.13042467799876
1.38745045193899	-4.10433115765467
1.38761056270468	-4.07816639273602
1.38777067347038	-4.0519197588122
1.38793078423607	-4.02557883360929
1.38809089500177	-3.99912943784869
1.38825100576746	-3.97255569129446
1.38841111653316	-3.94584008416641
1.38857122729885	-3.91896356392144
1.38873133806455	-3.89190563720726
1.38889144883024	-3.86464448686072
1.38905155959594	-3.83715710345795
1.38921167036163	-3.80941943105363
1.38937178112733	-3.78140652643369
1.38953189189302	-3.75309273117193
1.38969200265872	-3.72445185554153
1.38985211342441	-3.69545737326624
1.39001222419011	-3.66608262595423
1.3901723349558	-3.63630103580464
1.3903324457215	-3.6060863251714
1.3904925564872	-3.57541274134845
1.39065266725289	-3.54425528478113
1.39081277801859	-3.51258993887703
1.39097288878428	-3.4803938994109
1.39113299954998	-3.44764580145747
1.39129311031567	-3.4143259417105
1.39145322108137	-3.38041649393725
1.39161333184706	-3.3459017154432
1.39177344261276	-3.31076814220977
1.39193355337845	-3.27500477058293
1.39209366414415	-3.23860322335749
1.39225377490984	-3.20155789820354
1.39241388567554	-3.16386609650969
1.39257399644123	-3.1255281308743
1.39273410720693	-3.08654740968848
1.39289421797262	-3.04693049739278
1.39305432873832	-3.00668714935756
1.39321443950401	-2.96583032042742
1.39337455026971	-2.92437614664715
1.3935346610354	-2.8823438998281
1.3936947718011	-2.83975591505594
1.39385488256679	-2.79663749146268
1.39401499333249	-2.75301676693945
1.39417510409818	-2.70892456779029
1.39433521486388	-2.66439423462389
1.39449532562957	-2.61946142606515
1.39465543639527	-2.57416390205151
1.39481554716096	-2.52854128887282
1.39497565792666	-2.4826348281406
1.39513576869235	-2.43648711215931
1.39529587945805	-2.39014180818769
1.39545599022374	-2.34364337427251
1.39561610098944	-2.29703676929905
1.39577621175513	-2.25036715990417
1.39593632252083	-2.20367962692769
1.39609643328652	-2.15701887387679
1.39625654405222	-2.11042893990934
1.39641665481791	-2.06395291960233
1.39657676558361	-2.01763269159515
1.3967368763493	-1.97150865806363
1.396896987115	-1.92561949675773
1.39705709788069	-1.88000192707366
1.39721720864639	-1.83469049146607
1.39737731941208	-1.78971735323158
1.39753743017778	-1.74511211152828
1.39769754094348	-1.70090163422683
1.39785765170917	-1.65710990902228
1.39801776247487	-1.61375791308071
1.39817787324056	-1.57086350129992
1.39833798400626	-1.52844131308778
1.39849809477195	-1.48650269752069
1.39865820553765	-1.44505565661037
1.39881831630334	-1.4041048062921
1.39897842706904	-1.36365135479147
1.39913853783473	-1.32369309785577
1.39929864860043	-1.28422443052932
1.39945875936612	-1.24523637485789
1.39961887013182	-1.20671662322217
1.39977898089751	-1.16864959690028
1.39993909166321	-1.13101651939864
1.4000992024289	-1.09379550433244
1.4002593131946	-1.05696165751454
1.40041942396029	-1.02048719309615
1.40057953472599	-0.984341563468469
1.40073964549168	-0.948491602879615
1.40089975625738	-0.912901684602059
1.40105986702307	-0.877533891520378
1.40121997778877	-0.842348200089875
1.40138008855446	-0.807302677530721
1.40154019932016	-0.772353692126753
1.40170031008585	-0.73745613644216
1.40186042085155	-0.702563663241971
1.40202053161724	-0.667628933756141
1.40218064238294	-0.632603877896544
1.40234075314863	-0.597439965846437
1.40250086391433	-0.562088490409581
1.40266097468002	-0.526500859205686
1.40282108544572	-0.490628895732817
1.40298119621141	-0.45442514810582
1.40314130697711	-0.41784320410324
1.4033014177428	-0.380838010880115
1.4034615285085	-0.343366197533373
1.40362163927419	-0.305386398543691
1.40378175003989	-0.266859575822291
1.40394186080558	-0.227749336894633
1.40410197157128	-0.188022246646229
1.40426208233697	-0.14764812978202
1.40442219310267	-0.106600361006945
1.40458230386836	-0.0648561399340794
1.40474241463406	-0.022396747398929
1.40490252539976	0.0207922199232478
1.40506263616545	0.064720639895842
1.40522274693115	0.10939368350486
1.40538285769684	0.154811664685699
1.40554296846254	0.200969924388479
1.40570307922823	0.247858751584594
1.40586318999393	0.295463343674065
1.40602330075962	0.343763808380776
1.40618341152532	0.392735208880694
1.40634352229101	0.442347653416475
1.40650363305671	0.492566430150823
1.4066637438224	0.543352187492397
1.4068238545881	0.594661159516051
1.40698396535379	0.646445435499731
1.40714407611949	0.698653271989198
1.40730418688518	0.751229445179832
1.40746429765088	0.804115640808858
1.40762440841657	0.857250878119267
1.40778451918227	0.91057196395672
1.40794462994796	0.964013972586605
1.40810474071366	1.01751074632672
1.40826485147935	1.07099541184352
1.40842496224505	1.12440090655933
1.40858507301074	1.17766050959021
1.40874518377644	1.23070837147127
1.40890529454213	1.2834800369301
1.40906540530783	1.33591295518225
1.40922551607352	1.38794697234724
1.40938562683922	1.43952480090746
1.40954573760491	1.4905924615477
1.40970584837061	1.54109969308303
1.4098659591363	1.59100032675617
1.410026069902	1.64025262172623
1.41018618066769	1.68881955907299
1.41034629143339	1.73666909235672
1.41050640219908	1.78377435324719
1.41066651296478	1.83011381141733
1.41082662373047	1.87567138838905
1.41098673449617	1.92043652562307
1.41114684526186	1.96440420759972
1.41130695602756	2.00757494106154
1.41146706679325	2.04995469205587
1.41162717755895	2.09155478268514
1.41178728832464	2.13239174983954
1.41194739909034	2.17248716831603
1.41210750985604	2.21186744098877
1.41226762062173	2.25056355881314
1.41242773138743	2.28861083345791
1.41258784215312	2.32604860548901
1.41274795291882	2.36291993095107
1.41290806368451	2.39927124922057
1.41306817445021	2.43515203491026
1.4132282852159	2.47061443649482
1.4133883959816	2.50571290428681
1.41354850674729	2.54050381033974
1.41370861751299	2.57504506256523
1.41386872827868	2.60939571537382
1.41402883904438	2.64361557905514
1.41418894981007	2.67776482989642
1.41434906057577	2.71190362299959
1.41450917134146	2.74609170967068
1.41466928210716	2.78038806112296
1.41482939287285	2.81485050019315
1.41498950363855	2.84953534265533
1.41514961440424	2.88449704972125
1.41530972516994	2.91978789320651
1.41546983593563	2.95545763472679
1.41562994670133	2.991553220453
1.41579005746702	3.02811849267073
1.41595016823272	3.06519391947678
1.41611027899841	3.1028163439018
1.41627038976411	3.14101875365725
1.4164305005298	3.17983007267958
1.4165906112955	3.2192749756124
1.41675072206119	3.25937372624324
1.41691083282689	3.3001420409097
1.41707094359258	3.34159097778553
1.41723105435828	3.38372685279053
1.41739116512397	3.42655118292768
1.41755127588967	3.47006065756022
1.41771138665536	3.51424713808729
1.41787149742106	3.55909768636649
1.41803160818675	3.60459462203664
1.41819171895245	3.65071560869472
1.41835182971814	3.69743376876834
1.41851194048384	3.74471782672424
1.41867205124953	3.79253227999339
1.41883216201523	3.8408375969419
1.41899227278092	3.88959044083153
1.41915238354662	3.93874391867765
1.41931249431232	3.98824785363548
1.41947260507801	4.03804907936333
1.41963271584371	4.08809175465891
1.4197928266094	4.13831769644941
1.4199529373751	4.18866672912349
1.42011304814079	4.23907704799932
1.42027315890649	4.2894855946116
1.42043326967218	4.33982844144706
1.42059338043788	4.39004118360169
1.42075349120357	4.44005933484171
1.42091360196927	4.48981872549477
1.42107371273496	4.5392558995148
1.42123382350066	4.58830850822979
1.42139393426635	4.63691569814499
1.42155404503205	4.68501849035564
1.42171415579774	4.73256014903893
1.42187426656344	4.77948653678263
1.42203437732913	4.82574645445472
1.42219448809483	4.87129196340266
1.42235459886052	4.91607868809699
1.42251470962622	4.96006609722809
1.42267482039191	5.00321776156571
1.42283493115761	5.04550158695015
1.4229950419233	5.0868900209944
1.423155152689	5.12736023220169
1.42331526345469	5.16689426035733
1.42347537422039	5.20547913722425
1.42363548498608	5.24310697673895
1.42379559575178	5.27977503409708
1.42395570651747	5.31548573324247
1.42411581728317	5.35024666250568
1.42427592804886	5.38407053827335
1.42443603881456	5.41697513680815
1.42459614958025	5.44898319448141
1.42475626034595	5.48012227696441
1.42491637111164	5.51042461804003
1.42507648187734	5.53992692895689
1.42523659264303	5.56867017949693
1.42539670340873	5.59669935206733
1.42555681417442	5.62406317041428
1.42571692494012	5.65081380472554
1.42587703570582	5.67700655514436
1.42603714647151	5.70269951589362
1.42619725723721	5.72795322234263
1.4263573680029	5.75283028364063
1.4265174787686	5.77739500354257
1.42667758953429	5.80171299227822
1.42683770029999	5.82585077240508
1.42699781106568	5.84987538155445
1.42715792183138	5.87385397512861
1.42731803259707	5.89785343188046
1.42747814336277	5.92193996540292
1.42763825412846	5.94617874431202
1.42779836489416	5.9706335239279
1.42795847565985	5.99536629204166
1.42811858642555	6.02043693112579
1.42827869719124	6.04590289928481
1.42843880795694	6.07181893183522
1.42859891872263	6.09823676524026
1.42875902948833	6.12520488483707
1.42891914025402	6.15276829752458
1.42907925101972	6.18096833025352
1.42923936178541	6.20984245487846
1.42939947255111	6.23942413971291
1.4295595833168	6.26974272779017
1.4297196940825	6.30082334159734
1.42987980484819	6.33268681377677
1.43003991561389	6.36534964319408
1.43020002637958	6.39882397543247
1.43036013714528	6.43311760669181
1.43052024791097	6.46823400991264
1.43068035867667	6.50417238184664
1.43084046944236	6.54092770977674
1.43100058020806	6.57849085635621
1.43116069097375	6.61684866122313
1.43132080173945	6.65598405801548
1.43148091250514	6.69587620525191
1.43164102327084	6.73650062986336
1.43180113403653	6.77782938204661
1.43196124480223	6.81983120022644
1.43212135556792	6.86247168510228
1.43228146633362	6.90571348173809
1.43244157709931	6.94951646887142
1.43260168786501	6.99383795464349
1.4327617986307	7.03863287816443
1.4329219093964	7.08385401637991
1.4330820201621	7.12945219587066
1.43324213092779	7.17537650922091
1.43340224169349	7.2215745358138
1.43356235245918	7.26799256689549
1.43372246322488	7.31457583482122
1.43388257399057	7.36126874651706
1.43404268475627	7.40801512106841
1.43420279552196	7.4547584315395
1.43436290628766	7.50144205090676
1.43452301705335	7.54800950212295
1.43468312781905	7.59440471212576
1.43484323858474	7.64057226959253
1.43500334935044	7.68645768613316
1.43516346011613	7.73200766038808
1.43532357088183	7.77717034447531
1.43548368164752	7.82189561192229
1.43564379241322	7.86613532615431
1.43580390317891	7.90984360829436
1.43596401394461	7.95297710289668
1.4361241247103	7.99549524003117
1.436284235476	8.03736049182477
1.43644434624169	8.07853862149586
1.43660445700739	8.1189989226396
1.43676456777308	8.15871444637846
1.43692467853878	8.19766221384911
1.43708478930447	8.23582341141175
1.43724490007017	8.273183565814
1.43740501083586	8.30973269664302
1.43756512160156	8.34546544333266
1.43772523236725	8.38038116404623
1.43788534313295	8.41448400404143
1.43804545389864	8.4477829311339
1.43820556466434	8.48029173625499
1.43836567543003	8.5120289974171
1.43852578619573	8.5430180056931
1.43868589696142	8.57328665232621
1.43884600772712	8.60286727650431
1.43900611849281	8.63179647386215
1.43916622925851	8.66011486630482
1.4393263400242	8.68786683431903
1.4394864507899	8.71510021343129
1.43964656155559	8.7418659570396
1.43980667232129	8.76821776844378
1.43996678308698	8.79421170522596
1.44012689385268	8.81990575972007
1.44028700461838	8.84535941958383
1.44044711538407	8.87063321283134
1.44060722614977	8.89578824192976
1.44076733691546	8.92088571163927
1.44092744768116	8.94598645544727
1.44108755844685	8.97115046532517
1.44124766921255	8.99643642949507
1.44140777997824	9.02190128265635
1.44156789074394	9.04759977288285
1.44172800150963	9.07358404913674
1.44188811227533	9.099903272863
1.44204822304102	9.12660325680587
1.44220833380672	9.15372613367357
1.44236844457241	9.18131005689565
1.44252855533811	9.20938893514239
1.4426886661038	9.2379922018899
1.4428487768695	9.2671446208797
1.44300888763519	9.29686612777526
1.44316899840089	9.32717170808106
1.44332910916658	9.35807131094189
1.44348921993228	9.38956979815283
1.44364933069797	9.42166692742982
1.44380944146367	9.45435736877231
1.44396955222936	9.48763075260158
1.44412966299506	9.52147174817185
1.44428977376075	9.55586017067868
1.44444988452645	9.5907711154137
1.44460999529214	9.62617511732365
1.44477010605784	9.66203833426845
1.44493021682353	9.69832275228357
1.44509032758923	9.73498641122619
1.44525043835492	9.77198364921392
1.44541054912062	9.80926536426603
1.44557065988631	9.84677929155389
1.44573077065201	9.88447029487726
1.4458908814177	9.92228067085352
1.4460509921834	9.96015046431168
1.44621110294909	9.99801779355046
1.44637121371479	10.0358191839892
1.44653132448048	10.0734899087694
1.44669143524618	10.1109643348013
1.44685154601187	10.1481762728445
1.44701165677757	10.1850593300009
1.44717176754326	10.2215472630209
1.44733187830896	10.257574330865
1.44749198907466	10.2930756447563
1.44765209984035	10.327987513978
1.44781221060605	10.3622477856107
1.44797232137174	10.3957961764155
1.44813243213744	10.4285745949365
1.44829254290313	10.4605274519097
1.44845265366883	10.4916019571136
1.44861276443452	10.5217484007186
1.44877287520022	10.5509204172946
1.44893298596591	10.5790752306328
1.44909309673161	10.6061738775892
1.4492532074973	10.6321814093589
1.449413318263	10.6570670685544
1.44957342902869	10.6808044406805
1.44973353979439	10.7033715787641
1.44989365056008	10.7247511000349
1.45005376132578	10.7449302537455
1.45021387209147	10.763900959501
1.45037398285717	10.7816598155966
1.45053409362286	10.798208077155
1.45069420438856	10.8135516041444
1.45085431515425	10.827700779527
1.45101442591995	10.8406703980935
1.45117453668564	10.8524795267919
1.45133464745134	10.8631513376144
1.45149475821703	10.8727129142849
1.45165486898273	10.881195034328
1.45181497974842	10.8886319282199
1.45197509051412	10.8950610175047
1.45213520127981	10.9005226340683
1.45229531204551	10.9050597227004
1.4524554228112	10.9087175293477
1.4526155335769	10.9115432775471
1.45277564434259	10.9135858354678
1.45293575510829	10.9148953761912
1.45309586587398	10.9155230337308
1.45325597663968	10.9155205573624
1.45341608740537	10.9149399667573
1.45357619817107	10.913833210302
1.45373630893676	10.9122518290175
1.45389641970246	10.9102466282118
1.45405653046815	10.9078673590302
1.45421664123385	10.9051624118762
1.45437675199955	10.9021785234632
1.45453686276524	10.898960499222
1.45469697353094	10.8955509525431
1.45485708429663	10.8919900621954
1.45501719506233	10.8883153491356
1.45517730582802	10.884561473725
1.45533741659372	10.8807600542411
1.45549752735941	10.8769395074224
1.45565763812511	10.8731249116335
1.4558177488908	10.8693378931289
1.4559778596565	10.8655965357199
1.45613797042219	10.8619153140631
1.45629808118789	10.858305050674
1.45645819195358	10.8547728965963
1.45661830271928	10.8513223356171
1.45677841348497	10.8479532117207
1.45693852425067	10.8446617794711
1.45709863501636	10.8414407767846
1.45725874578206	10.8382795194485
1.45741885654775	10.8351640167628
1.45757896731345	10.832077107332
1.45773907807914	10.82899861411
1.45789918884484	10.8259055175861
1.45805929961053	10.8227721458176
1.45821941037623	10.8195703800567
1.45837952114192	10.8162698744156
1.45853963190762	10.8128382880115
1.45869974267331	10.8092415279088
1.45885985343901	10.8054440010607
1.4590199642047	10.8014088733411
1.4591800749704	10.7970983338045
1.45934018573609	10.7924738621037
1.45950029650179	10.7874964970869
1.45966040726748	10.7821271046073
1.45982051803318	10.7763266424225
1.45998062879887	10.7700564203125
1.46014073956457	10.7632783534931
1.46030085033026	10.7559552075063
1.46046096109596	10.7480508328858
1.46062107186165	10.7395303880114
1.46078118262735	10.7303605487606
1.46094129339304	10.7205097036467
1.46110140415874	10.7099481333929
1.46126151492443	10.6986481740059
1.46142162569013	10.6865843626836
1.46158173645583	10.6737335659907
1.46174184722152	10.6600750899795
1.46190195798722	10.6455907721594
1.46206206875291	10.6302650552832
1.46222217951861	10.6140850432407
1.4623822902843	10.5970405393521
1.46254240105	10.5791240676362
1.46270251181569	10.5603308776549
1.46286262258139	10.5406589336262
1.46302273334708	10.520108888761
1.46318284411278	10.4986840456221
1.46334295487847	10.4763903034538
1.46350306564417	10.453236093546
1.46366317640986	10.429232303543
1.46382328717556	10.404392191735
1.46398339794125	10.3787312923032
1.46414350870695	10.352267312438
1.46430361947264	10.325020022258
1.46446373023834	10.2970111383751
1.46462384100403	10.2682642018668
1.46478395176973	10.2388044513858
1.46494406253542	10.2086586920992
1.46510417330112	10.177855160968
1.46526428406681	10.1464233889307
1.46542439483251	10.1143940604149
1.4655845055982	10.0817988705785
1.4657446163639	10.0486703805921
1.46590472712959	10.0150418712483
1.46606483789529	9.9809471951686
1.46622494866098	9.94642062780466
1.46638505942668	9.91149671745796
1.46654517019237	9.87621013448469
1.46670528095807	9.84059551997624
1.46686539172376	9.80468733407345
1.46702550248946	9.76851970421614
1.46718561325515	9.73212627367164
1.46734572402085	9.6955400506655
1.46750583478654	9.65879325858117
1.46766594555224	9.62191718773836
1.46782605631793	9.58494204933828
1.46798616708363	9.54789683223207
1.46814627784932	9.51080916328022
1.46830638861502	9.47370517213286
1.46846649938071	9.43660936137919
1.46862661014641	9.3995444829946
1.46878672091211	9.36253142216439
1.4689468316778	9.32558908960574
1.4691069424435	9.2887343234667
1.46926705320919	9.2519818020026
1.46942716397489	9.21534396815561
1.46958727474058	9.1788309671468
1.46974738550628	9.14245059819402
1.46990749627197	9.1062082813112
1.47006760703767	9.07010704015522
1.47022771780336	9.03414750168483
1.47038782856906	8.99832791328194
1.47054793933475	8.96264417784818
1.47070805010045	8.927089907161
1.47086816086614	8.89165649364068
1.47102827163184	8.85633320041681
1.47118838239753	8.82110726938383
1.47134849316323	8.78596404673413
1.47150860392892	8.75088712519259
1.47166871469462	8.71585850202494
1.47182882546031	8.68085875162891
1.47198893622601	8.64586721134494
1.4721490469917	8.61086217896729
1.4723091577574	8.57582112025165
1.47246926852309	8.54072088461126
1.47262937928879	8.50553792710728
1.47278949005448	8.47024853471842
1.47294960082018	8.43482905489686
1.47310971158587	8.39925612435232
1.47326982235157	8.36350689603652
1.47342993311726	8.32755926238699
1.47359004388296	8.29139207290846
1.47375015464865	8.25498534427259
1.47391026541435	8.2183204612564
1.47407037618004	8.18138036696049
1.47423048694574	8.14414974085285
1.47439059771143	8.10661516336273
1.47455070847713	8.06876526593919
1.47471081924282	8.03059086558929
1.47487093000852	7.99208508303903
1.47503104077421	7.95324344394699
1.47519115153991	7.91406396257697
1.4753512623056	7.8745472075676
1.4755113730713	7.83469634956777
1.475671483837	7.79451719056322
1.47583159460269	7.75401817485726
1.47599170536839	7.71321038179735
1.47615181613408	7.67210750036278
1.47631192689978	7.63072578583451
1.47647203766547	7.58908399887592
1.47663214843117	7.54720332733689
1.47679225919686	7.5051072912431
1.47695236996256	7.46282163144576
1.47711248072825	7.42037418246755
1.47727259149395	7.37779473018544
1.47743270225964	7.33511485500567
1.47759281302534	7.29236776129359
1.47775292379103	7.24958809386819
1.47791303455673	7.20681174245863
1.47807314532242	7.16407563514123
1.47823325608812	7.12141752183411
1.47839336685381	7.07887574893364
1.47855347761951	7.03648902645751
1.4787135883852	6.99429618901535
1.4788736991509	6.95233595199525
1.47903380991659	6.91064666460149
1.47919392068229	6.86926606131586
1.47935403144798	6.82823101347577
1.47951414221368	6.78757728277308
1.47967425297937	6.74733927850185
1.47983436374507	6.70754982039761
1.47999447451076	6.66823990900247
1.48015458527646	6.6294385054357
1.48031469604215	6.59117232248707
1.48047480680785	6.55346562887976
1.48063491757354	6.51634006851421
1.48079502833924	6.47981449643341
1.48095513910493	6.44390483311881
1.48111524987063	6.40862393864602
1.48127536063632	6.37398150804063
1.48143547140202	6.33998398903011
1.48159558216771	6.30663452322091
1.48175569293341	6.27393291150585
1.4819158036991	6.24187560429703
1.4820759144648	6.21045571693436
1.48223602523049	6.17966307043022
1.48239613599619	6.14948425744208
1.48255624676188	6.11990273313753
1.48271635752758	6.09089893034991
1.48287646829328	6.06245039822892
1.48303657905897	6.03453196338397
1.48319668982467	6.00711591221415
1.48335680059036	5.98017219303552
1.48351691135606	5.95366863642804
1.48367702212175	5.92757119198211
1.48383713288745	5.90184417961623
1.48399724365314	5.87645055344914
1.48415735441884	5.85135217615082
1.48431746518453	5.82651010169397
1.48447757595023	5.80188486432604
1.48463768671592	5.77743677160541
1.48479779748162	5.75312619942291
1.48495790824731	5.72891388686611
1.48511801901301	5.70476122893651
1.4852781297787	5.68063056518934
1.4854382405444	5.6564854623934
1.48559835131009	5.63229098953695
1.48575846207579	5.60801398349054
1.48591857284148	5.58362330382711
1.48607868360718	5.55909007542917
1.48623879437287	5.53438791758645
1.48639890513857	5.50949315843901
1.48655901590426	5.48438503372673
1.48671912666996	5.45904586889675
1.48687923743565	5.43346124373534
1.48703934820135	5.40762013882181
1.48719945896704	5.38151506307765
1.48735956973274	5.35514216184375
1.48751968049843	5.32850130500505
1.48767979126413	5.3015961546401
1.48783990202982	5.27443421182768
1.48800001279552	5.24702684221596
1.48816012356121	5.2193892800887
1.48832023432691	5.19154061064276
1.4884803450926	5.16350373026588
1.4886404558583	5.13530528468398
1.48880056662399	5.10697558489357
1.48896067738969	5.07854850084663
1.48912078815538	5.05006133300335
1.48928089892108	5.02155466188764
1.48944100968677	4.99307217592326
1.48960112045247	4.96466047798903
1.48976123121817	4.93636887119705
1.48992134198386	4.90824912454255
1.49008145274956	4.88035521929867
1.49024156351525	4.85274307713648
1.49040167428095	4.82547027107193
1.49056178504664	4.79859572067578
1.49072189581234	4.7721793729066
1.49088200657803	4.74628187034964
1.49104211734373	4.72096420862862
1.49120222810942	4.69628738493403
1.49136233887512	4.67231203985933
1.49152244964081	4.64909809473041
1.49168256040651	4.62670438676458
1.4918426711722	4.60518830452179
1.4920027819379	4.58460542611462
1.49216289270359	4.56500916268278
1.49232300346929	4.54645040972663
1.49248311423498	4.52897720876619
1.49264322500068	4.51263442188446
1.49280333576637	4.497463421539
1.49296344653207	4.48350179799937
1.49312355729776	4.47078308670856
1.49328366806346	4.45933651764216
1.49344377882915	4.44918678862921
1.49360388959485	4.44035386449396
1.49376400036054	4.43285280364333
1.49392411112624	4.42669361352657
1.49408422189193	4.42188113627572
1.49424433265763	4.41841496548415
1.49440444342332	4.41628939501532
1.49456455418902	4.41549340043683
1.49472466495471	4.41601065340012
1.49488477572041	4.41781956917465
1.4950448864861	4.42089338724249
1.4952049972518	4.42520028460566
1.49536510801749	4.4307035213257
1.49552521878319	4.43736161746141
1.49568532954888	4.4451285604975
1.49584544031458	4.453954042049
1.49600555108027	4.46378372241443
1.49616566184597	4.47455952145684
1.49632577261166	4.4862199339595
1.49648588337736	4.49870036761258
1.49664599414305	4.5119335014055
1.49680610490875	4.52584966233887
1.49696621567444	4.54037721796736
1.49712632644014	4.55544298232197
1.49728643720584	4.57097263274407
1.49744654797153	4.58689113486598
1.49760665873723	4.60312317315209
1.49776676950292	4.61959358426083
1.49792688026862	4.63622779051504
1.49808699103431	4.65295223074633
1.49824710180001	4.66969478584742
1.4984072125657	4.68638519637611
1.4985673233314	4.70295546965834
1.49872743409709	4.71934027387391
1.49888754486279	4.73547731665922
1.49904765562848	4.75130770598271
1.49920776639418	4.7667762910489
1.49936787715987	4.78183198114981
1.49952798792557	4.79642804051391
1.49968809869126	4.81052235730538
1.49984820945696	4.82407768511871
1.50000832022265	4.83706185538767
1.50016843098835	4.84944795935486
1.50032854175404	4.86121449833475
1.50048865251974	4.87234550115032
1.50064876328543	4.88283060789005
1.50080887405113	4.89266511916813
1.50096898481682	4.90185001028498
1.50112909558252	4.91039190991376
1.50128920634821	4.91830304307751
1.50144931711391	4.92560113834945
1.5016094278796	4.93230929946674
1.5017695386453	4.93845584173751
1.50192964941099	4.94407409379889
1.50208976017669	4.9492021656372
1.50224987094238	4.95388268383103
[truncated: 2,609 more rows]
