# Supplementary material for: Time-resolved study of holeboring in realistic experimental conditions
Source: Nat Commun. 2021 Dec 1;12:6999. doi: 10.1038/s41467-021-27363-9 (PMC8636483; doi:10.1038/s41467-021-27363-9)
Supplement: Supplementary file 2 — Source data [file 41467_2021_27363_MOESM2_ESM.zip › data-figure-7/short-scale-length.dat]

simulation time in ps	instantaneous wavelength shift in nm
1.18234856108355	-1.02231971015119
1.18250867184924	-0.955421963494514
1.18266878261494	-0.892768407554653
1.18282889338063	-0.834272501672495
1.18298900414633	-0.77985687115522
1.18314911491202	-0.729451754376702
1.18330922567772	-0.682993590136624
1.18346933644341	-0.640423721422021
1.18362944720911	-0.601687195849817
1.1837895579748	-0.566731645613765
1.1839496687405	-0.535506233072637
1.18410977950619	-0.507960650309023
1.18426989027189	-0.484044162910873
1.18443000103758	-0.463704690827666
1.18459011180328	-0.446887920215923
1.18475022256897	-0.433536442580565
1.18491033333467	-0.423588918975312
1.18507044410036	-0.416979268543008
1.18523055486606	-0.413635882729926
1.18539066563176	-0.413480867728304
1.18555077639745	-0.416429319660298
1.18571088716315	-0.422388638451223
1.18587099792884	-0.431257888079547
1.18603110869454	-0.442927212121825
1.18619121946023	-0.45727731522179
1.18635133022593	-0.474179022177303
1.18651144099162	-0.493492927398733
1.18667155175732	-0.515069148331947
1.18683166252301	-0.53874719669194
1.18699177328871	-0.564355981596434
1.1871518840544	-0.591713958322436
1.1873119948201	-0.620629435039953
1.18747210558579	-0.650901048829473
1.18763221635149	-0.682318420055783
1.18779232711718	-0.714662991262205
1.18795243788288	-0.747709053761609
1.18811254864857	-0.781224960944827
1.18827265941427	-0.814974523238889
1.18843277017996	-0.848718574853064
1.18859288094566	-0.882216697631936
1.18875299171135	-0.915229082287069
1.18891310247705	-0.9475185024742
1.18907321324274	-0.978852372810769
1.18923332400844	-1.00900485788081
1.18939343477413	-1.03775899616711
1.18955354553983	-1.06490880050273
1.18971365630552	-1.09026129545717
1.18987376707122	-1.11363845209113
1.19003387783691	-1.13487898163852
1.19019398860261	-1.15383995204538
1.1903540993683	-1.17039819482082
1.190514210134	-1.18445147435106
1.19067432089969	-1.19591939715046
1.19083443166539	-1.20474404465361
1.19099454243108	-1.21089031965159
1.19115465319678	-1.21434600331956
1.19131476396247	-1.2151215261777
1.19147487472817	-1.21324946297887
1.19163498549386	-1.2087837670295
1.19179509625956	-1.20179876463681
1.19195520702526	-1.19238793483734
1.19211531779095	-1.18066250255379
1.19227542855665	-1.16674987596745
1.19243553932234	-1.15079196004174
1.19259565008804	-1.13294337868412
1.19275576085373	-1.11336963737364
1.19291587161943	-1.09224525698854
1.19307598238512	-1.06975190749346
1.19323609315082	-1.04607656764647
1.19339620391651	-1.02140973415789
1.19355631468221	-0.995943700329669
1.1937164254479	-0.969870921075108
1.1938765362136	-0.943382477815408
1.19403664697929	-0.916666653529502
1.19419675774499	-0.889907625103946
1.19435686851068	-0.863284277227607
1.19451697927638	-0.836969139640174
1.19467709004207	-0.811127447144541
1.19483720080777	-0.785916319825457
1.19499731157346	-0.761484059596707
1.19515742233916	-0.737969557644389
1.19531753310485	-0.715501806464365
1.19547764387055	-0.694199509847422
1.19563775463624	-0.67417078340209
1.19579786540194	-0.655512938278545
1.19595797616763	-0.638312340877295
1.19611808693333	-0.622644341472251
1.19627819769902	-0.608573265121434
1.19643830846472	-0.596152458595135
1.19659841923041	-0.585424387768194
1.19675852999611	-0.576420780424029
1.1969186407618	-0.569162809989009
1.1970787515275	-0.563661316444566
1.19723886229319	-0.559917061031493
1.19739897305889	-0.557921012187933
1.19755908382458	-0.557654660427102
1.19771919459028	-0.559090360325362
1.19787930535597	-0.562191698314932
1.19803941612167	-0.5669138849997
1.19819952688736	-0.573204171180104
1.19835963765306	-0.581002286812084
1.19851974841875	-0.590240902127574
1.19867985918445	-0.600846110195536
1.19883996995014	-0.612737930228291
1.19900008071584	-0.625830830673287
1.19916019148153	-0.640034270970289
1.19932030224723	-0.655253260742621
1.19948041301293	-0.671388934863088
1.19964052377862	-0.688339142527691
1.19980063454432	-0.7059990482272
1.19996074531001	-0.724261742252081
1.20012085607571	-0.743018857957801
1.2002809668414	-0.762161192917808
1.2004410776071	-0.781579330659688
1.20060118837279	-0.801164259596587
1.20076129913849	-0.820807985600807
1.20092140990418	-0.840404134301821
1.20108152066988	-0.859848539521977
1.20124163143557	-0.87903981385419
1.20140174220127	-0.897879897592235
1.20156185296696	-0.91627458226148
1.20172196373266	-0.934134005135994
1.20188207449835	-0.951373111406825
1.20204218526405	-0.967912080670502
1.20220229602974	-0.98367671486229
1.20236240679544	-0.998598785130792
1.20252251756113	-1.01261633534171
1.20268262832683	-1.02567394028252
1.20284273909252	-1.03772291721059
1.20300284985822	-1.048721489615
1.20316296062391	-1.0586349026188
1.20332307138961	-1.06743548976166
1.2034831821553	-1.07510269136796
1.203643292921	-1.08162302518803
1.20380340368669	-1.08699001027017
1.20396351445239	-1.09120404549493
1.20412362521808	-1.09427224454313
1.20428373598378	-1.09620822935586
1.20444384674947	-1.09703188444068
1.20460395751517	-1.09676907480329
1.20476406828086	-1.09545133036084
1.20492417904656	-1.09311549988389
1.20508428981225	-1.08980337783942
1.20524440057795	-1.08556130757472
1.20540451134364	-1.08043976436313
1.20556462210934	-1.07449292186925
1.20572473287503	-1.06777820576726
1.20588484364073	-1.06035583811343
1.20604495440643	-1.05228837611695
1.20620506517212	-1.04364024891904
1.20636517593781	-1.03447729580687
1.20652528670351	-1.02486630922511
1.20668539746921	-1.01487458589547
1.2068455082349	-1.00456948907727
1.2070056190006	-0.994018024748583
1.20716572976629	-0.983286434509275
1.20732584053199	-0.972439807638869
1.20748595129768	-0.961541714437359
1.20764606206338	-0.950653862880197
1.20780617282907	-0.939835780237667
1.20796628359477	-0.929144521148364
1.20812639436046	-0.918634403266568
1.20828650512616	-0.908356771342816
1.20844661589185	-0.898359790451508
1.20860672665755	-0.888688268609509
1.20876683742324	-0.879383508918283
1.20892694818894	-0.870483191127094
1.20908705895463	-0.8620212821283
1.20924716972033	-0.854027974819574
1.20940728048602	-0.846529654468232
1.20956739125172	-0.839548891580476
1.20972750201741	-0.833104460083599
1.20988761278311	-0.827211379396628
1.2100477235488	-0.821880978976984
1.2102078343145	-0.81712098371496
1.21036794508019	-0.812935618471983
1.21052805584589	-0.809325730016939
1.21068816661158	-0.806288924523545
1.21084827737728	-0.803819718814649
1.21100838814297	-0.801909703506705
1.21116849890867	-0.800547716184601
1.21132860967436	-0.799720022829547
1.21148872044006	-0.799410505726776
1.21164883120575	-0.799600856155372
1.21180894197145	-0.800270770231815
1.21196905273714	-0.801398146394448
1.21212916350284	-0.802959282970091
1.21228927426853	-0.804929074631272
1.21244938503423	-0.807281206470953
1.21260949579992	-0.809988344467628
1.21276960656562	-0.813022321423668
1.21292971733131	-0.816354317525003
1.21308982809701	-0.819955034712177
1.2132499388627	-0.823794864150611
1.2134100496284	-0.827844046321534
1.2135701603941	-0.832072823292665
1.21373027115979	-0.836451582823509
1.21389038192549	-0.840950993970669
1.21405049269118	-0.845542134190863
1.21421060345688	-0.850196607762479
1.21437071422257	-0.854886655445847
1.21453082498827	-0.859585255651166
1.21469093575396	-0.864266217005645
1.21485104651966	-0.868904262556631
1.21501115728535	-0.873475105861847
1.21517126805105	-0.877955519105874
1.21533137881674	-0.882323393545273
1.21549148958244	-0.88655779256863
1.21565160034813	-0.890638997606806
1.21581171111383	-0.894548547226467
1.21597182187952	-0.898269269748477
1.21613193264522	-0.901785309599097
1.21629204341091	-0.905082147742743
1.21645215417661	-0.908146616524972
1.2166122649423	-0.910966909163274
1.216772375708	-0.913532584152699
1.21693248647369	-0.915834564888932
1.21709259723939	-0.917865134751264
1.21725270800508	-0.919617927851932
1.21741281877078	-0.921087915757611
1.21757292953647	-0.92227139033191
1.21773304030217	-0.923165942896037
1.21789315106786	-0.923770440002383
1.21805326183356	-0.92408499591421
1.21821337259925	-0.924110941986893
1.21837348336495	-0.923850793126051
1.21853359413064	-0.923308211512088
1.21869370489634	-0.922487967735996
1.21885381566203	-0.921395899463508
1.21901392642773	-0.920038867798506
1.21917403719342	-0.918424711496437
1.21933414795912	-0.916562199167522
1.21949425872481	-0.914460979579844
1.21965436949051	-0.912131530212053
1.2198144802562	-0.909585104213643
1.2199745910219	-0.906833675854549
1.22013470178759	-0.903889884669255
1.22029481255329	-0.900766978359993
1.22045492331898	-0.897478754604737
1.22061503408468	-0.894039501914393
1.22077514485038	-0.890463939712634
1.22093525561607	-0.886767157726033
1.22109536638177	-0.882964554789531
1.22125547714746	-0.879071777280694
1.22141558791316	-0.875104657284405
1.22157569867885	-0.871079150649763
1.22173580944455	-0.867011275042335
1.22189592021024	-0.862917048148862
1.22205603097594	-0.858812426266526
1.22221614174163	-0.854713243301328
1.22237625250733	-0.850635150410008
1.22253636327302	-0.846593556435624
1.22269647403872	-0.842603569233158
1.22285658480441	-0.838679938152171
1.22301669557011	-0.83483699779402
1.2231768063358	-0.831088613156739
1.2233369171015	-0.827448126388428
1.22349702786719	-0.823928305332334
1.22365713863289	-0.82054129404191
1.22381724939858	-0.817298565383821
1.22397736016428	-0.814210875886215
1.22413747092997	-0.811288223135086
1.22429758169567	-0.808539805758315
1.22445769246136	-0.805973986223776
1.22461780322706	-0.803598256588285
1.22477791399275	-0.80141920738926
1.22493802475845	-0.799442499859495
1.22509813552414	-0.797672841530283
1.22525824628984	-0.79611396545603
1.22541835705553	-0.794768613180631
1.22557846782123	-0.793638521538578
1.22573857858692	-0.792724413480116
1.22589868935262	-0.792025992974642
1.22605880011831	-0.791541944093368
1.22621891088401	-0.791269934409948
1.2263790216497	-0.791206622754428
1.2265391324154	-0.791347671372619
1.22669924318109	-0.79168776254742
1.22685935394679	-0.792220619707941
1.22701946471248	-0.792939033031495
1.22717957547818	-0.793834889525341
1.22733968624387	-0.794899207539251
1.22749979700957	-0.796122175648344
1.22765990777526	-0.797493195854947
1.22782001854096	-0.799000930997662
1.22798012930666	-0.800633356200145
1.22814024007235	-0.802377814247585
1.22830035083805	-0.804221074664068
1.22846046160374	-0.806149396334788
1.22862057236944	-0.80814859343083
1.22878068313513	-0.810204104294337
1.22894079390083	-0.812301063078862
1.22910090466652	-0.814424373809483
1.22926101543222	-0.81655878651264
1.22942112619791	-0.818688975049995
1.22958123696361	-0.820799616194251
1.2297413477293	-0.822875469692822
1.229901458495	-0.824901458775564
1.23006156926069	-0.82686275064175
1.23022168002639	-0.828744836526494
1.23038179079208	-0.830533610822314
1.23054190155778	-0.832215448824047
1.23070201232347	-0.83377728255164
1.23086212308917	-0.835206674180072
1.23102223385486	-0.836491886622396
1.23118234462056	-0.837621950731855
1.23134245538625	-0.838586728683868
1.23150256615195	-0.839376973104867
1.23166267691764	-0.839984381477429
1.23182278768334	-0.840401645392279
1.23198289844903	-0.840622494368059
1.23214300921473	-0.840641733818307
1.23230311998042	-0.840455276811594
1.23246323074612	-0.84006016946197
1.23262334151181	-0.839454609663429
1.23278345227751	-0.838637958993053
1.2329435630432	-0.837610747661277
1.2331036738089	-0.836374672391352
1.23326378457459	-0.834932587265451
1.23342389534029	-0.833288487545075
1.23358400610598	-0.831447486451124
1.23374411687168	-0.829415785153521
1.23390422763737	-0.82720063610951
1.23406433840307	-0.824810299918546
1.23422444916876	-0.822253996096767
1.23438455993446	-0.819541847985336
1.23454467070015	-0.816684822167678
1.23470478146585	-0.813694662909556
1.23486489223154	-0.810583821942153
1.23502500299724	-0.807365384153571
1.23518511376294	-0.804052989601657
1.23534522452863	-0.800660752446809
1.23550533529433	-0.797203177391542
1.23566544606002	-0.793695074047149
1.23582555682572	-0.790151469914835
1.23598566759141	-0.786587522524252
1.23614577835711	-0.783018431296551
1.2363058891228	-0.77945934970198
1.2364659998885	-0.775925298301366
1.23662611065419	-0.772431079171009
1.23678622141989	-0.768991192300956
1.23694633218558	-0.765619754456021
1.23710644295128	-0.762330420978759
1.23726655371697	-0.759136311007262
1.23742666448267	-0.756049936538895
1.23758677524836	-0.753083135778975
1.23774688601406	-0.750247011089884
1.23790699677975	-0.747551871916301
1.23806710754545	-0.745007182952919
1.23822721831114	-0.742621517839492
1.23838732907684	-0.740402518597055
1.23854743984253	-0.738356861001008
1.23870755060823	-0.736490226013237
1.23886766137392	-0.734807277333623
1.23902777213962	-0.733311645273167
1.23918788290531	-0.732005916830581
1.23934799367101	-0.730891632002182
1.2395081044367	-0.729969286310716
1.2396682152024	-0.729238339420736
1.23982832596809	-0.728697229752888
1.23998843673379	-0.728343394891053
1.24014854749948	-0.72817329760595
1.24030865826518	-0.728182457325585
1.24046876903087	-0.728365486748256
1.24062887979657	-0.728716133306927
1.24078899056226	-0.729227325199542
1.24094910132796	-0.729891221682666
1.24110921209365	-0.730699267255546
1.24126932285935	-0.73164224932315
1.24142943362504	-0.732710359022026
1.24158954439074	-0.733893254762808
1.24174965515643	-0.735180128090629
1.24190976592213	-0.736559771432508
1.24206987668783	-0.738020647318999
1.24222998745352	-0.739550958640921
1.24239009821922	-0.741138719456859
1.24255020898491	-0.742771826003751
1.24271031975061	-0.744438127431551
1.2428704305163	-0.746125495802876
1.243030541282	-0.74782189501481
1.24319065204769	-0.749515448205781
1.24335076281339	-0.751194503223167
1.24351087357908	-0.752847695842868
1.24367098434478	-0.75446401031077
1.24383109511047	-0.756032836942899
1.24399120587617	-0.757544026422345
1.24415131664186	-0.758987940516208
1.24431142740756	-0.760355498967342
1.24447153817325	-0.761638222254273
1.24463164893895	-0.762828270130986
1.24479175970464	-0.763918475681249
1.24495187047034	-0.764902374734373
1.24511198123603	-0.76577423057274
1.24527209200173	-0.766529053827337
1.24543220276742	-0.767162617517249
1.24559231353312	-0.767671467182923
1.24575242429881	-0.768052926118932
1.24591253506451	-0.768305095833908
1.2460726458302	-0.768426851711621
1.2462327565959	-0.768417834001082
1.24639286736159	-0.768278434296212
1.24655297812729	-0.76800977763083
1.24671308889298	-0.767613700407517
1.24687319965868	-0.767092724336743
1.24703331042437	-0.766450026625329
1.24719342119007	-0.76568940666497
1.24735353195576	-0.764815249543117
1.24751364272146	-0.763832486601733
1.24767375348715	-0.762746553356695
1.24783386425285	-0.761563345132753
1.24799397501854	-0.760289170703084
1.24815408578424	-0.758930704312923
1.24831419654993	-0.757494936387542
1.24847430731563	-0.755989123259993
1.24863441808133	-0.754420736320761
1.24879452884702	-0.752797410890427
1.24895463961272	-0.751126895144854
1.24911475037841	-0.749416999471722
1.24927486114411	-0.747675546545561
1.2494349719098	-0.745910322415617
1.2495950826755	-0.744129029003614
1.24975519344119	-0.742339238158143
1.24991530420689	-0.740548347621655
1.25007541497258	-0.738763539189786
1.25023552573828	-0.736991739207859
1.25039563650397	-0.735239581686622
1.25055574726967	-0.733513374156018
1.25071585803536	-0.731819066471931
1.25087596880106	-0.730162222742123
1.25103607956675	-0.728547996414358
1.25119619033245	-0.726981108638528
1.25135630109814	-0.725465829998685
1.25151641186384	-0.724005965651221
1.25167652262953	-0.722604843859001
1.25183663339523	-0.721265307910669
1.25199674416092	-0.719989711418349
1.25215685492662	-0.718779916902671
1.25231696569231	-0.717637297647352
1.25247707645801	-0.716562742666198
1.2526371872237	-0.715556664667967
1.2527972979894	-0.714619010909822
1.25295740875509	-0.713749276777814
1.25311751952079	-0.712946521944247
1.25327763028648	-0.712209388858616
1.25343774105218	-0.711536123451847
1.25359785181787	-0.710924597802477
1.25375796258357	-0.710372334607644
1.25391807334926	-0.709876533199284
1.25407818411496	-0.70943409687174
1.25423829488065	-0.709041661346305
1.25439840564635	-0.708695624157339
1.25455851641204	-0.708392174688265
1.25471862717774	-0.708127324672804
1.25487873794343	-0.707896938915378
1.25503884870913	-0.707696766062121
1.25519895947482	-0.70752246926178
1.25535907024052	-0.707369656375144
1.25551918100621	-0.707233909688959
1.25567929177191	-0.707110814912197
1.2558394025376	-0.706995989278488
1.2559995133033	-0.706885108634663
1.25615962406899	-0.70677393331104
1.25631973483469	-0.706658332722229
1.25647984560039	-0.706534308535177
1.25663995636608	-0.706398016310858
1.25680006713178	-0.706245785530674
1.25696017789747	-0.706074137909309
1.25712028866317	-0.705879803980689
1.25728039942886	-0.705659737853934
1.25744051019456	-0.705411130117271
1.25760062096025	-0.705131418864493
1.25776073172595	-0.704818298792097
1.25792084249164	-0.704469728458775
1.25808095325734	-0.70408393561347
1.25824106402303	-0.703659420623312
1.25840117478873	-0.703194958094629
1.25856128555442	-0.702689596663733
1.25872139632012	-0.702142657044504
1.25888150708581	-0.701553728346553
1.25904161785151	-0.700922662764539
1.2592017286172	-0.700249568697077
1.2593618393829	-0.699534802396485
1.25952195014859	-0.698778958225147
1.25968206091429	-0.697982857572722
1.25984217167998	-0.697147536604028
1.26000228244568	-0.696274232942196
1.26016239321137	-0.69536437130088
1.26032250397707	-0.694419548303304
1.26048261474276	-0.693441516516539
1.26064272550846	-0.692432167863
1.26080283627415	-0.691393516559508
1.26096294703985	-0.690327681604458
1.26112305780554	-0.689236869059585
1.26128316857124	-0.68812335417376
1.26144327933693	-0.686989463462519
1.26160339010263	-0.685837556952143
1.26176350086832	-0.684670010604776
1.26192361163402	-0.683489199051241
1.26208372239971	-0.682297478817664
1.26224383316541	-0.681097172066259
1.2624039439311	-0.679890551013304
1.2625640546968	-0.678679823035554
1.2627241654625	-0.677467116617961
1.26288427622819	-0.676254468231019
1.26304438699388	-0.67504381013751
1.26320449775958	-0.673836959226072
1.26336460852528	-0.672635606960088
1.26352471929097	-0.671441310420322
1.26368483005667	-0.670255484480231
1.26384494082236	-0.66907939524528
1.26400505158806	-0.667914154599523
1.26416516235375	-0.666760716006233
1.26432527311945	-0.665619871491403
1.26448538388514	-0.664492249818812
1.26464549465084	-0.66337831583993
1.26480560541653	-0.662278370953644
1.26496571618223	-0.661192554691692
1.26512582694792	-0.660120847383214
1.26528593771362	-0.659063073824953
1.26544604847931	-0.658018907838919
1.26560615924501	-0.656987877827025
1.2657662700107	-0.655969373119809
1.2659263807764	-0.654962651072241
1.26608649154209	-0.653966844876543
1.26624660230779	-0.652980971969625
1.26640671307348	-0.652003943035988
1.26656682383918	-0.651034571444307
1.26672693460487	-0.650071583080423
1.26688704537057	-0.64911362653355
1.26704715613626	-0.648159283505251
1.26720726690196	-0.647207079392268
1.26736737766765	-0.64625549399069
1.26752748843335	-0.645302972236752
1.26768759919904	-0.644347934914181
1.26784770996474	-0.643388789277892
1.26800782073043	-0.642423939550213
1.26816793149613	-0.641451797188401
1.26832804226182	-0.640470790920504
1.26848815302752	-0.639479376506781
1.26864826379321	-0.638476046137741
1.26880837455891	-0.637459337456105
1.2689684853246	-0.636427842199506
1.2691285960903	-0.63538021437817
1.26928870685599	-0.634315177999218
1.26944881762169	-0.633231534314095
1.26960892838738	-0.632128168543373
1.26976903915308	-0.631004056096519
1.26992914991878	-0.629858268239175
1.27008926068447	-0.628689977253287
1.27024937145017	-0.627498461001761
1.27040948221586	-0.626283106973898
1.27056959298156	-0.62504341576479
1.27072970374725	-0.623779003980431
1.27088981451295	-0.622489606632706
1.27104992527864	-0.621175078926201
1.27121003604434	-0.619835397550783
1.27137014681003	-0.618470661416606
1.27153025757573	-0.617081091856767
1.27169036834142	-0.615667032300351
1.27185047910712	-0.614228947445091
1.27201058987281	-0.612767421937904
1.27217070063851	-0.611283158545085
1.2723308114042	-0.609776975891155
1.2724909221699	-0.608249805678262
1.27265103293559	-0.606702689481012
1.27281114370129	-0.60513677512942
1.27297125446698	-0.603553312657771
1.27313136523268	-0.601953649837995
1.27329147599837	-0.600339227354129
1.27345158676407	-0.598711573593481
1.27361169752976	-0.59707229910598
1.27377180829546	-0.595423090716023
1.27393191906115	-0.593765705316057
1.27409202982685	-0.592101963415147
1.27425214059254	-0.590433742350014
1.27441225135824	-0.588762969302302
1.27457236212393	-0.58709161407148
1.27473247288963	-0.585421681618629
1.27489258365532	-0.583755204464951
1.27505269442102	-0.58209423491156
1.27521280518671	-0.580440837117186
1.27537291595241	-0.578797079090536
1.2755330267181	-0.577165024556023
1.2756931374838	-0.575546724802982
1.27585324824949	-0.573944210484271
1.27601335901519	-0.572359483374855
1.27617346978088	-0.570794508178032
1.27633358054658	-0.569251204369562
1.27649369131227	-0.567731438123543
1.27665380207797	-0.566237014274483
1.27681391284366	-0.564769668476537
1.27697402360936	-0.563331059478137
1.27713413437505	-0.561922761554389
1.27729424514075	-0.560546257141913
1.27745435590645	-0.559202929708515
1.27761446667214	-0.557894056908316
1.27777457743784	-0.556620803948849
1.27793468820353	-0.555384217291675
1.27809479896923	-0.554185218668096
1.27825490973492	-0.553024599456122
1.27841502050062	-0.551903015424426
1.27857513126631	-0.550820981843268
1.27873524203201	-0.549778869040111
1.2788953527977	-0.548776898373462
1.2790554635634	-0.547815138666655
1.27921557432909	-0.546893503124012
1.27937568509479	-0.546011746714783
1.27953579586048	-0.54516946405641
1.27969590662618	-0.54436608784879
1.27985601739187	-0.543600887848302
1.28001612815757	-0.542872970353234
1.28017623892326	-0.542181278251647
1.28033634968896	-0.541524591679301
1.28049646045465	-0.540901529224349
1.28065657122035	-0.540310549706955
1.28081668198604	-0.539749954560729
1.28097679275174	-0.539217890818934
1.28113690351743	-0.53871235466907
1.28129701428313	-0.538231195614337
1.28145712504882	-0.537772121233756
1.28161723581452	-0.537332702474638
1.28177734658021	-0.536910379606595
1.28193745734591	-0.536502468708322
1.2820975681116	-0.536106168690992
1.2822576788773	-0.535718568888935
1.28241778964299	-0.535336657178664
1.28257790040869	-0.534957328630679
1.28273801117438	-0.534577394623331
1.28289812194008	-0.534193592440766
1.28305823270577	-0.533802595315765
1.28321834347147	-0.533401022895904
1.28337845423716	-0.532985452086836
1.28353856500286	-0.532552428248594
1.28369867576855	-0.532098476727936
1.28385878653425	-0.53162011467531
1.28401889729994	-0.531113863071443
1.28417900806564	-0.53057625900636
1.28433911883134	-0.530003868077405
1.28449922959703	-0.529393296896523
1.28465934036273	-0.528741205708944
1.28481945112842	-0.528044320989611
1.28497956189412	-0.527299448016546
1.28513967265981	-0.526503483304651
1.28529978342551	-0.525653426998228
1.2854598941912	-0.524746395007904
1.2856200049569	-0.523779630862097
1.28578011572259	-0.522750517318785
1.28594022648829	-0.521656587579588
1.28610033725398	-0.520495536101502
1.28626044801968	-0.519265228923295
1.28642055878537	-0.517963713454664
1.28658066955107	-0.516589227727953
1.28674078031676	-0.515140208984528
1.28690089108246	-0.513615301594532
1.28706100184815	-0.512013364267253
1.28722111261385	-0.510333476436061
1.28738122337954	-0.508574943909811
1.28754133414524	-0.506737303650742
1.28770144491093	-0.504820327650078
1.28786155567663	-0.502824025898361
1.28802166644232	-0.500748648426377
1.28818177720802	-0.498594686431285
1.28834188797371	-0.496362872382707
1.28850199873941	-0.494054179117678
1.2886621095051	-0.491669818015709
1.2888222202708	-0.48921123616779
1.28898233103649	-0.48668011252261
1.28914244180219	-0.484078353093821
1.28930255256788	-0.481408085209119
1.28946266333358	-0.47867165079623
1.28962277409927	-0.475871598776344
1.28978288486497	-0.473010676583412
1.28994299563066	-0.470091820823487
1.29010310639636	-0.467118147143154
1.29026321716205	-0.464092939341764
1.29042332792775	-0.461019637762217
1.29058343869344	-0.457901827061923
1.29074354945914	-0.45474322334044
1.29090366022483	-0.451547660759742
1.29106377099053	-0.448319077703703
1.29122388175622	-0.445061502515119
1.29138399252192	-0.441779038870624
1.29154410328762	-0.438475850911031
1.29170421405331	-0.435156148216869
1.29186432481901	-0.431824170541889
1.2920244355847	-0.428484172541052
1.2921845463504	-0.425140408553171
1.29234465711609	-0.421797117385433
1.29250476788179	-0.418458507290856
1.29266487864748	-0.415128741131444
1.29282498941318	-0.411811921815574
1.29298510017887	-0.408512078106381
1.29314521094457	-0.405233150788442
1.29330532171026	-0.401978979288889
1.29346543247596	-0.398753288845282
1.29362554324165	-0.395559678180014
1.29378565400735	-0.392401607801296
1.29394576477304	-0.389282388944091
1.29410587553874	-0.386205173188449
1.29426598630443	-0.383172942827264
1.29442609707013	-0.380188501924568
1.29458620783582	-0.377254468191002
1.29474631860152	-0.374373265661432
1.29490642936721	-0.371547118169827
1.29506654013291	-0.368778043647671
1.2952266508986	-0.366067849287401
1.2953867616643	-0.363418127532982
1.29554687242999	-0.360830252943339
1.29570698319569	-0.3583053799113
1.29586709396138	-0.355844441163925
1.29602720472708	-0.353448147184403
1.29618731549277	-0.351116986425293
1.29634742625847	-0.348851226324544
1.29650753702416	-0.346650915139317
1.29666764778986	-0.344515884518849
1.29682775855555	-0.342445752877973
1.29698786932125	-0.340439929486806
1.29714798008694	-0.338497619232769
1.29730809085264	-0.336617828075263
1.29746820161833	-0.334799369132453
1.29762831238403	-0.33304086936732
1.29778842314972	-0.331340776872143
1.29794853391542	-0.329697368641937
1.29810864468111	-0.328108758868169
1.29826875544681	-0.326572907694756
1.2984288662125	-0.325087630353101
1.2985889769782	-0.323650606689093
1.2987490877439	-0.322259391035494
1.29890919850959	-0.320911422338636
1.29906930927529	-0.319604034544742
1.29922942004098	-0.318334467171318
1.29938953080668	-0.317099876053041
1.29954964157237	-0.315897344186317
1.29970975233807	-0.314723892636951
1.29986986310376	-0.313576491486562
1.30002997386946	-0.312452070734538
1.30019008463515	-0.311347531177111
1.30035019540085	-0.310259755148581
1.30051030616654	-0.309185617136548
1.30067041693224	-0.308121994245732
1.30083052769793	-0.307065776404721
1.30099063846363	-0.306013876321147
1.30115074922932	-0.304963239198213
1.30131085999502	-0.303910852104575
1.30147097076071	-0.30285375298444
1.30163108152641	-0.301789039320382
1.3017911922921	-0.300713876404835
1.3019513030578	-0.299625505154818
1.30211141382349	-0.298521249494035
1.30227152458919	-0.297398523316338
1.30243163535488	-0.296254836933972
1.30259174612058	-0.295087803032856
1.30275185688627	-0.293895142145051
1.30291196765197	-0.29267468761957
1.30307207841766	-0.291424390064431
1.30323218918336	-0.290142321271388
1.30339229994905	-0.288826677641751
1.30355241071475	-0.287475783065029
1.30371252148044	-0.286088091317095
1.30387263224614	-0.284662187932124
1.30403274301183	-0.283196791581988
1.30419285377753	-0.281690754961832
1.30435296454322	-0.280143065197068
1.30451307530892	-0.27855284378197
1.30467318607461	-0.276919346073145
1.30483329684031	-0.275241960348904
1.304993407606	-0.273520206426904
1.3051535183717	-0.271753733911004
1.3053136291374	-0.269942320041701
1.30547373990309	-0.268085867166262
1.30563385066879	-0.266184399875112
1.30579396143448	-0.264238061820168
1.30595407220018	-0.262247112243488
1.30611418296587	-0.260211922171971
1.30627429373157	-0.25813297040645
1.30643440449726	-0.256010839217066
1.30659451526296	-0.253846209845101
1.30675462602865	-0.251639857836676
1.30691473679435	-0.249392648121272
1.30707484756004	-0.247105529968503
1.30723495832574	-0.244779531839208
1.30739506909143	-0.24241575603496
1.30755517985713	-0.240015373303522
1.30771529062282	-0.237579617360242
1.30787540138852	-0.235109779302499
1.30803551215421	-0.232607202014211
1.30819562291991	-0.230073274528192
1.3083557336856	-0.227509426360558
1.3085158444513	-0.224917121855305
1.30867595521699	-0.222297854578428
1.30883606598269	-0.219653141688545
1.30899617674838	-0.21698451839899
1.30915628751408	-0.214293532485868
1.30931639827977	-0.211581738905371
1.30947650904547	-0.208850694484362
1.30963661981116	-0.206101952702231
1.30979673057686	-0.203337058634953
1.30995684134255	-0.200557544020063
1.31011695210825	-0.197764922461394
1.31027706287394	-0.194960684810411
1.31043717363964	-0.192146294727979
1.31059728440533	-0.189323184429708
1.31075739517103	-0.186492750637988
1.31091750593672	-0.18365635073074
1.31107761670242	-0.180815299122681
1.31123772746811	-0.177970863917213
1.31139783823381	-0.175124263745506
1.3115579489995	-0.172276664885532
1.3117180597652	-0.169429178660399
1.31187817053089	-0.166582859083602
1.31203828129659	-0.163738700788662
1.31219839206228	-0.160897637267932
1.31235850282798	-0.158060539383513
1.31251861359367	-0.155228214153034
1.31267872435937	-0.152401403870854
1.31283883512507	-0.149580785532714
1.31299894589076	-0.146766970546054
1.31315905665646	-0.143960504743987
1.31331916742215	-0.141161868713526
1.31347927818785	-0.138371478442292
1.31363938895354	-0.135589686252581
1.31379949971924	-0.132816782023208
1.31395961048493	-0.130052994716283
1.31411972125063	-0.127298494183302
1.31427983201632	-0.12455339327425
1.31443994278202	-0.121817750168434
1.31460005354771	-0.119091570996889
1.31476016431341	-0.116374812719754
1.3149202750791	-0.113667386210952
1.3150803858448	-0.110969159570936
1.31524049661049	-0.108279961666227
1.31540060737619	-0.10559958581761
1.31556071814188	-0.102927793697543
1.31572082890758	-0.100264319362032
1.31588093967327	-0.0976088733979192
1.31604105043897	-0.0949611472111955
1.31620116120466	-0.0923208173752478
1.31636127197036	-0.0896875500750269
1.31652138273605	-0.0870610055920873
1.31668149350175	-0.0844408427593457
1.31684160426744	-0.0818267234636958
1.31700171503314	-0.0792183170971668
1.31716182579883	-0.0766153049636125
1.31732193656453	-0.074017384568509
1.31748204733022	-0.0714242738416265
1.31764215809592	-0.068835715219092
1.31780226886161	-0.0662514795333889
1.31796237962731	-0.0636713697610537
1.318122490393	-0.0610952245234636
1.3182826011587	-0.0585229213896292
1.31844271192439	-0.0559543799109024
1.31860282269009	-0.0533895643505395
1.31876293345578	-0.0508284861557675
1.31892304422148	-0.0482712060897651
1.31908315498717	-0.0457178360186916
1.31924326575287	-0.0431685403679474
1.31940337651856	-0.0406235371864711
1.31956348728426	-0.0380830988358013
1.31972359804995	-0.0355475522886549
1.31988370881565	-0.0330172790173312
1.32004381958135	-0.0304927144958679
1.32020393034704	-0.0279743472447999
1.32036404111274	-0.0254627174735772
1.32052415187843	-0.0229584153477469
1.32068426264413	-0.0204620787790449
1.32084437340982	-0.0179743908468154
1.32100448417552	-0.0154960767965496
1.32116459494121	-0.0130279006551424
1.32132470570691	-0.010570661476842
1.3214848164726	-0.00812518920909408
1.3216449272383	-0.00569234020792579
1.32180503800399	-0.00327299246406807
1.32196514876969	-0.000868040495982225
1.32212525953538	0.00152161004214004
1.32228537030108	0.0038950479709111
1.32244548106677	0.00625136242709837
1.32260559183247	0.00858964891758057
1.32276570259816	0.0109090154957002
1.32292581336386	0.0132085890786469
1.32308592412955	0.0154875218342979
1.32324603489525	0.0177449976207857
1.32340614566094	0.0199802384550773
1.32356625642664	0.0221925109142134
1.32372636719233	0.0243811324990675
1.32388647795803	0.0265454778558025
1.32404658872372	0.0286849848533323
1.32420669948942	0.0307991605053527
1.32436681025511	0.0328875865990867
1.32452692102081	0.0349499250976612
1.3246870317865	0.0369859232187044
1.3248471425522	0.0389954181451197
1.32500725331789	0.0409783413911168
1.32516736408359	0.0429347227269394
1.32532747484928	0.0448646936296766
1.32548758561498	0.046768490317124
1.32564769638067	0.0486464562200607
1.32580780714637	0.0504990439350835
1.32596791791206	0.0523268166249648
1.32612802867776	0.0541304488423916
1.32628813944345	0.0559107267919105
1.32644825020915	0.0576685479097996
1.32660836097484	0.0594049199189913
1.32676847174054	0.0611209592302977
1.32692858250623	0.0628178887085729
1.32708869327193	0.0644970348287997
1.32724880403763	0.0661598242345954
1.32740891480332	0.0678077796872757
1.32756902556902	0.0694425154154331
1.32772913633471	0.0710657319075894
1.32788924710041	0.0726792101331018
1.3280493578661	0.0742848052465909
1.3282094686318	0.0758844398239585
1.32836957939749	0.0774800965889161
1.32852969016319	0.0790738107253138
1.32868980092888	0.0806676617960223
1.32884991169458	0.0822637653191906
1.32901002246027	0.0838642640421121
1.32917013322597	0.0854713189243474
1.32933024399166	0.087087099946358
1.32949035475736	0.0887137767300989
1.32965046552305	0.0903535090484374
1.32981057628875	0.0920084373085268
1.32997068705444	0.0936806729864747
1.33013079782014	0.0953722891549737
1.33029090858583	0.0970853110892824
1.33045101935153	0.0988217070483307
1.33061113011722	0.100583379265466
1.33077124088292	0.102372155195424
1.33093135164861	0.104189779105414
1.33109146241431	0.106037904033172
1.33125157318	0.107918084138678
1.3314116839457	0.109831767536352
1.33157179471139	0.111780289667868
1.33173190547709	0.113764867160529
1.33189201624278	0.115786592349506
1.33205212700848	0.117846428370977
1.33221223777417	0.119945204940088
1.33237234853987	0.122083614790452
1.33253245930556	0.124262210839768
1.33269257007126	0.126481404096372
1.33285268083695	0.128741462282605
1.33301279160265	0.131042509232141
1.33317290236834	0.133384525037378
1.33333301313404	0.135767346973544
1.33349312389973	0.138190671191712
1.33365323466543	0.140654055144482
1.33381334543112	0.143156920806619
1.33397345619682	0.145698558581141
1.33413356696252	0.148278131915652
1.33429367772821	0.1508946826594
1.33445378849391	0.153547137043751
1.3346138992596	0.156234312285239
1.3347740100253	0.158954923797836
1.33493412079099	0.161707592969777
1.33509423155669	0.164490855438007
1.33525434232238	0.167303169821098
1.33541445308808	0.170142926886892
1.33557456385377	0.173008459067651
1.33573467461947	0.175898050325233
1.33589478538516	0.178809946231636
1.33605489615086	0.181742364248584
1.33621500691655	0.184693504182673
1.33637511768225	0.187661558711445
1.33653522844794	0.190644723884479
1.33669533921364	0.193641209635072
1.33685544997933	0.196649250185828
1.33701556074503	0.199667114229776
1.33717567151072	0.202693114974495
1.33733578227642	0.205725619831954
1.33749589304211	0.208763059817612
1.33765600380781	0.211803938508643
1.3378161145735	0.214846840569745
1.3379762253392	0.217890439798466
1.33813633610489	0.220933506579947
1.33829644687059	0.223974914778379
1.33845655763628	0.227013647953801
1.33861666840198	0.23004880493071
1.33877677916767	0.233079604656635
1.33893688993337	0.236105390273832
1.33909700069906	0.239125632462941
1.33925711146476	0.242139932006536
1.33941722223045	0.245148021484455
1.33957733299615	0.248149766183309
1.33973744376184	0.251145164181604
1.33989755452754	0.254134345604987
1.34005766529323	0.257117571019216
1.34021777605893	0.26009522903136
1.34037788682462	0.263067833072983
1.34053799759032	0.266036017362331
1.34069810835601	0.269000532152275
1.34085821912171	0.271962238167836
1.3410183298874	0.274922100372454
1.3411784406531	0.277881181032477
1.3413385514188	0.280840632147441
1.34149866218449	0.283801687294416
1.34165877295019	0.2867656529133
1.34181888371588	0.289733899095346
1.34197899448158	0.292707849927825
1.34213910524727	0.29568897343636
1.34229921601297	0.298678771219784
1.34245932677866	0.301678767820512
1.34261943754436	0.304690499848848
1.34277954831005	0.307715505021111
1.34293965907575	0.310755311075993
1.34309976984144	0.313811424707655
1.34325988060714	0.316885320550906
1.34341999137283	0.319978430283068
1.34358010213853	0.323092131909432
1.34374021290422	0.326227739321037
1.34390032366992	0.329386492153777
1.34406043443561	0.332569546010466
1.34422054520131	0.335777963166983
1.344380655967	0.339012703736232
1.3445407667327	0.342274617381198
1.34470087749839	0.345564435651625
1.34486098826409	0.348882764949837
1.34502109902978	0.352230080224147
1.34518120979548	0.355606719373151
1.34534132056117	0.359012878411919
1.34550143132687	0.36244860748946
1.34566154209256	0.36591380771256
1.34582165285826	0.369408228841005
1.34598176362395	0.37293146784826
1.34614187438965	0.376482968385509
1.34630198515534	0.380062021177221
1.34646209592104	0.383667765267555
1.34662220668673	0.387299190211004
1.34678231745243	0.390955139176767
1.34694242821812	0.394634312919005
1.34710253898382	0.398335274621024
1.34726264974951	0.40205645562524
1.34742276051521	0.405796161958084
1.3475828712809	0.409552581675264
1.3477429820466	0.413323792980571
1.3479030928123	0.417107773033966
1.34806320357799	0.420902407488323
1.34822331434369	0.424705500618674
1.34838342510938	0.428514786092018
1.34854353587508	0.43232793821952
1.34870364664077	0.43614258369766
1.34886375740647	0.439956313782212
1.34902386817216	0.443766696791086
1.34918397893786	0.447571290898124
1.34934408970355	0.451367657162799
1.34950420046925	0.455153372711106
1.34966431123494	0.458926043971082
1.34982442200064	0.462683319966997
1.34998453276633	0.466422905531578
1.35014464353203	0.470142574378695
1.35030475429772	0.473840182017438
1.35046486506342	0.477513678383281
1.35062497582911	0.481161120115616
1.35078508659481	0.4847806824808
1.3509451973605	0.48837067080625
1.3511053081262	0.491929531389173
1.35126541889189	0.495455861821681
1.35142552965759	0.498948420671323
1.35158564042328	0.502406136504948
1.35174575118898	0.505828116112973
1.35190586195467	0.509213651955648
1.35206597272037	0.512562228814594
1.35222608348606	0.515873529535265
1.35238619425176	0.519147439854187
1.35254630501745	0.522384052335545
1.35270641578315	0.525583669300643
1.35286652654884	0.528746804811024
1.35302663731454	0.531874185630064
1.35318674808023	0.534966751191414
1.35334685884593	0.538025652570712
1.35350696961162	0.54105225041712
1.35366708037732	0.544048111890455
1.35382719114301	0.547015006584635
1.35398730190871	0.54995490152658
1.3541474126744	0.552869955133058
1.3543075234401	0.555762510277084
1.35446763420579	0.558635086435078
1.35462774497149	0.561490370939555
1.35478785573718	0.56433120940469
1.35494796650288	0.567160595342751
1.35510807726857	0.569981659040015
1.35526818803427	0.57279765572859
1.35542829879997	0.575611953052868
1.35558840956566	0.578428017998111
1.35574852033136	0.581249403273763
1.35590863109705	0.584079733161645
1.35606874186275	0.586922689012002
1.35622885262844	0.589781994327881
1.35638896339414	0.592661399612567
1.35654907415983	0.59556466698153
1.35670918492553	0.598495554588243
1.35686929569122	0.601457801046612
1.35702940645692	0.604455109786699
1.35718951722261	0.607491133474612
1.35734962798831	0.610569458599046
1.357509738754	0.61369359023104
1.3576698495197	0.61686693706559
1.35782996028539	0.620092796810965
1.35799007105109	0.623374341971684
1.35815018181678	0.626714606116625
1.35831029258248	0.630116470652186
1.35847040334817	0.633582652259729
1.35863051411387	0.637115690905824
1.35879062487956	0.640717938608688
1.35895073564526	0.644391548983472
1.35911084641095	0.64813846755347
1.35927095717665	0.651960422962791
1.35943106794234	0.655858919046223
1.35959117870804	0.659835227910458
1.35975128947373	0.663890383908085
1.35991140023943	0.668025178665084
1.36007151100512	0.672240157145726
1.36023162177082	0.676535614726493
1.36039173253651	0.680911595377499
1.36055184330221	0.685367890921129
1.3607119540679	0.689904041356447
1.3608720648336	0.694519336290049
1.36103217559929	0.699212817475044
1.36119228636499	0.703983282403533
1.36135239713068	0.708829288979476
1.36151250789638	0.713749161235956
1.36167261866207	0.718740996108474
1.36183272942777	0.723802671195045
1.36199284019346	0.72893185350774
1.36215295095916	0.734126009126746
1.36231306172485	0.739382413799285
1.36247317249055	0.744698164377319
1.36263328325625	0.750070191042133
1.36279339402194	0.755495270326202
1.36295350478764	0.760970038795948
1.36311361555333	0.766491007386712
1.36327372631903	0.772054576324724
1.36343383708472	0.777657050561311
1.36359394785042	0.783294655621523
1.36375405861611	0.788963553883466
1.36391416938181	0.794659861085709
1.3640742801475	0.80037966310573
1.3642343909132	0.806119032880041
1.36439450167889	0.811874047398416
1.36455461244459	0.817640804678433
1.36471472321028	0.823415440655739
1.36487483397598	0.829194145925012
1.36503494474167	0.834973182195703
1.36519505550737	0.840748898507205
1.36535516627306	0.846517746959951
1.36551527703876	0.852276298016851
1.36567538780445	0.85802125525501
1.36583549857015	0.863749469490632
1.36599560933584	0.869457952215933
1.36615572010154	0.875143888296159
1.36631583086723	0.8808046478397
1.36647594163293	0.886437797189183
1.36663605239862	0.892041109000324
1.36679616316432	0.897612571321269
1.36695627393001	0.903150395648725
1.36711638469571	0.908653023917891
1.3672764954614	0.914119134407333
1.3674366062271	0.919547646472415
1.36759671699279	0.924937724133125
1.36775682775849	0.930288778481547
1.36791693852418	0.935600468899898
1.36807704928988	0.940872703074292
1.36823716005557	0.946105635781154
1.36839727082127	0.95129966648207
1.36855738158696	0.956455435743164
1.36871749235266	0.96157382045106
1.36887760311835	0.966655927886825
1.36903771388405	0.971703088691362
1.36919782464974	0.976716848683283
1.36935793541544	0.98169895968893
1.36951804618114	0.986651369303015
1.36967815694683	0.991576209718804
1.36983826771253	0.996475785665933
1.36999837847822	1.00135256148131
1.37015848924392	1.00620914739775
1.37031860000961	1.01104828512074
1.37047871077531	1.01587283278802
1.370638821541	1.02068574934298
1.3707989323067	1.02549007842848
1.37095904307239	1.03028893186101
1.37111915383809	1.03508547283706
1.37127926460378	1.03988289884564
1.37143937536948	1.04468442447294
1.37159948613517	1.0494932641497
1.37175959690087	1.05431261493168
1.37191970766656	1.05914563938685
1.37207981843226	1.06399544872547
1.37223992919795	1.06886508622913
1.37240003996365	1.07375751104766
1.37256015072934	1.07867558253327
1.37272026149504	1.08362204507758
1.37288037226073	1.08859951364683
1.37304048302643	1.09361046002421
1.37320059379212	1.09865719985803
1.37336070455782	1.10374188062097
1.37352081532351	1.10886647048705
1.37368092608921	1.11403274823264
1.3738410368549	1.11924229422473
1.3740011476206	1.12449648254049
1.37416125838629	1.12979647425942
1.37432136915199	1.13514321198437
1.37448147991768	1.14053741562198
1.37464159068338	1.14597957948246
1.37480170144907	1.15146997065732
1.37496181221477	1.15700862876017
1.37512192298046	1.16259536699654
1.37528203374616	1.16822977459504
1.37544214451185	1.17391122055828
1.37560225527755	1.17963885876321
1.37576236604324	1.18541163433705
1.37592247680894	1.19122829132029
1.37608258757463	1.1970873815947
1.37624269834033	1.20298727492955
1.37640280910602	1.20892617024543
1.37656291987172	1.21490210787699
1.37672303063742	1.22091298288828
1.37688314140311	1.22695655931199
1.37704325216881	1.23303048520001
1.3772033629345	1.23913230844149
1.3773634737002	1.24525949325825
1.37752358446589	1.25140943722688
1.37768369523159	1.25757948875099
1.37784380599728	1.26376696488144
1.37800391676298	1.26996916933195
1.37816402752867	1.27618341063945
1.37832413829437	1.28240702025014
1.37848424906006	1.28863737049799
1.37864435982576	1.29487189231344
1.37880447059145	1.30110809252637
1.37896458135715	1.30734357068585
1.37912469212284	1.31357603522641
1.37928480288854	1.31980331889122
1.37944491365423	1.32602339329979
1.37960502441993	1.33223438254668
1.37976513518562	1.33843457570158
1.37992524595132	1.34462243817181
1.38008535671701	1.35079662177271
1.38024546748271	1.35695597346333
1.3804055782484	1.36309954264485
1.3805656890141	1.3692265869939
1.38072579977979	1.37533657671276
1.38088591054549	1.38142919721381
1.38104602131118	1.38750435015864
1.38120613207688	1.39356215284206
1.38136624284257	1.39960293591056
1.38152635360827	1.40562723937011
1.38168646437396	1.41163580696878
1.38184657513966	1.41762957887587
1.38200668590535	1.4236096827853
1.38216679667105	1.4295774233993
1.38232690743674	1.43553427040112
1.38248701820244	1.44148184492544
1.38264712896813	1.4474219046825
1.38280723973383	1.45335632772308
1.38296735049952	1.45928709498704
1.38312746126522	1.46521627174843
1.38328757203091	1.47114598802534
1.38344768279661	1.47707841814181
1.38360779356231	1.4830157594343
1.383767904328	1.48896021040074
1.3839280150937	1.49491394833192
1.38408812585939	1.50087910654935
1.38424823662509	1.50685775146063
1.38440834739078	1.51285185955954
1.38456845815648	1.51886329449814
1.38472856892217	1.52489378443244
1.38488867968787	1.53094489973864
1.38504879045356	1.53701803130224
1.38520890121926	1.54311436954144
1.38536901198495	1.54923488425241
1.38552912275065	1.55538030549307
1.38568923351634	1.56155110564924
1.38584934428204	1.56774748278857
1.38600945504773	1.57396934540249
1.38616956581343	1.58021629879334
1.38632967657912	1.58648763310918
1.38648978734482	1.59278231318152
1.38664989811051	1.59909897027245
1.38681000887621	1.60543589582018
1.3869701196419	1.61179103727264
1.3871302304076	1.61816199604916
1.38729034117329	1.62454602774013
1.38745045193899	1.63094004455469
1.38761056270468	1.63734062004468
1.38777067347038	1.64374399612269
1.38793078423607	1.65014609244149
1.38809089500177	1.656542517988
1.38825100576746	1.66292858501591
1.38841111653316	1.66929932516625
1.38857122729885	1.67564950775453
1.38873133806455	1.68197366018389
1.38889144883024	1.6882660902968
1.38905155959594	1.69452091070584
1.38921167036163	1.70073206486348
1.38937178112733	1.70689335480245
1.38953189189302	1.71299847035703
1.38969200265872	1.71904101976706
1.38985211342441	1.72501456146598
1.39001222419011	1.73091263683667
1.3901723349558	1.73672880383168
1.3903324457215	1.74245667119206
1.3904925564872	1.74808993307326
1.39065266725289	1.75362240390367
1.39081277801859	1.75904805322906
1.39097288878428	1.76436104033754
1.39113299954998	1.76955574847762
1.39129311031567	1.77462681838713
1.39145322108137	1.7795691809989
1.39161333184706	1.78437808903439
1.39177344261276	1.78904914736712
1.39193355337845	1.79357834187809
1.39209366414415	1.79796206664132
1.39225377490984	1.80219714927617
1.39241388567554	1.80628087425684
1.39257399644123	1.81021100405582
1.39273410720693	1.81398579795029
1.39289421797262	1.8176040283568
1.39305432873832	1.8210649945576
1.39321443950401	1.82436853377392
1.39337455026971	1.82751502940972
1.3935346610354	1.83050541647757
1.3936947718011	1.83334118407345
1.39385488256679	1.8360243749107
1.39401499333249	1.83855758187026
1.39417510409818	1.84094394157718
1.39433521486388	1.84318712498097
1.39449532562957	1.84529132498896
1.39465543639527	1.84726124124784
1.39481554716096	1.84910206202246
1.39497565792666	1.85081944335858
1.39513576869235	1.85241948556653
1.39529587945805	1.85390870716538
1.39545599022374	1.85529401638984
1.39561610098944	1.85658268041096
1.39577621175513	1.85778229241938
1.39593632252083	1.85890073675553
1.39609643328652	1.85994615224751
1.39625654405222	1.86092689393323
1.39641665481791	1.86185149340128
1.39657676558361	1.86272861792434
1.3967368763493	1.86356702862655
1.396896987115	1.86437553790995
1.39705709788069	1.86516296635382
1.39721720864639	1.8659380993047
1.39737731941208	1.86670964345851
1.39753743017778	1.86748618361804
1.39769754094348	1.86827613987886
1.39785765170917	1.86908772552027
1.39801776247487	1.86992890579195
1.39817787324056	1.87080735786953
1.39833798400626	1.8717304321798
1.39849809477195	1.87270511537639
1.39865820553765	1.87373799512846
1.39881831630334	1.87483522697203
1.39897842706904	1.87600250339371
1.39913853783473	1.87724502537676
1.39929864860043	1.87856747653269
1.39945875936612	1.8799740000518
1.39961887013182	1.88146817856899
1.39977898089751	1.88305301704778
1.39993909166321	1.8847309288788
1.4000992024289	1.8865037252224
1.4002593131946	1.88837260770241
1.40041942396029	1.89033816445339
1.40057953472599	1.89240036962834
1.40073964549168	1.89455858632075
1.40089975625738	1.89681157288323
1.40105986702307	1.89915749265315
1.40121997778877	1.90159392699867
1.40138008855446	1.90411789161011
1.40154019932016	1.90672585591036
1.40170031008585	1.9094137655167
1.40186042085155	1.91217706755739
1.40202053161724	1.91501073870269
1.40218064238294	1.91790931571988
1.40234075314863	1.92086692837016
1.40250086391433	1.92387733440547
1.40266097468002	1.92693395643817
1.40282108544572	1.93002992046299
1.40298119621141	1.93315809577903
1.40314130697711	1.93631113597551
1.4033014177428	1.93948152081398
1.4034615285085	1.94266159867547
1.40362163927419	1.94584362927951
1.40378175003989	1.94901982642779
1.40394186080558	1.95218240048429
1.40410197157128	1.95532360031319
1.40426208233697	1.95843575437881
1.40442219310267	1.96151131081046
1.40458230386836	1.96454287607036
1.40474241463406	1.96752325210239
1.40490252539976	1.97044547164063
1.40506263616545	1.97330283148637
1.40522274693115	1.97608892356599
1.40538285769684	1.97879766354761
1.40554296846254	1.98142331689704
1.40570307922823	1.98396052217293
1.40586318999393	1.98640431146541
1.40602330075962	1.98875012785306
1.40618341152532	1.99099383980837
1.40634352229101	1.99313175244637
1.40650363305671	1.99516061561546
1.4066637438224	1.99707762877842
1.4068238545881	1.99888044269087
1.40698396535379	2.00056715791827
1.40714407611949	2.00213632017979
1.40730418688518	2.00358691264097
1.40746429765088	2.00491834522076
1.40762440841657	2.00613044100066
1.40778451918227	2.00722341987231
1.40794462994796	2.00819787958752
1.40810474071366	2.00905477431979
1.40826485147935	2.00979539097834
1.40842496224505	2.010421323413
1.40858507301074	2.01093444476218
1.40874518377644	2.01133687814296
1.40890529454213	2.01163096588351
1.40906540530783	2.0118192376183
1.40922551607352	2.01190437744585
1.40938562683922	2.01188919038884
1.40954573760491	2.01177656847567
1.40970584837061	2.01156945667853
1.4098659591363	2.01127081895397
1.410026069902	2.01088360473401
1.41018618066769	2.01041071602978
1.41034629143339	2.0098549754873
1.41050640219908	2.00921909562814
1.41066651296478	2.00850564953258
1.41082662373047	2.00771704316044
1.41098673449617	2.00685548958264
1.41114684526186	2.00592298535791
1.41130695602756	2.00492128916911
1.41146706679325	2.00385190297485
1.41162717755895	2.00271605579475
1.41178728832464	2.00151469032225
1.41194739909034	2.00024845240982
1.41210750985604	1.99891768358474
1.41226762062173	1.99752241666255
1.41242773138743	1.99606237447819
1.41258784215312	1.99453697179203
1.41274795291882	1.99294532035027
1.41290806368451	1.99128623710727
1.41306817445021	1.98955825553265
1.4132282852159	1.98775963992503
1.4133883959816	1.98588840263859
1.41354850674729	1.98394232414609
1.41370861751299	1.98191897572647
1.41386872827868	1.97981574465238
1.41402883904438	1.97762986169021
1.41418894981007	1.97535843067657
1.41434906057577	1.97299845999949
1.41450917134146	1.97054689572975
1.41466928210716	1.96800065611416
1.41482939287285	1.9653566672384
1.41498950363855	1.96261189953305
1.41514961440424	1.95976340487559
1.41530972516994	1.95680835402691
1.41546983593563	1.95374407401847
1.41562994670133	1.95056808534342
1.41579005746702	1.94727813859017
1.41595016823272	1.94387225020744
1.41611027899841	1.94034873720281
1.41627038976411	1.93670625045609
1.4164305005298	1.93294380638881
1.4165906112955	1.92906081676793
1.41675072206119	1.92505711636463
1.41691083282689	1.92093298828993
1.41707094359258	1.91668918679238
1.41723105435828	1.912326957241
1.41739116512397	1.90784805327331
1.41755127588967	1.90325475082195
1.41771138665536	1.89854985890418
1.41787149742106	1.89373672711582
1.41803160818675	1.88881924968766
1.41819171895245	1.88380186601489
1.41835182971814	1.87868955762532
1.41851194048384	1.87348784158525
1.41867205124953	1.86820276025357
1.41883216201523	1.86284086747844
1.41899227278092	1.85740921120652
1.41915238354662	1.85191531260777
1.41931249431232	1.84636714177901
1.41947260507801	1.84077309010516
1.41963271584371	1.83514193943431
1.4197928266094	1.82948282819465
1.4199529373751	1.82380521463856
1.42011304814079	1.81811883735771
1.42027315890649	1.81243367330292
1.42043326967218	1.80675989354055
1.42059338043788	1.80110781694975
1.42075349120357	1.79548786217955
1.42091360196927	1.78991049808921
1.42107371273496	1.78438619291602
1.42123382350066	1.77892536259598
1.42139393426635	1.7735383184294
1.42155404503205	1.76823521447086
1.42171415579774	1.76302599492802
1.42187426656344	1.75792034191455
1.42203437732913	1.75292762392442
1.42219448809483	1.74805684528294
1.42235459886052	1.74331659695401
1.42251470962622	1.73871500902372
1.42267482039191	1.73425970517398
1.42283493115761	1.72995775943921
1.4229950419233	1.72581565554894
1.423155152689	1.72183924913552
1.42331526345469	1.71803373310765
1.42347537422039	1.71440360637031
1.42363548498608	1.71095264614579
1.42379559575178	1.7076838841342
1.42395570651747	1.70459958661349
1.42411581728317	1.70170123870812
1.42427592804886	1.6989895328957
1.42443603881456	1.69646436187345
1.42459614958025	1.69412481583015
1.42475626034595	1.69196918415905
1.42491637111164	1.68999496164438
1.42507648187734	1.68819885903825
1.42523659264303	1.68657681804952
1.42539670340873	1.68512403057699
1.42555681417442	1.68383496208685
1.42571692494012	1.68270337902835
1.42587703570582	1.68172238007628
1.42603714647151	1.68088443102143
1.42619725723721	1.68018140303704
1.4263573680029	1.67960461417559
1.4265174787686	1.67914487372408
1.42667758953429	1.67879252915764
1.42683770029999	1.67853751547851
1.42699781106568	1.67836940651537
1.42715792183138	1.67827746791328
1.42731803259707	1.67825071147486
1.42747814336277	1.67827795054524
1.42763825412846	1.6783478560325
1.42779836489416	1.67844901279759
1.42795847565985	1.678569976035
1.42811858642555	1.6786993272959
1.42827869719124	1.67882572987376
1.42843880795694	1.67893798317365
1.42859891872263	1.67902507582359
1.42875902948833	1.67907623715105
1.42891914025402	1.67908098679597
1.42907925101972	1.67902918217537
1.42923936178541	1.67891106352744
1.42939947255111	1.6787172963403
1.4295595833168	1.67843901089787
1.4297196940825	1.67806783879521
1.42987980484819	1.67759594618563
1.43003991561389	1.67701606366805
1.43020002637958	1.67632151264223
1.43036013714528	1.67550622803758
1.43052024791097	1.67456477729606
1.43068035867667	1.67349237555673
1.43084046944236	1.67228489705338
1.43100058020806	1.67093888259663
1.43116069097375	1.66945154321193
1.43132080173945	1.66782075997519
1.43148091250514	1.66604508001146
1.43164102327084	1.66412370880744
1.43180113403653	1.66205649889301
1.43196124480223	1.65984393498084
1.43212135556792	1.6574871157413
1.43228146633362	1.65498773232373
1.43244157709931	1.65234804384694
1.43260168786501	1.64957084997866
1.4327617986307	1.64665946084847
1.4329219093964	1.64361766452662
1.4330820201621	1.64044969230861
1.43324213092779	1.63716018199628
1.43340224169349	1.63375413950162
1.43356235245918	1.63023689904723
1.43372246322488	1.62661408217564
1.43388257399057	1.62289155593424
1.43404268475627	1.61907539046839
1.43420279552196	1.61517181636632
1.43436290628766	1.61118718201419
1.43452301705335	1.60712791126349
1.43468312781905	1.60300046170389
1.43484323858474	1.59881128384068
1.43500334935044	1.5945667814223
1.43516346011613	1.59027327319723
1.43532357088183	1.58593695638398
1.43548368164752	1.58156387201496
1.43564379241322	1.57715987247248
1.43580390317891	1.5727305913644
1.43596401394461	1.56828141591302
1.4361241247103	1.56381746208151
1.436284235476	1.55934355251527
1.43644434624169	1.55486419745849
1.43660445700739	1.55038357872258
1.43676456777308	1.54590553678011
1.43692467853878	1.54143356103244
1.43708478930447	1.53697078325557
1.43724490007017	1.53251997422703
1.43740501083586	1.52808354350909
1.43756512160156	1.52366354231864
1.43772523236725	1.51926166939637
1.43788534313295	1.51487927981054
1.43804545389864	1.51051739651522
1.43820556466434	1.50617672453448
1.43836567543003	1.50185766764701
1.43852578619573	1.49756034733364
1.43868589696142	1.49328462382335
1.43884600772712	1.4890301190072
1.43900611849281	1.48479624098491
1.43916622925851	1.48058221005589
1.4393263400242	1.4763870858774
1.4394864507899	1.47220979552698
1.43964656155559	1.46804916223322
1.43980667232129	1.46390393455065
1.43996678308698	1.45977281565343
1.44012689385268	1.45565449257547
1.44028700461838	1.45154766507905
1.44044711538407	1.44745107393324
1.44060722614977	1.44336352839775
1.44076733691546	1.43928393260062
1.44092744768116	1.43521131069744
1.44108755844685	1.43114483051581
1.44124766921255	1.42708382554561
1.44140777997824	1.42302781507957
1.44156789074394	1.41897652230965
1.44172800150963	1.41492989030759
1.44188811227533	1.41088809568169
1.44204822304102	1.40685155985116
1.44220833380672	1.4028209577867
1.44236844457241	1.39879722422686
1.44252855533811	1.39478155725738
1.4426886661038	1.39077541918898
1.4428487768695	1.38678053483567
1.44300888763519	1.38279888708423
1.44316899840089	1.37883270982481
1.44332910916658	1.37488447830982
1.44348921993228	1.37095689698395
1.44364933069797	1.36705288488623
1.44380944146367	1.36317555870403
1.44396955222936	1.35932821365004
1.44412966299506	1.35551430227163
1.44428977376075	1.35173741133767
1.44444988452645	1.34800123700326
1.44460999529214	1.34430955846555
1.44477010605784	1.34066621025752
1.44493021682353	1.33707505339824
1.44509032758923	1.33353994565522
1.44525043835492	1.33006471114419
1.44541054912062	1.32665310948971
1.44557065988631	1.3233088047651
1.44573077065201	1.32003533452003
1.4458908814177	1.31683607908087
1.4460509921834	1.31371423136353
1.44621110294909	1.31067276751948
1.44637121371479	1.30771441854748
1.44653132448048	1.30484164315167
1.44669143524618	1.302056602061
1.44685154601187	1.29936113400485
1.44701165677757	1.29675673355888
1.44717176754326	1.29424453097613
1.44733187830896	1.29182527426798
1.44749198907466	1.28949931360147
1.44765209984035	1.28726658817128
1.44781221060605	1.28512661563343
1.44797232137174	1.28307848421413
1.44813243213744	1.28112084755939
1.44829254290313	1.27925192233873
1.44845265366883	1.27746948867067
1.44861276443452	1.27577089332126
1.44877287520022	1.27415305572316
1.44893298596591	1.27261247672058
1.44909309673161	1.2711452499854
1.4492532074973	1.26974707609293
1.449413318263	1.2684132790645
1.44957342902869	1.26713882530539
1.44973353979439	1.26591834483741
1.44989365056008	1.26474615464949
1.45005376132578	1.26361628398541
1.45021387209147	1.26252250146499
1.45037398285717	1.26145834379272
1.45053409362286	1.26041714587197
1.45069420438856	1.25939207218369
1.45085431515425	1.2583761491501
1.45101442591995	1.25736229833222
1.45117453668564	1.25634337021758
1.45133464745134	1.25531217839889
1.45149475821703	1.25426153392604
1.45165486898273	1.25318427963405
1.45181497974842	1.25207332422324
1.45197509051412	1.25092167586436
1.45213520127981	1.24972247520162
1.45229531204551	1.24846902748372
1.4524554228112	1.24715483366977
1.4526155335769	1.24577362035381
1.45277564434259	1.24431936827492
1.45293575510829	1.24278633932211
1.45309586587398	1.24116910185532
1.45325597663968	1.23946255417648
1.45341608740537	1.2376619460778
1.45357619817107	1.23576289832609
1.45373630893676	1.23376141997572
1.45389641970246	1.23165392343493
1.45405653046815	1.22943723719976
1.45421664123385	1.22710861620901
1.45437675199955	1.22466574976782
1.45453686276524	1.22210676700509
1.45469697353094	1.21943023986496
1.45485708429663	1.21663518359352
1.45501719506233	1.21372105478481
1.45517730582802	1.21068774697845
1.45533741659372	1.20753558385028
1.45549752735941	1.20426531009749
1.45565763812511	1.20087808002692
1.4558177488908	1.19737544399179
1.4559778596565	1.19375933274949
1.45613797042219	1.19003203984817
1.45629808118789	1.1861962021912
1.45645819195358	1.18225477890321
1.45661830271928	1.17821102866035
1.45677841348497	1.17406848561187
1.45693852425067	1.16983093412754
1.45709863501636	1.1655023825007
1.45725874578206	1.16108703574507
1.45741885654775	1.15658926780604
1.45757896731345	1.15201359326503
1.45773907807914	1.1473646387746
1.45789918884484	1.14264711443234
1.45805929961053	1.13786578525281
1.45821941037623	1.13302544300747
1.45837952114192	1.12813087852082
1.45853963190762	1.12318685468559
1.45869974267331	1.11819808036757
1.45885985343901	1.11316918533133
1.4590199642047	1.10810469638183
1.4591800749704	1.10300901488564
1.45934018573609	1.09788639575691
1.45950029650179	1.09274092805716
1.45966040726748	1.08757651738161
1.45982051803318	1.08239687001291
1.45998062879887	1.07720547899764
1.46014073956457	1.07200561218784
1.46030085033026	1.0668003023098
1.46046096109596	1.06159233906251
1.46062107186165	1.05638426325111
1.46078118262735	1.05117836300191
1.46094129339304	1.04597667197282
1.46110140415874	1.04078096956811
1.46126151492443	1.0355927830716
1.46142162569013	1.03041339166144
1.46158173645583	1.02524383219934
1.46174184722152	1.02008490669994
1.46190195798722	1.01493719139233
1.46206206875291	1.00980104723643
1.46222217951861	1.0046766317827
1.4623822902843	0.999563912199929
1.46254240105	0.994462679406712
1.46270251181569	0.989372563101848
1.46286262258139	0.984293047496269
1.46302273334708	0.97922348771584
1.46318284411278	0.974163126636351
1.46334295487847	0.969111111959908
1.46350306564417	0.964066513485093
1.46366317640986	0.959028340326931
1.46382328717556	0.953995557972741
1.46398339794125	0.94896710502968
1.46414350870695	0.943941909507036
1.46430361947264	0.938918904536531
1.46446373023834	0.933897043361202
1.46462384100403	0.928875313500543
1.46478395176973	0.923852749996199
1.46494406253542	0.918828447621517
1.46510417330112	0.913801571956506
1.46526428406681	0.908771369284569
1.46542439483251	0.903737175235624
1.4655845055982	0.898698422088803
1.4657446163639	0.893654644744456
1.46590472712959	0.888605485306811
1.46606483789529	0.883550696253147
1.46622494866098	0.878490142224846
1.46638505942668	0.873423800384841
1.46654517019237	0.868351759386988
1.46670528095807	0.863274217054139
1.46686539172376	0.858191476673215
1.46702550248946	0.853103942072894
1.46718561325515	0.848012111513316
1.46734572402085	0.842916570416222
1.46750583478654	0.837817983094095
1.46766594555224	0.832717083510299
1.46782605631793	0.827614665195159
1.46798616708363	0.822511570420025
1.46814627784932	0.817408678728451
1.46830638861502	0.812306894960843
1.46846649938071	0.807207136887775
1.46862661014641	0.802110322567178
1.46878672091211	0.797017357560492
1.4689468316778	0.791929122127015
1.4691069424435	0.786846458552075
1.46926705320919	0.781770158689928
1.46942716397489	0.776700951885281
1.46958727474058	0.771639493380376
1.46974738550628	0.766586353325159
1.46990749627197	0.761542006494516
1.47006760703767	0.756506822815686
1.47022771780336	0.751481058854949
1.47038782856906	0.746464850268442
1.47054793933475	0.74145820534989
1.47070805010045	0.73646099976142
1.47086816086614	0.731472972458489
1.47102827163184	0.72649372289531
1.47118838239753	0.721522709541062
1.47134849316323	0.716559249733987
1.47150860392892	0.711602520881004
1.47166871469462	0.706651563014898
1.47182882546031	0.701705282711001
1.47198893622601	0.696762458315929
1.4721490469917	0.691821746461684
1.4723091577574	0.686881689854976
1.47246926852309	0.681940726260422
1.47262937928879	0.676997198594011
1.47278949005448	0.67204936608805
1.47294960082018	0.667095416443764
1.47310971158587	0.662133478842775
1.47326982235157	0.657161637747814
1.47342993311726	0.652177947382745
1.47359004388296	0.647180446774817
1.47375015464865	0.642167175236728
1.47391026541435	0.637136188170141
1.47407037618004	0.6320855730708
1.47423048694574	0.62701346562046
1.47439059771143	0.621918065697077
1.47455070847713	0.6167976531976
1.47471081924282	0.611650603595844
1.47487093000852	0.606475403007822
1.47503104077421	0.601270662733394
1.47519115153991	0.596035133112666
1.4753512623056	0.590767716588507
1.4755113730713	0.585467479878206
1.475671483837	0.580133665135244
1.47583159460269	0.574765700022
1.47599170536839	0.569363206591524
1.47615181613408	0.563926008915499
1.47631192689978	0.558454139377051
1.47647203766547	0.552947843569361
1.47663214843117	0.547407583744143
1.47679225919686	0.541834040780784
1.47695236996256	0.536228114639086
1.47711248072825	0.530590923281412
1.47727259149395	0.524923800040961
1.47743270225964	0.519228289462193
1.47759281302534	0.513506141613012
1.47775292379103	0.507759304893446
1.47791303455673	0.501989917379404
1.47807314532242	0.496200296739799
1.47823325608812	0.49039292882935
1.47839336685381	0.484570454951106
1.47855347761951	0.478735657925727
1.4787135883852	0.472891447043511
1.4788736991509	0.467040841945998
1.47903380991659	0.461186955619454
1.47919392068229	0.455332976582613
1.47935403144798	0.44948215033115
1.47951414221368	0.443637760243232
1.47967425297937	0.437803108040793
1.47983436374507	0.431981493904803
1.47999447451076	0.426176196470255
1.48015458527646	0.420390452736448
1.48031469604215	0.414627438087602
1.48047480680785	0.408890246568629
1.48063491757354	0.403181871513286
1.48079502833924	0.397505186703193
1.48095513910493	0.391862928160436
1.48111524987063	0.386257676709703
1.48127536063632	0.380691841434032
1.48143547140202	0.375167644135574
1.48159558216771	0.369687104929461
1.48175569293341	0.364252029041534
1.4819158036991	0.358863994919807
1.4820759144648	0.353524343748415
1.48223602523049	0.348234170416331
1.48239613599619	0.342994316014993
1.48255624676188	0.337805361924731
1.48271635752758	0.332667625519687
1.48287646829328	0.327581157507487
1.48303657905897	0.322545740949654
1.48319668982467	0.317560891928005
1.48335680059036	0.31262586187548
1.48351691135606	0.307739641563544
1.48367702212175	0.30290096666487
1.48383713288745	0.298108324913939
1.48399724365314	0.293359964745506
1.48415735441884	0.288653905410506
1.48431746518453	0.283987948453136
1.48447757595023	0.27935969047204
1.48463768671592	0.274766537085347
1.48479779748162	0.270205718009545
1.48495790824731	0.265674303116265
1.48511801901301	0.261169219362987
1.4852781297787	0.256687268546002
1.4854382405444	0.252225145622794
1.48559835131009	0.247779457601724
1.48575846207579	0.243346742817106
1.48591857284148	0.238923490450571
1.48607868360718	0.234506160206366
1.48623879437287	0.230091201975015
1.48639890513857	0.225675075399144
1.48655901590426	0.221254269168893
1.48671912666996	0.216825319933193
1.48687923743565	0.212384830742008
1.48703934820135	0.207929488882726
1.48719945896704	0.203456082984511
1.48735956973274	0.198961519305899
1.48751968049843	0.194442837108868
1.48767979126413	0.189897223024729
1.48783990202982	0.185322024330308
1.48800001279552	0.180714761042098
1.48816012356121	0.176073136799144
1.48832023432691	0.171395048465226
1.4884803450926	0.166678594361802
1.4886404558583	0.161922081156086
1.48880056662399	0.157124029356169
1.48896067738969	0.152283177350946
1.48912078815538	0.147398484045232
1.48928089892108	0.142469130079706
1.48944100968677	0.137494517595432
1.48960112045247	0.132474268638262
1.48976123121817	0.127408222194221
1.48992134198386	0.122296429863921
1.49008145274956	0.117139150306025
1.49024156351525	0.111936842420112
1.49040167428095	0.106690157361704
1.49056178504664	0.101399929510134
1.49072189581234	0.0960671663755163
1.49088200657803	0.0906930376226843
1.49104211734373	0.0852788632097609
1.49120222810942	0.0798261008012507
1.49136233887512	0.0743363325356911
1.49152244964081	0.0688112512213445
1.49168256040651	0.063252646111762
1.4918426711722	0.0576623883230531
1.4920027819379	0.0520424160116554
1.49216289270359	0.0463947194222977
1.49232300346929	0.0407213259213512
1.49248311423498	0.0350242850837559
1.49264322500068	0.0293056539652346
1.49280333576637	0.0235674826468296
1.49296344653207	0.0178118001396381
1.49312355729776	0.0120406007552061
1.49328366806346	0.00625583101442139
1.49344377882915	0.000459377161401872
1.49360388959485	-0.0053469466189452
1.49376400036054	-0.011161409231833
1.49392411112624	-0.0169823728846361
1.49408422189193	-0.0228083024353816
1.49424433265763	-0.0286377738190323
1.49440444342332	-0.0344694815234003
1.49456455418902	-0.040302245093724
1.49472466495471	-0.0461350146299126
1.49488477572041	-0.0519668752643851
1.4950448864861	-0.0577970506222005
1.4952049972518	-0.0636249052535243
1.49536510801749	-0.0694499460462677
1.49552521878319	-0.0752718226576512
1.49568532954888	-0.0810903269566447
1.49584544031458	-0.0869053915247197
1.49600555108027	-0.0927170872367226
1.49616566184597	-0.0985256199481296
1.49632577261166	-0.104331326415947
1.49648588337736	-0.11013466935818
1.49664599414305	-0.115936231854734
1.49680610490875	-0.121736711046335
1.49696621567444	-0.127536911224225
1.49712632644014	-0.133337736419891
1.49728643720584	-0.139140182442748
1.49744654797153	-0.144945328574977
1.49760665873723	-0.15075432888944
1.49776676950292	-0.156568403304164
1.49792688026862	-0.162388828408125
1.49808699103431	-0.168216928164643
1.49824710180001	-0.174054064554415
1.4984072125657	-0.179901628197807
1.4985673233314	-0.185761029010169
1.49872743409709	-0.191633686990782
1.49888754486279	-0.197521023198984
1.49904765562848	-0.203424450935084
1.49920776639418	-0.209345367212426
1.49936787715987	-0.215285144535247
1.49952798792557	-0.221245123075053
1.49968809869126	-0.22722660322414
1.49984820945696	-0.233230838607788
1.50000832022265	-0.239259029570363
1.50016843098835	-0.245312317146347
1.50032854175404	-0.251391777552935
1.50048865251974	-0.257498417227896
1.50064876328543	-0.263633168387318
1.50080887405113	-0.269796885144496
1.50096898481682	-0.275990340183849
1.50112909558252	-0.282214221991967
1.50128920634821	-0.288469132596248
1.50144931711391	-0.294755585859392
1.5016094278796	-0.301074006284668
1.5017695386453	-0.307424728292752
1.50192964941099	-0.313807996029669
1.50208976017669	-0.320223963527301
1.50224987094238	-0.326672695358359
[truncated: 2,609 more rows]
