# Supplementary material for: Time-resolved study of holeboring in realistic experimental conditions
Source: Nat Commun. 2021 Dec 1;12:6999. doi: 10.1038/s41467-021-27363-9 (PMC8636483; doi:10.1038/s41467-021-27363-9)
Supplement: Supplementary file 2 — Source data [file 41467_2021_27363_MOESM2_ESM.zip › data-supplementary-figure-1/1e20.dat]

scale length in �m	acceleration in m/s^2	acceleration error in m/s^2
0.04	3.79803476838525e+18	3.445311599957995008e+18
0.1224	1.26238004059857e+19	5.660003027427099648e+18
0.2555	2.40439769364372e+19	6.523429410758200320e+18
0.43434	3.53136936605144e+19	4.217719325680404992e+18
