# Supplementary material for: Time-resolved study of holeboring in realistic experimental conditions
Source: Nat Commun. 2021 Dec 1;12:6999. doi: 10.1038/s41467-021-27363-9 (PMC8636483; doi:10.1038/s41467-021-27363-9)
Supplement: Supplementary file 2 — Source data [file 41467_2021_27363_MOESM2_ESM.zip › data-supplementary-figure-1/2.4e20.dat]

scale length in �m	acceleration in m/s^2	acceleration error in m/s^2
0.04	3.7617412168854e+18	2.915174059142199808e+18
0.1224	2.17410207082201e+19	6.113613864166450176e+18
0.2555	2.72796729581253e+19	6.812201287419150336e+18
0.43434	4.3089066440348e+19	7.220268341960200192e+18
