# Supplementary material for: Time-resolved study of holeboring in realistic experimental conditions
Source: Nat Commun. 2021 Dec 1;12:6999. doi: 10.1038/s41467-021-27363-9 (PMC8636483; doi:10.1038/s41467-021-27363-9)
Supplement: Supplementary file 2 — Source data [file 41467_2021_27363_MOESM2_ESM.zip › data-supplementary-figure-2/inst-wavelength-const.dat]

relative time in ps	Doppler shift in nm
-1	-13.390108531738
-0.999799979998	-13.3901085315852
-0.999599959996	-13.3901085314303
-0.999399939993999	-13.3901085312746
-0.999199919991999	-13.3901085311174
-0.998999899989999	-13.3901085309585
-0.998799879987999	-13.3901085307989
-0.998599859985999	-13.3901085306372
-0.998399839983998	-13.3901085304744
-0.998199819981998	-13.3901085303103
-0.997999799979998	-13.3901085301447
-0.997799779977998	-13.3901085299774
-0.997599759975998	-13.3901085298091
-0.997399739973997	-13.3901085296391
-0.997199719971997	-13.3901085294679
-0.996999699969997	-13.3901085292946
-0.996799679967997	-13.39010852912
-0.996599659965997	-13.3901085289438
-0.996399639963996	-13.3901085287664
-0.996199619961996	-13.3901085285877
-0.995999599959996	-13.3901085284072
-0.995799579957996	-13.3901085282248
-0.995599559955996	-13.3901085280409
-0.995399539953995	-13.3901085278555
-0.995199519951995	-13.3901085276689
-0.994999499949995	-13.3901085274804
-0.994799479947995	-13.3901085272901
-0.994599459945995	-13.3901085270982
-0.994399439943994	-13.3901085269049
-0.994199419941994	-13.3901085267094
-0.993999399939994	-13.3901085265127
-0.993799379937994	-13.3901085263142
-0.993599359935993	-13.3901085261139
-0.993399339933993	-13.390108525912
-0.993199319931993	-13.3901085257082
-0.992999299929993	-13.3901085255025
-0.992799279927993	-13.3901085252951
-0.992599259925993	-13.3901085250861
-0.992399239923992	-13.3901085248751
-0.992199219921992	-13.3901085246623
-0.991999199919992	-13.3901085244479
-0.991799179917992	-13.3901085242314
-0.991599159915992	-13.3901085240134
-0.991399139913991	-13.3901085237931
-0.991199119911991	-13.3901085235707
-0.990999099909991	-13.390108523347
-0.990799079907991	-13.3901085231209
-0.990599059905991	-13.3901085228931
-0.99039903990399	-13.390108522663
-0.99019901990199	-13.3901085224315
-0.98999899989999	-13.3901085221974
-0.98979897989799	-13.3901085219616
-0.98959895989599	-13.3901085217237
-0.989398939893989	-13.3901085214841
-0.989198919891989	-13.3901085212419
-0.988998899889989	-13.3901085209977
-0.988798879887989	-13.3901085207517
-0.988598859885989	-13.3901085205032
-0.988398839883988	-13.3901085202531
-0.988198819881988	-13.3901085200002
-0.987998799879988	-13.3901085197454
-0.987798779877988	-13.3901085194884
-0.987598759875988	-13.3901085192294
-0.987398739873987	-13.390108518968
-0.987198719871987	-13.3901085187044
-0.986998699869987	-13.3901085184386
-0.986798679867987	-13.3901085181703
-0.986598659865987	-13.3901085178995
-0.986398639863986	-13.3901085176269
-0.986198619861986	-13.3901085173518
-0.985998599859986	-13.3901085170742
-0.985798579857986	-13.3901085167947
-0.985598559855986	-13.3901085165121
-0.985398539853985	-13.3901085162277
-0.985198519851985	-13.3901085159405
-0.984998499849985	-13.3901085156508
-0.984798479847985	-13.3901085153584
-0.984598459845984	-13.390108515064
-0.984398439843984	-13.3901085147666
-0.984198419841984	-13.3901085144671
-0.983998399839984	-13.3901085141649
-0.983798379837984	-13.3901085138598
-0.983598359835984	-13.3901085135526
-0.983398339833983	-13.3901085132422
-0.983198319831983	-13.3901085129298
-0.982998299829983	-13.3901085126142
-0.982798279827983	-13.3901085122964
-0.982598259825983	-13.3901085119753
-0.982398239823982	-13.3901085116518
-0.982198219821982	-13.3901085113253
-0.981998199819982	-13.3901085109962
-0.981798179817982	-13.3901085106643
-0.981598159815982	-13.3901085103294
-0.981398139813981	-13.3901085099919
-0.981198119811981	-13.3901085096513
-0.980998099809981	-13.390108509308
-0.980798079807981	-13.3901085089617
-0.980598059805981	-13.3901085086122
-0.98039803980398	-13.39010850826
-0.98019801980198	-13.3901085079044
-0.97999799979998	-13.3901085075465
-0.97979797979798	-13.390108507185
-0.97959795979598	-13.3901085068203
-0.979397939793979	-13.3901085064531
-0.979197919791979	-13.3901085060822
-0.978997899789979	-13.3901085057082
-0.978797879787979	-13.3901085053312
-0.978597859785979	-13.3901085049508
-0.978397839783978	-13.3901085045675
-0.978197819781978	-13.3901085041807
-0.977997799779978	-13.3901085037903
-0.977797779777978	-13.3901085033972
-0.977597759775978	-13.3901085030004
-0.977397739773977	-13.3901085026005
-0.977197719771977	-13.3901085021969
-0.976997699769977	-13.3901085017901
-0.976797679767977	-13.3901085013792
-0.976597659765977	-13.3901085009657
-0.976397639763976	-13.3901085005482
-0.976197619761976	-13.3901085001276
-0.975997599759976	-13.3901084997028
-0.975797579757976	-13.3901084992747
-0.975597559755976	-13.3901084988431
-0.975397539753975	-13.3901084984075
-0.975197519751975	-13.3901084979682
-0.974997499749975	-13.3901084975255
-0.974797479747975	-13.3901084970792
-0.974597459745975	-13.3901084966285
-0.974397439743974	-13.3901084961742
-0.974197419741974	-13.3901084957163
-0.973997399739974	-13.3901084952545
-0.973797379737974	-13.3901084947886
-0.973597359735974	-13.3901084943188
-0.973397339733973	-13.390108493845
-0.973197319731973	-13.3901084933673
-0.972997299729973	-13.3901084928852
-0.972797279727973	-13.3901084923993
-0.972597259725973	-13.3901084919094
-0.972397239723972	-13.3901084914153
-0.972197219721972	-13.3901084909166
-0.971997199719972	-13.3901084904141
-0.971797179717972	-13.3901084899073
-0.971597159715972	-13.3901084893962
-0.971397139713971	-13.390108488881
-0.971197119711971	-13.3901084883612
-0.970997099709971	-13.3901084878371
-0.970797079707971	-13.3901084873085
-0.970597059705971	-13.3901084867753
-0.97039703970397	-13.390108486238
-0.97019701970197	-13.3901084856957
-0.96999699969997	-13.3901084851489
-0.96979697969797	-13.3901084845977
-0.969596959695969	-13.390108484042
-0.969396939693969	-13.3901084834813
-0.969196919691969	-13.390108482916
-0.968996899689969	-13.390108482346
-0.968796879687969	-13.390108481771
-0.968596859685969	-13.3901084811912
-0.968396839683968	-13.3901084806066
-0.968196819681968	-13.3901084800168
-0.967996799679968	-13.3901084794225
-0.967796779677968	-13.3901084788231
-0.967596759675968	-13.3901084782185
-0.967396739673967	-13.3901084776087
-0.967196719671967	-13.3901084769939
-0.966996699669967	-13.3901084763741
-0.966796679667967	-13.3901084757488
-0.966596659665967	-13.390108475118
-0.966396639663966	-13.3901084744828
-0.966196619661966	-13.3901084738413
-0.965996599659966	-13.3901084731951
-0.965796579657966	-13.3901084725433
-0.965596559655965	-13.3901084718857
-0.965396539653965	-13.3901084712229
-0.965196519651965	-13.3901084705544
-0.964996499649965	-13.3901084698805
-0.964796479647965	-13.3901084692006
-0.964596459645965	-13.3901084685153
-0.964396439643964	-13.3901084678241
-0.964196419641964	-13.3901084671274
-0.963996399639964	-13.3901084664246
-0.963796379637964	-13.3901084657159
-0.963596359635964	-13.390108465001
-0.963396339633963	-13.3901084642807
-0.963196319631963	-13.3901084635543
-0.962996299629963	-13.3901084628212
-0.962796279627963	-13.3901084620823
-0.962596259625963	-13.3901084613374
-0.962396239623962	-13.3901084605861
-0.962196219621962	-13.3901084598285
-0.961996199619962	-13.3901084590645
-0.961796179617962	-13.3901084582942
-0.961596159615962	-13.3901084575175
-0.961396139613961	-13.3901084567342
-0.961196119611961	-13.3901084559448
-0.960996099609961	-13.390108455148
-0.960796079607961	-13.3901084543452
-0.960596059605961	-13.3901084535353
-0.96039603960396	-13.3901084527188
-0.96019601960196	-13.3901084518957
-0.95999599959996	-13.3901084510653
-0.95979597959796	-13.3901084502281
-0.95959595959596	-13.3901084493841
-0.959395939593959	-13.3901084485331
-0.959195919591959	-13.3901084476749
-0.958995899589959	-13.3901084468096
-0.958795879587959	-13.3901084459371
-0.958595859585959	-13.390108445057
-0.958395839583958	-13.3901084441698
-0.958195819581958	-13.3901084432753
-0.957995799579958	-13.390108442373
-0.957795779577958	-13.3901084414636
-0.957595759575958	-13.3901084405463
-0.957395739573957	-13.3901084396218
-0.957195719571957	-13.3901084386894
-0.956995699569957	-13.3901084377492
-0.956795679567957	-13.390108436801
-0.956595659565956	-13.3901084358451
-0.956395639563956	-13.3901084348813
-0.956195619561956	-13.3901084339095
-0.955995599559956	-13.3901084329295
-0.955795579557956	-13.3901084319414
-0.955595559555956	-13.390108430945
-0.955395539553955	-13.3901084299405
-0.955195519551955	-13.3901084289278
-0.954995499549955	-13.3901084279066
-0.954795479547955	-13.3901084268768
-0.954595459545955	-13.3901084258382
-0.954395439543954	-13.3901084247912
-0.954195419541954	-13.3901084237357
-0.953995399539954	-13.3901084226713
-0.953795379537954	-13.3901084215981
-0.953595359535954	-13.3901084205163
-0.953395339533953	-13.3901084194249
-0.953195319531953	-13.3901084183244
-0.952995299529953	-13.3901084172153
-0.952795279527953	-13.3901084160971
-0.952595259525953	-13.3901084149697
-0.952395239523952	-13.3901084138324
-0.952195219521952	-13.390108412686
-0.951995199519952	-13.3901084115303
-0.951795179517952	-13.3901084103652
-0.951595159515952	-13.3901084091899
-0.951395139513951	-13.3901084080048
-0.951195119511951	-13.3901084068104
-0.950995099509951	-13.3901084056058
-0.950795079507951	-13.3901084043914
-0.95059505950595	-13.3901084031668
-0.95039503950395	-13.3901084019326
-0.95019501950195	-13.3901084006875
-0.94999499949995	-13.3901083994328
-0.94979497949795	-13.3901083981677
-0.94959495949595	-13.3901083968917
-0.949394939493949	-13.3901083956052
-0.949194919491949	-13.3901083943085
-0.948994899489949	-13.3901083930007
-0.948794879487949	-13.3901083916824
-0.948594859485949	-13.3901083903529
-0.948394839483948	-13.3901083890128
-0.948194819481948	-13.3901083876613
-0.947994799479948	-13.3901083862993
-0.947794779477948	-13.3901083849253
-0.947594759475948	-13.3901083835406
-0.947394739473947	-13.390108382144
-0.947194719471947	-13.3901083807364
-0.946994699469947	-13.3901083793166
-0.946794679467947	-13.3901083778858
-0.946594659465947	-13.3901083764429
-0.946394639463946	-13.3901083749881
-0.946194619461946	-13.3901083735216
-0.945994599459946	-13.3901083720427
-0.945794579457946	-13.3901083705521
-0.945594559455946	-13.3901083690487
-0.945394539453945	-13.3901083675335
-0.945194519451945	-13.3901083660053
-0.944994499449945	-13.3901083644648
-0.944794479447945	-13.3901083629116
-0.944594459445945	-13.3901083613462
-0.944394439443944	-13.3901083597673
-0.944194419441944	-13.3901083581757
-0.943994399439944	-13.3901083565711
-0.943794379437944	-13.3901083549533
-0.943594359435944	-13.3901083533219
-0.943394339433943	-13.3901083516776
-0.943194319431943	-13.3901083500198
-0.942994299429943	-13.3901083483481
-0.942794279427943	-13.3901083466631
-0.942594259425943	-13.3901083449641
-0.942394239423942	-13.3901083432511
-0.942194219421942	-13.390108341524
-0.941994199419942	-13.3901083397827
-0.941794179417942	-13.3901083380279
-0.941594159415941	-13.390108336258
-0.941394139413941	-13.3901083344738
-0.941194119411941	-13.390108332675
-0.940994099409941	-13.3901083308617
-0.940794079407941	-13.3901083290334
-0.940594059405941	-13.3901083271908
-0.940394039403941	-13.3901083253324
-0.94019401940194	-13.3901083234589
-0.93999399939994	-13.3901083215703
-0.93979397939794	-13.3901083196663
-0.93959395939594	-13.3901083177466
-0.939393939393939	-13.3901083158114
-0.939193919391939	-13.3901083138603
-0.938993899389939	-13.3901083118933
-0.938793879387939	-13.3901083099101
-0.938593859385939	-13.3901083079113
-0.938393839383938	-13.3901083058956
-0.938193819381938	-13.3901083038638
-0.937993799379938	-13.3901083018156
-0.937793779377938	-13.3901082997504
-0.937593759375938	-13.3901082976688
-0.937393739373937	-13.3901082955695
-0.937193719371937	-13.3901082934535
-0.936993699369937	-13.3901082913205
-0.936793679367937	-13.39010828917
-0.936593659365937	-13.390108287002
-0.936393639363936	-13.3901082848165
-0.936193619361936	-13.3901082826133
-0.935993599359936	-13.390108280392
-0.935793579357936	-13.3901082781524
-0.935593559355936	-13.3901082758948
-0.935393539353935	-13.3901082736193
-0.935193519351935	-13.3901082713248
-0.934993499349935	-13.390108269012
-0.934793479347935	-13.3901082666803
-0.934593459345935	-13.3901082643297
-0.934393439343934	-13.3901082619598
-0.934193419341934	-13.390108259571
-0.933993399339934	-13.3901082571626
-0.933793379337934	-13.3901082547352
-0.933593359335934	-13.3901082522875
-0.933393339333933	-13.3901082498201
-0.933193319331933	-13.3901082473328
-0.932993299329933	-13.3901082448253
-0.932793279327933	-13.3901082422976
-0.932593259325933	-13.3901082397492
-0.932393239323932	-13.3901082371806
-0.932193219321932	-13.3901082345908
-0.931993199319932	-13.3901082319803
-0.931793179317932	-13.3901082293485
-0.931593159315931	-13.3901082266957
-0.931393139313931	-13.3901082240213
-0.931193119311931	-13.3901082213251
-0.930993099309931	-13.3901082186076
-0.930793079307931	-13.3901082158675
-0.930593059305931	-13.3901082131058
-0.93039303930393	-13.3901082103218
-0.93019301930193	-13.3901082075151
-0.92999299929993	-13.3901082046859
-0.92979297929793	-13.3901082018335
-0.92959295929593	-13.3901081989586
-0.929392939293929	-13.3901081960601
-0.929192919291929	-13.3901081931383
-0.928992899289929	-13.3901081901934
-0.928792879287929	-13.3901081872243
-0.928592859285929	-13.3901081842314
-0.928392839283928	-13.3901081812139
-0.928192819281928	-13.3901081781728
-0.927992799279928	-13.3901081751069
-0.927792779277928	-13.3901081720162
-0.927592759275928	-13.390108168901
-0.927392739273927	-13.3901081657605
-0.927192719271927	-13.390108162595
-0.926992699269927	-13.3901081594038
-0.926792679267927	-13.3901081561867
-0.926592659265926	-13.3901081529439
-0.926392639263926	-13.3901081496754
-0.926192619261926	-13.39010814638
-0.925992599259926	-13.3901081430586
-0.925792579257926	-13.3901081397105
-0.925592559255926	-13.3901081363354
-0.925392539253925	-13.3901081329334
-0.925192519251925	-13.3901081295037
-0.924992499249925	-13.3901081260469
-0.924792479247925	-13.3901081225617
-0.924592459245925	-13.3901081190493
-0.924392439243924	-13.3901081155082
-0.924192419241924	-13.3901081119388
-0.923992399239924	-13.3901081083409
-0.923792379237924	-13.3901081047145
-0.923592359235924	-13.3901081010581
-0.923392339233923	-13.3901080973733
-0.923192319231923	-13.3901080936587
-0.922992299229923	-13.3901080899143
-0.922792279227923	-13.3901080861401
-0.922592259225922	-13.3901080823355
-0.922392239223922	-13.3901080785008
-0.922192219221922	-13.390108074635
-0.921992199219922	-13.3901080707387
-0.921792179217922	-13.3901080668109
-0.921592159215922	-13.3901080628516
-0.921392139213921	-13.390108058861
-0.921192119211921	-13.3901080548383
-0.920992099209921	-13.3901080507837
-0.920792079207921	-13.3901080466962
-0.920592059205921	-13.3901080425767
-0.92039203920392	-13.3901080384239
-0.92019201920192	-13.390108034238
-0.91999199919992	-13.3901080300188
-0.91979197919792	-13.3901080257663
-0.91959195919592	-13.3901080214791
-0.919391939193919	-13.3901080171586
-0.919191919191919	-13.390108012803
-0.918991899189919	-13.3901080084127
-0.918791879187919	-13.3901080039875
-0.918591859185919	-13.3901079995273
-0.918391839183918	-13.3901079950313
-0.918191819181918	-13.3901079904997
-0.917991799179918	-13.390107985932
-0.917791779177918	-13.3901079813274
-0.917591759175918	-13.390107976687
-0.917391739173917	-13.3901079720092
-0.917191719171917	-13.3901079672944
-0.916991699169917	-13.3901079625421
-0.916791679167917	-13.390107957752
-0.916591659165917	-13.3901079529237
-0.916391639163916	-13.390107948057
-0.916191619161916	-13.3901079431516
-0.915991599159916	-13.3901079382076
-0.915791579157916	-13.390107933224
-0.915591559155916	-13.3901079282009
-0.915391539153915	-13.390107923138
-0.915191519151915	-13.390107918035
-0.914991499149915	-13.3901079128914
-0.914791479147915	-13.3901079077073
-0.914591459145915	-13.3901079024818
-0.914391439143914	-13.3901078972149
-0.914191419141914	-13.3901078919062
-0.913991399139914	-13.3901078865554
-0.913791379137914	-13.3901078811623
-0.913591359135913	-13.3901078757265
-0.913391339133913	-13.3901078702474
-0.913191319131913	-13.3901078647255
-0.912991299129913	-13.3901078591591
-0.912791279127913	-13.3901078535496
-0.912591259125912	-13.390107847895
-0.912391239123913	-13.3901078421959
-0.912191219121912	-13.3901078364515
-0.911991199119912	-13.3901078306619
-0.911791179117912	-13.3901078248266
-0.911591159115912	-13.3901078189451
-0.911391139113911	-13.3901078130175
-0.911191119111911	-13.3901078070423
-0.910991099109911	-13.3901078010208
-0.910791079107911	-13.3901077949511
-0.910591059105911	-13.390107788834
-0.91039103910391	-13.3901077826681
-0.91019101910191	-13.3901077764538
-0.90999099909991	-13.3901077701908
-0.90979097909791	-13.3901077638779
-0.90959095909591	-13.3901077575154
-0.909390939093909	-13.390107751103
-0.909190919091909	-13.3901077446399
-0.908990899089909	-13.3901077381254
-0.908790879087909	-13.3901077315602
-0.908590859085909	-13.3901077249432
-0.908390839083908	-13.3901077182743
-0.908190819081908	-13.3901077115527
-0.907990799079908	-13.3901077047776
-0.907790779077908	-13.3901076979498
-0.907590759075908	-13.3901076910686
-0.907390739073907	-13.3901076841328
-0.907190719071907	-13.3901076771429
-0.906990699069907	-13.3901076700974
-0.906790679067907	-13.390107662997
-0.906590659065907	-13.3901076558407
-0.906390639063906	-13.3901076486281
-0.906190619061906	-13.390107641359
-0.905990599059906	-13.390107634033
-0.905790579057906	-13.3901076266493
-0.905590559055906	-13.3901076192076
-0.905390539053905	-13.3901076117074
-0.905190519051905	-13.3901076041489
-0.904990499049905	-13.3901075965305
-0.904790479047905	-13.3901075888527
-0.904590459045905	-13.3901075811145
-0.904390439043904	-13.3901075733161
-0.904190419041904	-13.3901075654564
-0.903990399039904	-13.3901075575352
-0.903790379037904	-13.3901075495519
-0.903590359035904	-13.3901075415058
-0.903390339033903	-13.390107533397
-0.903190319031903	-13.3901075252249
-0.902990299029903	-13.3901075169886
-0.902790279027903	-13.3901075086881
-0.902590259025903	-13.3901075003223
-0.902390239023902	-13.3901074918915
-0.902190219021902	-13.3901074833948
-0.901990199019902	-13.3901074748314
-0.901790179017902	-13.3901074662015
-0.901590159015902	-13.3901074575042
-0.901390139013901	-13.3901074487387
-0.901190119011901	-13.3901074399048
-0.900990099009901	-13.390107431002
-0.900790079007901	-13.3901074220298
-0.900590059005901	-13.3901074129874
-0.9003900390039	-13.3901074038745
-0.9001900190019	-13.3901073946909
-0.8999899989999	-13.3901073854354
-0.8997899789979	-13.3901073761078
-0.8995899589959	-13.3901073667075
-0.899389938993899	-13.3901073572342
-0.899189918991899	-13.3901073476873
-0.898989898989899	-13.3901073380655
-0.898789878987899	-13.3901073283687
-0.898589858985899	-13.3901073185971
-0.898389838983898	-13.3901073087488
-0.898189818981898	-13.3901072988244
-0.897989798979898	-13.3901072888227
-0.897789778977898	-13.390107278743
-0.897589758975898	-13.3901072685851
-0.897389738973897	-13.3901072583483
-0.897189718971897	-13.3901072480321
-0.896989698969897	-13.3901072376354
-0.896789678967897	-13.3901072271581
-0.896589658965897	-13.3901072165995
-0.896389638963896	-13.3901072059589
-0.896189618961896	-13.3901071952357
-0.895989598959896	-13.3901071844296
-0.895789578957896	-13.3901071735395
-0.895589558955896	-13.3901071625646
-0.895389538953895	-13.3901071515052
-0.895189518951895	-13.3901071403595
-0.894989498949895	-13.390107129128
-0.894789478947895	-13.3901071178088
-0.894589458945895	-13.3901071064024
-0.894389438943894	-13.3901070949075
-0.894189418941894	-13.3901070833238
-0.893989398939894	-13.3901070716502
-0.893789378937894	-13.3901070598865
-0.893589358935894	-13.3901070480315
-0.893389338933893	-13.3901070360853
-0.893189318931893	-13.3901070240461
-0.892989298929893	-13.3901070119141
-0.892789278927893	-13.3901069996884
-0.892589258925893	-13.390106987368
-0.892389238923892	-13.3901069749525
-0.892189218921892	-13.3901069624412
-0.891989198919892	-13.3901069498334
-0.891789178917892	-13.3901069371284
-0.891589158915892	-13.3901069243248
-0.891389138913891	-13.3901069114224
-0.891189118911891	-13.3901068984212
-0.890989098909891	-13.390106885319
-0.890789078907891	-13.3901068721161
-0.890589058905891	-13.3901068588111
-0.89038903890389	-13.3901068454038
-0.89018901890189	-13.3901068318933
-0.88998899889989	-13.3901068182786
-0.88978897889789	-13.3901068045591
-0.88958895889589	-13.3901067907339
-0.889388938893889	-13.3901067768022
-0.889188918891889	-13.3901067627635
-0.888988898889889	-13.3901067486165
-0.888788878887889	-13.3901067343609
-0.888588858885889	-13.3901067199954
-0.888388838883888	-13.3901067055194
-0.888188818881888	-13.3901066909325
-0.887988798879888	-13.3901066762332
-0.887788778877888	-13.3901066614217
-0.887588758875888	-13.3901066464955
-0.887388738873887	-13.3901066314547
-0.887188718871887	-13.3901066162987
-0.886988698869887	-13.3901066010267
-0.886788678867887	-13.3901065856371
-0.886588658865887	-13.3901065701295
-0.886388638863886	-13.3901065545028
-0.886188618861886	-13.3901065387565
-0.885988598859886	-13.3901065228895
-0.885788578857886	-13.3901065069006
-0.885588558855885	-13.3901064907895
-0.885388538853885	-13.3901064745546
-0.885188518851885	-13.3901064581955
-0.884988498849885	-13.3901064417116
-0.884788478847885	-13.3901064251008
-0.884588458845885	-13.390106408363
-0.884388438843884	-13.3901063914977
-0.884188418841884	-13.3901063745029
-0.883988398839884	-13.3901063573778
-0.883788378837884	-13.3901063401222
-0.883588358835884	-13.3901063227347
-0.883388338833883	-13.3901063052142
-0.883188318831883	-13.3901062875598
-0.882988298829883	-13.3901062697703
-0.882788278827883	-13.3901062518455
-0.882588258825883	-13.3901062337836
-0.882388238823882	-13.3901062155837
-0.882188218821882	-13.3901061972449
-0.881988198819882	-13.3901061787662
-0.881788178817882	-13.3901061601468
-0.881588158815882	-13.3901061413849
-0.881388138813881	-13.3901061224801
-0.881188118811881	-13.3901061034314
-0.880988098809881	-13.3901060842375
-0.880788078807881	-13.3901060648973
-0.880588058805881	-13.3901060454098
-0.88038803880388	-13.390106025774
-0.88018801880188	-13.3901060059884
-0.87998799879988	-13.3901059860525
-0.87978797879788	-13.3901059659649
-0.87958795879588	-13.3901059457241
-0.879387938793879	-13.3901059253299
-0.879187918791879	-13.3901059047801
-0.878987898789879	-13.390105884074
-0.878787878787879	-13.3901058632111
-0.878587858785879	-13.3901058421895
-0.878387838783878	-13.3901058210081
-0.878187818781878	-13.3901057996659
-0.877987798779878	-13.3901057781613
-0.877787778777878	-13.3901057564938
-0.877587758775878	-13.390105734662
-0.877387738773877	-13.3901057126641
-0.877187718771877	-13.3901056904995
-0.876987698769877	-13.3901056681668
-0.876787678767877	-13.3901056456648
-0.876587658765877	-13.390105622992
-0.876387638763876	-13.3901056001478
-0.876187618761876	-13.3901055771303
-0.875987598759876	-13.3901055539384
-0.875787578757876	-13.390105530571
-0.875587558755876	-13.3901055070266
-0.875387538753875	-13.3901054833041
-0.875187518751875	-13.3901054594021
-0.874987498749875	-13.3901054353189
-0.874787478747875	-13.3901054110538
-0.874587458745875	-13.3901053866055
-0.874387438743874	-13.3901053619718
-0.874187418741874	-13.3901053371524
-0.873987398739874	-13.3901053121451
-0.873787378737874	-13.3901052869487
-0.873587358735874	-13.3901052615624
-0.873387338733873	-13.3901052359847
-0.873187318731873	-13.3901052102135
-0.872987298729873	-13.3901051842479
-0.872787278727873	-13.3901051580863
-0.872587258725873	-13.3901051317273
-0.872387238723872	-13.3901051051694
-0.872187218721872	-13.3901050784114
-0.871987198719872	-13.3901050514519
-0.871787178717872	-13.3901050242887
-0.871587158715872	-13.3901049969215
-0.871387138713871	-13.3901049693479
-0.871187118711871	-13.3901049415665
-0.870987098709871	-13.3901049135759
-0.870787078707871	-13.390104885375
-0.870587058705871	-13.3901048569614
-0.87038703870387	-13.3901048283346
-0.87018701870187	-13.3901047994918
-0.86998699869987	-13.3901047704328
-0.86978697869787	-13.390104741155
-0.86958695869587	-13.3901047116574
-0.869386938693869	-13.3901046819376
-0.869186918691869	-13.390104651995
-0.868986898689869	-13.3901046218275
-0.868786878687869	-13.3901045914333
-0.868586858685869	-13.3901045608111
-0.868386838683868	-13.390104529959
-0.868186818681868	-13.3901044988752
-0.867986798679868	-13.3901044675588
-0.867786778677868	-13.3901044360071
-0.867586758675868	-13.3901044042188
-0.867386738673867	-13.3901043721924
-0.867186718671867	-13.3901043399262
-0.866986698669867	-13.3901043074179
-0.866786678667867	-13.3901042746663
-0.866586658665867	-13.390104241669
-0.866386638663866	-13.3901042084253
-0.866186618661866	-13.3901041749325
-0.865986598659866	-13.3901041411889
-0.865786578657866	-13.3901041071933
-0.865586558655866	-13.3901040729431
-0.865386538653865	-13.3901040384371
-0.865186518651865	-13.3901040036731
-0.864986498649865	-13.3901039686491
-0.864786478647865	-13.3901039333634
-0.864586458645865	-13.390103897814
-0.864386438643864	-13.3901038619995
-0.864186418641864	-13.3901038259175
-0.863986398639864	-13.3901037895662
-0.863786378637864	-13.3901037529436
-0.863586358635864	-13.3901037160479
-0.863386338633863	-13.3901036788766
-0.863186318631863	-13.3901036414281
-0.862986298629863	-13.3901036037009
-0.862786278627863	-13.390103565692
-0.862586258625863	-13.3901035274005
-0.862386238623862	-13.3901034888229
-0.862186218621862	-13.3901034499588
-0.861986198619862	-13.3901034108046
-0.861786178617862	-13.3901033713594
-0.861586158615862	-13.3901033316206
-0.861386138613861	-13.3901032915862
-0.861186118611861	-13.390103251254
-0.860986098609861	-13.3901032106216
-0.860786078607861	-13.3901031696871
-0.860586058605861	-13.3901031284486
-0.86038603860386	-13.3901030869033
-0.86018601860186	-13.39010304505
-0.85998599859986	-13.3901030028851
-0.85978597859786	-13.3901029604074
-0.85958595859586	-13.3901029176145
-0.859385938593859	-13.3901028745038
-0.859185918591859	-13.3901028310731
-0.858985898589859	-13.3901027873203
-0.858785878587859	-13.3901027432432
-0.858585858585859	-13.3901026988392
-0.858385838583858	-13.3901026541059
-0.858185818581858	-13.3901026090414
-0.857985798579858	-13.3901025636426
-0.857785778577858	-13.3901025179077
-0.857585758575858	-13.3901024718343
-0.857385738573857	-13.3901024254196
-0.857185718571857	-13.3901023786616
-0.856985698569857	-13.3901023315573
-0.856785678567857	-13.3901022841046
-0.856585658565857	-13.3901022363011
-0.856385638563856	-13.3901021881438
-0.856185618561856	-13.3901021396305
-0.855985598559856	-13.390102090759
-0.855785578557856	-13.3901020415262
-0.855585558555856	-13.3901019919297
-0.855385538553855	-13.390101941967
-0.855185518551855	-13.3901018916354
-0.854985498549855	-13.3901018409326
-0.854785478547855	-13.390101789855
-0.854585458545855	-13.3901017384012
-0.854385438543854	-13.3901016865673
-0.854185418541854	-13.3901016343514
-0.853985398539854	-13.3901015817505
-0.853785378537854	-13.3901015287618
-0.853585358535854	-13.3901014753831
-0.853385338533853	-13.390101421611
-0.853185318531853	-13.3901013674424
-0.852985298529853	-13.3901013128755
-0.852785278527853	-13.3901012579067
-0.852585258525853	-13.3901012025335
-0.852385238523852	-13.3901011467528
-0.852185218521852	-13.3901010905622
-0.851985198519852	-13.3901010339578
-0.851785178517852	-13.3901009769372
-0.851585158515851	-13.3901009194979
-0.851385138513851	-13.3901008616365
-0.851185118511851	-13.3901008033499
-0.850985098509851	-13.3901007446352
-0.850785078507851	-13.3901006854892
-0.850585058505851	-13.3901006259093
-0.85038503850385	-13.390100565892
-0.85018501850185	-13.3901005054347
-0.84998499849985	-13.3901004445336
-0.84978497849785	-13.3901003831857
-0.84958495849585	-13.3901003213887
-0.849384938493849	-13.3901002591379
-0.849184918491849	-13.3901001964314
-0.848984898489849	-13.3901001332652
-0.848784878487849	-13.3901000696364
-0.848584858485849	-13.3901000055423
-0.848384838483848	-13.390099940978
-0.848184818481848	-13.3900998759423
-0.847984798479848	-13.3900998104298
-0.847784778477848	-13.3900997444384
-0.847584758475848	-13.3900996779644
-0.847384738473847	-13.3900996110044
-0.847184718471847	-13.3900995435549
-0.846984698469847	-13.3900994756125
-0.846784678467847	-13.3900994071737
-0.846584658465847	-13.3900993382351
-0.846384638463846	-13.3900992687929
-0.846184618461846	-13.3900991988442
-0.845984598459846	-13.3900991283847
-0.845784578457846	-13.3900990574111
-0.845584558455846	-13.3900989859198
-0.845384538453845	-13.390098913907
-0.845184518451845	-13.3900988413693
-0.844984498449845	-13.3900987683026
-0.844784478447845	-13.390098694704
-0.844584458445845	-13.3900986205683
-0.844384438443844	-13.3900985458934
-0.844184418441844	-13.3900984706745
-0.843984398439844	-13.3900983949079
-0.843784378437844	-13.3900983185899
-0.843584358435844	-13.3900982417165
-0.843384338433843	-13.3900981642839
-0.843184318431843	-13.3900980862884
-0.842984298429843	-13.3900980077258
-0.842784278427843	-13.3900979285918
-0.842584258425843	-13.3900978488828
-0.842384238423842	-13.3900977685948
-0.842184218421842	-13.3900976877242
-0.841984198419842	-13.3900976062655
-0.841784178417842	-13.3900975242157
-0.841584158415842	-13.3900974415703
-0.841384138413841	-13.390097358325
-0.841184118411841	-13.3900972744764
-0.840984098409841	-13.3900971900196
-0.840784078407841	-13.3900971049502
-0.84058405840584	-13.3900970192642
-0.84038403840384	-13.3900969329575
-0.84018401840184	-13.390096846025
-0.83998399839984	-13.3900967584632
-0.83978397839784	-13.3900966702674
-0.83958395839584	-13.3900965814328
-0.839383938393839	-13.3900964919558
-0.839183918391839	-13.3900964018308
-0.838983898389839	-13.3900963110543
-0.838783878387839	-13.3900962196208
-0.838583858385839	-13.3900961275267
-0.838383838383838	-13.3900960347667
-0.838183818381838	-13.3900959413363
-0.837983798379838	-13.3900958472307
-0.837783778377838	-13.3900957524456
-0.837583758375838	-13.3900956569764
-0.837383738373837	-13.3900955608176
-0.837183718371837	-13.3900954639651
-0.836983698369837	-13.3900953664136
-0.836783678367837	-13.3900952681579
-0.836583658365837	-13.3900951691944
-0.836383638363836	-13.3900950695167
-0.836183618361836	-13.390094969121
-0.835983598359836	-13.3900948680016
-0.835783578357836	-13.3900947661539
-0.835583558355836	-13.3900946635722
-0.835383538353835	-13.3900945602525
-0.835183518351835	-13.3900944561885
-0.834983498349835	-13.3900943513759
-0.834783478347835	-13.390094245809
-0.834583458345835	-13.3900941394825
-0.834383438343834	-13.3900940323917
-0.834183418341834	-13.3900939245309
-0.833983398339834	-13.3900938158945
-0.833783378337834	-13.3900937064777
-0.833583358335834	-13.3900935962749
-0.833383338333833	-13.3900934852804
-0.833183318331833	-13.390093373489
-0.832983298329833	-13.3900932608954
-0.832783278327833	-13.3900931474932
-0.832583258325832	-13.3900930332777
-0.832383238323832	-13.390092918243
-0.832183218321832	-13.3900928023829
-0.831983198319832	-13.3900926856927
-0.831783178317832	-13.3900925681658
-0.831583158315832	-13.3900924497968
-0.831383138313831	-13.39009233058
-0.831183118311831	-13.3900922105095
-0.830983098309831	-13.390092089579
-0.830783078307831	-13.3900919677828
-0.830583058305831	-13.390091845115
-0.83038303830383	-13.3900917215699
-0.83018301830183	-13.3900915971408
-0.82998299829983	-13.390091471822
-0.82978297829783	-13.3900913456073
-0.82958295829583	-13.3900912184902
-0.829382938293829	-13.3900910904654
-0.829182918291829	-13.3900909615256
-0.828982898289829	-13.390090831665
-0.828782878287829	-13.3900907008772
-0.828582858285829	-13.3900905691562
-0.828382838283828	-13.390090436495
-0.828182818281828	-13.3900903028875
-0.827982798279828	-13.3900901683271
-0.827782778277828	-13.3900900328069
-0.827582758275828	-13.3900898963207
-0.827382738273827	-13.3900897588619
-0.827182718271827	-13.3900896204236
-0.826982698269827	-13.390089480999
-0.826782678267827	-13.3900893405819
-0.826582658265827	-13.3900891991648
-0.826382638263826	-13.3900890567415
-0.826182618261826	-13.3900889133047
-0.825982598259826	-13.3900887688471
-0.825782578257826	-13.3900886233623
-0.825582558255826	-13.3900884768432
-0.825382538253825	-13.3900883292827
-0.825182518251825	-13.390088180673
-0.824982498249825	-13.3900880310077
-0.824782478247825	-13.3900878802797
-0.824582458245825	-13.3900877284809
-0.824382438243824	-13.3900875756051
-0.824182418241824	-13.3900874216436
-0.823982398239824	-13.3900872665899
-0.823782378237824	-13.3900871104363
-0.823582358235823	-13.3900869531756
-0.823382338233823	-13.3900867947996
-0.823182318231823	-13.3900866353008
-0.822982298229823	-13.3900864746724
-0.822782278227823	-13.3900863129054
-0.822582258225823	-13.3900861499931
-0.822382238223822	-13.3900859859273
-0.822182218221822	-13.3900858206998
-0.821982198219822	-13.3900856543032
-0.821782178217822	-13.3900854867295
-0.821582158215822	-13.39008531797
-0.821382138213821	-13.3900851480175
-0.821182118211821	-13.3900849768634
-0.820982098209821	-13.3900848044996
-0.820782078207821	-13.390084630918
-0.820582058205821	-13.3900844561097
-0.82038203820382	-13.3900842800672
-0.82018201820182	-13.3900841027821
-0.81998199819982	-13.3900839242456
-0.81978197819782	-13.3900837444487
-0.81958195819582	-13.3900835633835
-0.819381938193819	-13.3900833810414
-0.819181918191819	-13.3900831974138
-0.818981898189819	-13.3900830124915
-0.818781878187819	-13.3900828262656
-0.818581858185819	-13.390082638728
-0.818381838183818	-13.3900824498696
-0.818181818181818	-13.3900822596811
-0.817981798179818	-13.390082068154
-0.817781778177818	-13.3900818752782
-0.817581758175818	-13.3900816810458
-0.817381738173817	-13.3900814854469
-0.817181718171817	-13.3900812884724
-0.816981698169817	-13.390081090113
-0.816781678167817	-13.3900808903591
-0.816581658165817	-13.3900806892023
-0.816381638163816	-13.3900804866314
-0.816181618161816	-13.3900802826381
-0.815981598159816	-13.3900800772126
-0.815781578157816	-13.3900798703451
-0.815581558155816	-13.3900796620258
-0.815381538153815	-13.3900794522444
-0.815181518151815	-13.390079240992
-0.814981498149815	-13.3900790282585
-0.814781478147815	-13.3900788140329
-0.814581458145815	-13.3900785983067
-0.814381438143814	-13.3900783810682
-0.814181418141814	-13.3900781623083
-0.813981398139814	-13.3900779420164
-0.813781378137814	-13.390077720182
-0.813581358135814	-13.3900774967951
-0.813381338133813	-13.390077271845
-0.813181318131813	-13.390077045321
-0.812981298129813	-13.3900768172134
-0.812781278127813	-13.3900765875101
-0.812581258125813	-13.3900763562017
-0.812381238123812	-13.3900761232767
-0.812181218121812	-13.3900758887237
-0.811981198119812	-13.3900756525334
-0.811781178117812	-13.3900754146932
-0.811581158115812	-13.390075175193
-0.811381138113811	-13.3900749340212
-0.811181118111811	-13.3900746911663
-0.810981098109811	-13.390074446618
-0.810781078107811	-13.3900742003641
-0.810581058105811	-13.3900739523933
-0.81038103810381	-13.3900737026943
-0.81018101810181	-13.3900734512554
-0.80998099809981	-13.3900731980648
-0.80978097809781	-13.3900729431111
-0.80958095809581	-13.3900726863822
-0.809380938093809	-13.3900724278665
-0.809180918091809	-13.3900721675516
-0.808980898089809	-13.3900719054257
-0.808780878087809	-13.3900716414771
-0.808580858085809	-13.390071375693
-0.808380838083808	-13.390071108061
-0.808180818081808	-13.3900708385695
-0.807980798079808	-13.3900705672052
-0.807780778077808	-13.3900702939563
-0.807580758075808	-13.3900700188103
-0.807380738073807	-13.3900697417541
-0.807180718071807	-13.3900694627746
-0.806980698069807	-13.3900691818599
-0.806780678067807	-13.3900688989963
-0.806580658065807	-13.3900686141712
-0.806380638063806	-13.3900683273719
-0.806180618061806	-13.3900680385841
-0.805980598059806	-13.3900677477957
-0.805780578057806	-13.3900674549927
-0.805580558055806	-13.3900671601621
-0.805380538053805	-13.39006686329
-0.805180518051805	-13.3900665643632
-0.804980498049805	-13.3900662633675
-0.804780478047805	-13.3900659602898
-0.804580458045804	-13.3900656551157
-0.804380438043804	-13.390065347832
-0.804180418041804	-13.3900650384242
-0.803980398039804	-13.3900647268774
-0.803780378037804	-13.3900644131788
-0.803580358035804	-13.3900640973136
-0.803380338033803	-13.3900637792667
-0.803180318031803	-13.3900634590248
-0.802980298029803	-13.3900631365725
-0.802780278027803	-13.3900628118956
-0.802580258025803	-13.3900624849794
-0.802380238023802	-13.3900621558082
-0.802180218021802	-13.3900618243681
-0.801980198019802	-13.3900614906438
-0.801780178017802	-13.3900611546194
-0.801580158015802	-13.3900608162808
-0.801380138013801	-13.390060475612
-0.801180118011801	-13.3900601325977
-0.800980098009801	-13.3900597872225
-0.800780078007801	-13.3900594394711
-0.800580058005801	-13.3900590893272
-0.8003800380038	-13.390058736775
-0.8001800180018	-13.3900583817992
-0.7999799979998	-13.3900580243833
-0.7997799779978	-13.3900576645112
-0.7995799579958	-13.3900573021667
-0.799379937993799	-13.3900569373338
-0.799179917991799	-13.3900565699955
-0.798979897989799	-13.3900562001359
-0.798779877987799	-13.390055827738
-0.798579857985799	-13.3900554527856
-0.798379837983798	-13.3900550752608
-0.798179817981798	-13.3900546951479
-0.797979797979798	-13.3900543124289
-0.797779777977798	-13.3900539270869
-0.797579757975797	-13.3900535391049
-0.797379737973797	-13.3900531484655
-0.797179717971797	-13.3900527551507
-0.796979697969797	-13.3900523591435
-0.796779677967797	-13.3900519604265
-0.796579657965797	-13.390051558981
-0.796379637963796	-13.3900511547893
-0.796179617961796	-13.3900507478338
-0.795979597959796	-13.3900503380958
-0.795779577957796	-13.3900499255576
-0.795579557955795	-13.3900495102002
-0.795379537953795	-13.3900490920055
-0.795179517951795	-13.3900486709549
-0.794979497949795	-13.3900482470299
-0.794779477947795	-13.3900478202111
-0.794579457945795	-13.3900473904796
-0.794379437943794	-13.390046957817
-0.794179417941794	-13.3900465222034
-0.793979397939794	-13.3900460836196
-0.793779377937794	-13.3900456420463
-0.793579357935794	-13.3900451974641
-0.793379337933793	-13.3900447498529
-0.793179317931793	-13.3900442991935
-0.792979297929793	-13.3900438454652
-0.792779277927793	-13.3900433886486
-0.792579257925793	-13.3900429287232
-0.792379237923792	-13.3900424656688
-0.792179217921792	-13.3900419994648
-0.791979197919792	-13.3900415300909
-0.791779177917792	-13.3900410575263
-0.791579157915792	-13.3900405817499
-0.791379137913791	-13.3900401027413
-0.791179117911791	-13.3900396204792
-0.790979097909791	-13.3900391349423
-0.790779077907791	-13.3900386461091
-0.790579057905791	-13.3900381539586
-0.79037903790379	-13.3900376584686
-0.79017901790179	-13.390037159618
-0.78997899789979	-13.3900366573846
-0.78977897789779	-13.390036151746
-0.78957895789579	-13.3900356426809
-0.789378937893789	-13.3900351301668
-0.789178917891789	-13.3900346141804
-0.788978897889789	-13.3900340947002
-0.788778877887789	-13.390033571703
-0.788578857885789	-13.3900330451661
-0.788378837883788	-13.3900325150667
-0.788178817881788	-13.3900319813813
-0.787978797879788	-13.3900314440866
-0.787778777877788	-13.3900309031596
-0.787578757875788	-13.3900303585763
-0.787378737873787	-13.3900298103131
-0.787178717871787	-13.3900292583467
-0.786978697869787	-13.3900287026524
-0.786778677867787	-13.3900281432063
-0.786578657865787	-13.3900275799845
-0.786378637863786	-13.3900270129616
-0.786178617861786	-13.390026442114
-0.785978597859786	-13.3900258674164
-0.785778577857786	-13.3900252888434
-0.785578557855786	-13.3900247063714
-0.785378537853785	-13.3900241199742
-0.785178517851785	-13.3900235296269
-0.784978497849785	-13.3900229353033
-0.784778477847785	-13.3900223369783
-0.784578457845785	-13.3900217346259
-0.784378437843784	-13.39002112822
-0.784178417841784	-13.3900205177347
-0.783978397839784	-13.3900199031434
-0.783778377837784	-13.3900192844194
-0.783578357835784	-13.3900186615365
-0.783378337833783	-13.3900180344681
-0.783178317831783	-13.3900174031869
-0.782978297829783	-13.3900167676659
-0.782778277827783	-13.3900161278777
-0.782578257825783	-13.390015483795
-0.782378237823782	-13.3900148353896
-0.782178217821782	-13.3900141826343
-0.781978197819782	-13.3900135255008
-0.781778177817782	-13.3900128639611
-0.781578157815782	-13.3900121979873
-0.781378137813781	-13.3900115275499
-0.781178117811781	-13.3900108526207
-0.780978097809781	-13.3900101731715
-0.780778077807781	-13.3900094891719
-0.78057805780578	-13.3900088005946
-0.78037803780378	-13.3900081074087
-0.78017801780178	-13.390007409585
-0.77997799779978	-13.390006707094
-0.77977797779778	-13.3900059999057
-0.77957795779578	-13.3900052879903
-0.779377937793779	-13.3900045713165
-0.779177917791779	-13.390003849855
-0.778977897789779	-13.3900031235744
-0.778777877787779	-13.3900023924441
-0.778577857785779	-13.3900016564332
-0.778377837783778	-13.3900009155102
-0.778177817781778	-13.3900001696443
-0.777977797779778	-13.3899994188032
-0.777777777777778	-13.3899986629556
-0.777577757775778	-13.3899979020689
-0.777377737773777	-13.3899971361113
-0.777177717771777	-13.3899963650506
-0.776977697769777	-13.3899955888544
-0.776777677767777	-13.3899948074888
-0.776577657765777	-13.3899940209226
-0.776377637763776	-13.389993229121
-0.776177617761776	-13.3899924320515
-0.775977597759776	-13.3899916296805
-0.775777577757776	-13.3899908219737
-0.775577557755776	-13.3899900088975
-0.775377537753775	-13.3899891904173
-0.775177517751775	-13.3899883664999
-0.774977497749775	-13.3899875371096
-0.774777477747775	-13.3899867022114
-0.774577457745775	-13.389985861771
-0.774377437743774	-13.3899850157532
-0.774177417741774	-13.3899841641219
-0.773977397739774	-13.3899833068422
-0.773777377737774	-13.3899824438772
-0.773577357735774	-13.3899815751918
-0.773377337733773	-13.389980700749
-0.773177317731773	-13.3899798205125
-0.772977297729773	-13.3899789344462
-0.772777277727773	-13.3899780425118
-0.772577257725773	-13.3899771446734
-0.772377237723772	-13.3899762408928
-0.772177217721772	-13.3899753311327
-0.771977197719772	-13.389974415355
-0.771777177717772	-13.3899734935217
-0.771577157715772	-13.3899725655942
-0.771377137713771	-13.3899716315345
-0.771177117711771	-13.3899706913032
-0.770977097709771	-13.3899697448617
-0.770777077707771	-13.389968792171
-0.77057705770577	-13.3899678331907
-0.77037703770377	-13.3899668678814
-0.77017701770177	-13.3899658962036
-0.76997699769977	-13.3899649181169
-0.76977697769777	-13.3899639335802
-0.76957695769577	-13.3899629425534
-0.769376937693769	-13.389961944996
-0.769176917691769	-13.3899609408659
-0.768976897689769	-13.3899599301219
-0.768776877687769	-13.3899589127225
-0.768576857685769	-13.3899578886255
-0.768376837683768	-13.389956857789
-0.768176817681768	-13.3899558201706
-0.767976797679768	-13.3899547757276
-0.767776777677768	-13.3899537244167
-0.767576757675768	-13.3899526661949
-0.767376737673767	-13.389951601019
-0.767176717671767	-13.3899505288446
-0.766976697669767	-13.3899494496284
-0.766776677667767	-13.3899483633254
-0.766576657665767	-13.3899472698922
-0.766376637663766	-13.3899461692831
-0.766176617661766	-13.3899450614533
-0.765976597659766	-13.3899439463578
-0.765776577657766	-13.3899428239504
-0.765576557655766	-13.3899416941854
-0.765376537653765	-13.3899405570171
-0.765176517651765	-13.3899394123989
-0.764976497649765	-13.389938260284
-0.764776477647765	-13.3899371006255
-0.764576457645765	-13.3899359333759
-0.764376437643764	-13.3899347584886
-0.764176417641764	-13.3899335759143
-0.763976397639764	-13.389932385606
-0.763776377637764	-13.3899311875152
-0.763576357635764	-13.3899299815926
-0.763376337633763	-13.3899287677903
-0.763176317631763	-13.3899275460583
-0.762976297629763	-13.3899263163471
-0.762776277627763	-13.3899250786073
-0.762576257625763	-13.3899238327883
-0.762376237623762	-13.3899225788402
-0.762176217621762	-13.3899213167115
-0.761976197619762	-13.3899200463518
-0.761776177617762	-13.3899187677098
-0.761576157615761	-13.3899174807336
-0.761376137613761	-13.3899161853712
-0.761176117611761	-13.3899148815708
-0.760976097609761	-13.3899135692793
-0.760776077607761	-13.3899122484443
-0.760576057605761	-13.3899109190124
-0.76037603760376	-13.3899095809302
-0.76017601760176	-13.3899082341434
-0.75997599759976	-13.389906878599
-0.75977597759776	-13.3899055142415
-0.75957595759576	-13.3899041410168
-0.759375937593759	-13.3899027588689
-0.759175917591759	-13.3899013677437
-0.758975897589759	-13.3898999675844
-0.758775877587759	-13.3898985583355
-0.758575857585759	-13.3898971399406
-0.758375837583758	-13.3898957123426
-0.758175817581758	-13.3898942754845
-0.757975797579758	-13.3898928293092
-0.757775777577758	-13.3898913737589
-0.757575757575758	-13.3898899087758
-0.757375737573757	-13.3898884343005
-0.757175717571757	-13.3898869502752
-0.756975697569757	-13.3898854566405
-0.756775677567757	-13.3898839533367
-0.756575657565757	-13.3898824403043
-0.756375637563756	-13.389880917483
-0.756175617561756	-13.3898793848127
-0.755975597559756	-13.3898778422317
-0.755775577557756	-13.3898762896802
-0.755575557555756	-13.3898747270948
-0.755375537553755	-13.3898731544148
-0.755175517551755	-13.3898715715777
-0.754975497549755	-13.3898699785209
-0.754775477547755	-13.3898683751806
-0.754575457545755	-13.3898667614944
-0.754375437543754	-13.3898651373984
-0.754175417541754	-13.3898635028277
-0.753975397539754	-13.3898618577184
-0.753775377537754	-13.3898602020058
-0.753575357535754	-13.3898585356239
-0.753375337533753	-13.3898568585075
-0.753175317531753	-13.3898551705909
-0.752975297529753	-13.3898534718071
-0.752775277527753	-13.3898517620896
-0.752575257525752	-13.3898500413711
-0.752375237523752	-13.3898483095841
-0.752175217521752	-13.38984656666
-0.751975197519752	-13.3898448125317
-0.751775177517752	-13.3898430471293
-0.751575157515751	-13.3898412703841
-0.751375137513751	-13.3898394822263
-0.751175117511751	-13.3898376825862
-0.750975097509751	-13.3898358713932
-0.750775077507751	-13.3898340485762
-0.750575057505751	-13.3898322140649
-0.75037503750375	-13.3898303677868
-0.75017501750175	-13.3898285096702
-0.74997499749975	-13.3898266396429
-0.74977497749775	-13.3898247576317
-0.74957495749575	-13.3898228635633
-0.749374937493749	-13.3898209573636
-0.749174917491749	-13.3898190389593
-0.748974897489749	-13.3898171082753
-0.748774877487749	-13.389815165237
-0.748574857485749	-13.3898132097679
-0.748374837483748	-13.3898112417935
-0.748174817481748	-13.3898092612365
-0.747974797479748	-13.3898072680206
-0.747774777477748	-13.3898052620682
-0.747574757475748	-13.3898032433021
-0.747374737473747	-13.389801211644
-0.747174717471747	-13.3897991670149
-0.746974697469747	-13.3897971093368
-0.746774677467747	-13.3897950385294
-0.746574657465747	-13.389792954513
-0.746374637463746	-13.3897908572073
-0.746174617461746	-13.3897887465314
-0.745974597459746	-13.3897866224042
-0.745774577457746	-13.3897844847436
-0.745574557455746	-13.3897823334671
-0.745374537453745	-13.389780168493
-0.745174517451745	-13.389777989737
-0.744974497449745	-13.3897757971158
-0.744774477447745	-13.3897735905455
-0.744574457445745	-13.3897713699414
-0.744374437443744	-13.3897691352181
-0.744174417441744	-13.3897668862903
-0.743974397439744	-13.3897646230714
-0.743774377437744	-13.3897623454752
-0.743574357435744	-13.3897600534146
-0.743374337433743	-13.3897577468017
-0.743174317431743	-13.3897554255489
-0.742974297429743	-13.3897530895674
-0.742774277427743	-13.3897507387671
-0.742574257425742	-13.3897483730602
-0.742374237423742	-13.3897459923553
-0.742174217421742	-13.3897435965623
-0.741974197419742	-13.3897411855896
-0.741774177417742	-13.3897387593456
-0.741574157415742	-13.3897363177384
-0.741374137413741	-13.3897338606748
-0.741174117411741	-13.3897313880623
-0.740974097409741	-13.3897288998057
-0.740774077407741	-13.3897263958122
-0.740574057405741	-13.389723875986
-0.74037403740374	-13.389721340232
-0.74017401740174	-13.3897187884538
-0.73997399739974	-13.3897162205558
-0.73977397739774	-13.3897136364396
-0.73957395739574	-13.3897110360092
-0.739373937393739	-13.3897084191653
-0.739173917391739	-13.3897057858094
-0.738973897389739	-13.3897031358426
-0.738773877387739	-13.3897004691642
-0.738573857385739	-13.3896977856746
-0.738373837383738	-13.3896950852723
-0.738173817381738	-13.3896923678562
-0.737973797379738	-13.3896896333238
-0.737773777377738	-13.3896868815727
-0.737573757375737	-13.389684112499
-0.737373737373737	-13.3896813259992
-0.737173717371737	-13.389678521969
-0.736973697369737	-13.3896757003031
-0.736773677367737	-13.3896728608959
-0.736573657365737	-13.3896700036407
-0.736373637363736	-13.3896671284313
-0.736173617361736	-13.3896642351601
-0.735973597359736	-13.3896613237184
-0.735773577357736	-13.3896583939982
-0.735573557355736	-13.3896554458902
-0.735373537353735	-13.389652479284
-0.735173517351735	-13.3896494940693
-0.734973497349735	-13.389646490135
-0.734773477347735	-13.3896434673688
-0.734573457345735	-13.3896404256591
-0.734373437343734	-13.3896373648925
-0.734173417341734	-13.389634284955
-0.733973397339734	-13.3896311857327
-0.733773377337734	-13.3896280671102
-0.733573357335733	-13.3896249289719
-0.733373337333733	-13.389621771202
-0.733173317331733	-13.3896185936831
-0.732973297329733	-13.3896153962978
-0.732773277327733	-13.3896121789278
-0.732573257325732	-13.3896089414541
-0.732373237323732	-13.3896056837571
-0.732173217321732	-13.3896024057167
-0.731973197319732	-13.3895991072116
-0.731773177317732	-13.3895957881211
-0.731573157315732	-13.3895924483218
-0.731373137313731	-13.3895890876909
-0.731173117311731	-13.3895857061054
-0.730973097309731	-13.3895823034406
-0.730773077307731	-13.3895788795708
-0.730573057305731	-13.3895754343712
-0.73037303730373	-13.389571967715
-0.73017301730173	-13.3895684794745
-0.72997299729973	-13.3895649695226
-0.72977297729773	-13.38956143773
-0.72957295729573	-13.3895578839681
-0.729372937293729	-13.3895543081064
-0.729172917291729	-13.3895507100137
-0.728972897289729	-13.3895470895593
-0.728772877287729	-13.3895434466112
-0.728572857285729	-13.389539781035
-0.728372837283728	-13.3895360926981
-0.728172817281728	-13.3895323814659
-0.727972797279728	-13.3895286472032
-0.727772777277728	-13.3895248897741
-0.727572757275728	-13.3895211090412
-0.727372737273727	-13.3895173048675
-0.727172717271727	-13.3895134771151
-0.726972697269727	-13.3895096256445
-0.726772677267727	-13.3895057503155
-0.726572657265727	-13.3895018509888
-0.726372637263726	-13.3894979275217
-0.726172617261726	-13.3894939797731
-0.725972597259726	-13.3894900075995
-0.725772577257726	-13.3894860108574
-0.725572557255726	-13.3894819894024
-0.725372537253725	-13.3894779430884
-0.725172517251725	-13.3894738717704
-0.724972497249725	-13.3894697753005
-0.724772477247725	-13.3894656535319
-0.724572457245724	-13.3894615063152
-0.724372437243724	-13.3894573335012
-0.724172417241724	-13.3894531349401
-0.723972397239724	-13.3894489104805
-0.723772377237724	-13.3894446599702
-0.723572357235723	-13.3894403832576
-0.723372337233723	-13.3894360801878
-0.723172317231723	-13.3894317506069
-0.722972297229723	-13.3894273943602
-0.722772277227723	-13.3894230112903
-0.722572257225723	-13.3894186012417
-0.722372237223722	-13.3894141640556
-0.722172217221722	-13.3894096995737
-0.721972197219722	-13.3894052076359
-0.721772177217722	-13.3894006880826
-0.721572157215722	-13.3893961407516
-0.721372137213721	-13.3893915654808
-0.721172117211721	-13.3893869621072
-0.720972097209721	-13.3893823304668
-0.720772077207721	-13.3893776703944
-0.720572057205721	-13.3893729817248
-0.72037203720372	-13.3893682642909
-0.72017201720172	-13.3893635179245
-0.71997199719972	-13.3893587424575
-0.71977197719772	-13.3893539377204
-0.71957195719572	-13.3893491035428
-0.719371937193719	-13.3893442397527
-0.719171917191719	-13.389339346179
-0.718971897189719	-13.3893344226474
-0.718771877187719	-13.389329468984
-0.718571857185718	-13.3893244850137
-0.718371837183718	-13.3893194705597
-0.718171817181718	-13.3893144254459
-0.717971797179718	-13.3893093494935
-0.717771777177718	-13.3893042425241
-0.717571757175718	-13.3892991043572
-0.717371737173717	-13.3892939348118
-0.717171717171717	-13.3892887337067
-0.716971697169717	-13.3892835008576
-0.716771677167717	-13.3892782360815
-0.716571657165717	-13.3892729391935
-0.716371637163716	-13.3892676100065
-0.716171617161716	-13.3892622483347
-0.715971597159716	-13.3892568539895
-0.715771577157716	-13.3892514267818
-0.715571557155716	-13.3892459665219
-0.715371537153715	-13.3892404730182
-0.715171517151715	-13.3892349460789
-0.714971497149715	-13.3892293855104
-0.714771477147715	-13.3892237911193
-0.714571457145714	-13.3892181627095
-0.714371437143714	-13.3892125000853
-0.714171417141714	-13.3892068030484
-0.713971397139714	-13.3892010714005
-0.713771377137714	-13.3891953049426
-0.713571357135714	-13.389189503474
-0.713371337133713	-13.3891836667924
-0.713171317131713	-13.3891777946953
-0.712971297129713	-13.3891718869786
-0.712771277127713	-13.3891659434371
-0.712571257125713	-13.3891599638653
-0.712371237123712	-13.3891539480553
-0.712171217121712	-13.3891478957992
-0.711971197119712	-13.389141806887
-0.711771177117712	-13.389135681108
-0.711571157115712	-13.3891295182509
-0.711371137113711	-13.3891233181025
-0.711171117111711	-13.3891170804488
-0.710971097109711	-13.3891108050746
-0.710771077107711	-13.389104491763
-0.710571057105711	-13.3890981402974
-0.71037103710371	-13.3890917504582
-0.71017101710171	-13.3890853220257
-0.70997099709971	-13.389078854779
-0.70977097709771	-13.3890723484956
-0.709570957095709	-13.3890658029522
-0.709370937093709	-13.3890592179241
-0.709170917091709	-13.3890525931852
-0.708970897089709	-13.3890459285085
-0.708770877087709	-13.3890392236656
-0.708570857085709	-13.3890324784272
-0.708370837083708	-13.3890256925624
-0.708170817081708	-13.389018865839
-0.707970797079708	-13.3890119980235
-0.707770777077708	-13.3890050888822
-0.707570757075708	-13.3889981381785
-0.707370737073707	-13.3889911456756
-0.707170717071707	-13.3889841111356
-0.706970697069707	-13.3889770343185
-0.706770677067707	-13.3889699149834
-0.706570657065707	-13.3889627528881
-0.706370637063706	-13.3889555477895
-0.706170617061706	-13.3889482994425
-0.705970597059706	-13.3889410076008
-0.705770577057706	-13.3889336720179
-0.705570557055705	-13.3889262924445
-0.705370537053705	-13.3889188686303
-0.705170517051705	-13.3889114003243
-0.704970497049705	-13.3889038872742
-0.704770477047705	-13.388896329225
-0.704570457045705	-13.3888887259222
-0.704370437043704	-13.3888810771084
-0.704170417041704	-13.3888733825263
-0.703970397039704	-13.3888656419151
-0.703770377037704	-13.388857855015
-0.703570357035704	-13.3888500215633
-0.703370337033703	-13.3888421412964
-0.703170317031703	-13.3888342139489
-0.702970297029703	-13.3888262392547
-0.702770277027703	-13.3888182169464
-0.702570257025703	-13.3888101467537
-0.702370237023702	-13.3888020284064
-0.702170217021702	-13.3887938616324
-0.701970197019702	-13.3887856461574
-0.701770177017702	-13.3887773817071
-0.701570157015702	-13.3887690680046
-0.701370137013701	-13.3887607047723
-0.701170117011701	-13.3887522917303
-0.700970097009701	-13.3887438285979
-0.700770077007701	-13.3887353150922
-0.700570057005701	-13.3887267509301
-0.7003700370037	-13.3887181358252
-0.7001700170017	-13.3887094694915
-0.6999699969997	-13.3887007516405
-0.6997699769977	-13.3886919819811
-0.6995699569957	-13.3886831602233
-0.699369936993699	-13.3886742860732
-0.699169916991699	-13.3886653592358
-0.698969896989699	-13.3886563794165
-0.698769876987699	-13.388647346316
-0.698569856985699	-13.3886382596359
-0.698369836983698	-13.3886291190754
-0.698169816981698	-13.3886199243318
-0.697969796979698	-13.3886106751008
-0.697769776977698	-13.3886013710776
-0.697569756975698	-13.3885920119544
-0.697369736973697	-13.3885825974226
-0.697169716971697	-13.3885731271719
-0.696969696969697	-13.3885636008895
-0.696769676967697	-13.3885540182628
-0.696569656965697	-13.3885443789752
-0.696369636963696	-13.388534682711
-0.696169616961696	-13.3885249291507
-0.695969596959696	-13.3885151179738
-0.695769576957696	-13.3885052488588
-0.695569556955696	-13.3884953214822
-0.695369536953695	-13.3884853355178
-0.695169516951695	-13.3884752906388
-0.694969496949695	-13.3884651865174
-0.694769476947695	-13.3884550228213
-0.694569456945695	-13.38844479922
-0.694369436943694	-13.3884345153781
-0.694169416941694	-13.3884241709607
-0.693969396939694	-13.3884137656298
-0.693769376937694	-13.3884032990468
-0.693569356935694	-13.38839277087
-0.693369336933693	-13.3883821807574
-0.693169316931693	-13.3883715283637
-0.692969296929693	-13.3883608133428
-0.692769276927693	-13.3883500353465
-0.692569256925693	-13.3883391940253
-0.692369236923692	-13.3883282890267
-0.692169216921692	-13.3883173199979
-0.691969196919692	-13.3883062865825
-0.691769176917692	-13.3882951884234
-0.691569156915692	-13.388284025162
-0.691369136913691	-13.3882727964371
-0.691169116911691	-13.3882615018854
-0.690969096909691	-13.3882501411431
-0.690769076907691	-13.3882387138419
-0.69056905690569	-13.3882272196142
-0.69036903690369	-13.3882156580901
-0.69016901690169	-13.3882040288959
-0.68996899689969	-13.3881923316585
-0.68976897689769	-13.388180566001
-0.68956895689569	-13.3881687315452
-0.689368936893689	-13.3881568279112
-0.689168916891689	-13.3881448547168
-0.688968896889689	-13.3881328115779
-0.688768876887689	-13.388120698108
-0.688568856885689	-13.3881085139199
-0.688368836883688	-13.3880962586227
-0.688168816881688	-13.3880839318251
-0.687968796879688	-13.3880715331322
-0.687768776877688	-13.3880590621484
-0.687568756875688	-13.3880465184754
-0.687368736873687	-13.3880339017132
-0.687168716871687	-13.3880212114595
-0.686968696869687	-13.3880084473094
-0.686768676867687	-13.3879956088567
-0.686568656865687	-13.3879826956936
-0.686368636863686	-13.3879697074087
-0.686168616861686	-13.3879566435899
-0.685968596859686	-13.3879435038218
-0.685768576857686	-13.3879302876876
-0.685568556855686	-13.3879169947681
-0.685368536853685	-13.3879036246426
-0.685168516851685	-13.3878901768874
-0.684968496849685	-13.3878766510768
-0.684768476847685	-13.3878630467827
-0.684568456845685	-13.3878493635764
-0.684368436843684	-13.3878356010243
-0.684168416841684	-13.3878217586932
-0.683968396839684	-13.3878078361461
-0.683768376837684	-13.387793832944
-0.683568356835684	-13.3877797486457
-0.683368336833683	-13.3877655828089
-0.683168316831683	-13.3877513349873
-0.682968296829683	-13.387737004733
-0.682768276827683	-13.3877225915965
-0.682568256825683	-13.3877080951247
-0.682368236823682	-13.3876935148633
-0.682168216821682	-13.3876788503555
-0.681968196819682	-13.3876641011418
-0.681768176817682	-13.38764926676
-0.681568156815682	-13.3876343467471
-0.681368136813681	-13.3876193406359
-0.681168116811681	-13.3876042479576
-0.680968096809681	-13.3875890682423
-0.680768076807681	-13.3875738010149
-0.680568056805681	-13.3875584458003
-0.68036803680368	-13.3875430021201
-0.68016801680168	-13.3875274694935
-0.67996799679968	-13.3875118474371
-0.67976797679768	-13.3874961354661
-0.679567956795679	-13.3874803330914
-0.679367936793679	-13.3874644398229
-0.679167916791679	-13.3874484551675
-0.678967896789679	-13.3874323786299
-0.678767876787679	-13.3874162097118
-0.678567856785679	-13.3873999479124
-0.678367836783678	-13.3873835927288
-0.678167816781678	-13.3873671436556
-0.677967796779678	-13.3873506001848
-0.677767776777678	-13.3873339618049
-0.677567756775678	-13.3873172280032
-0.677367736773677	-13.3873003982633
-0.677167716771677	-13.3872834720676
-0.676967696769677	-13.3872664488943
-0.676767676767677	-13.3872493282199
-0.676567656765677	-13.3872321095178
-0.676367636763676	-13.3872147922589
-0.676167616761676	-13.3871973759119
-0.675967596759676	-13.3871798599428
-0.675767576757676	-13.3871622438135
-0.675567556755676	-13.3871445269851
-0.675367536753675	-13.387126708915
-0.675167516751675	-13.3871087890579
-0.674967496749675	-13.3870907668663
-0.674767476747675	-13.3870726417895
-0.674567456745675	-13.3870544132735
-0.674367436743674	-13.3870360807628
-0.674167416741674	-13.3870176436981
-0.673967396739674	-13.3869991015179
-0.673767376737674	-13.3869804536578
-0.673567356735674	-13.3869616995501
-0.673367336733673	-13.3869428386247
-0.673167316731673	-13.3869238703087
-0.672967296729673	-13.3869047940259
-0.672767276727673	-13.3868856091979
-0.672567256725673	-13.3868663152427
-0.672367236723672	-13.3868469115762
-0.672167216721672	-13.3868273976104
-0.671967196719672	-13.3868077727552
-0.671767176717672	-13.3867880364173
-0.671567156715671	-13.3867681879999
-0.671367136713671	-13.3867482269045
-0.671167116711671	-13.3867281525286
-0.670967096709671	-13.3867079642669
-0.670767076707671	-13.3866876615109
-0.670567056705671	-13.3866672436498
-0.67036703670367	-13.386646710069
-0.67016701670167	-13.3866260601512
-0.66996699669967	-13.386605293276
-0.66976697669767	-13.3865844088202
-0.66956695669567	-13.3865634061572
-0.669366936693669	-13.3865422846573
-0.669166916691669	-13.3865210436868
-0.668966896689669	-13.3864996826112
-0.668766876687669	-13.3864782007906
-0.668566856685669	-13.3864565975832
-0.668366836683668	-13.3864348723434
-0.668166816681668	-13.3864130244226
-0.667966796679668	-13.3863910531693
-0.667766776677668	-13.3863689579277
-0.667566756675668	-13.3863467380406
-0.667366736673667	-13.3863243928461
-0.667166716671667	-13.3863019216794
-0.666966696669667	-13.3862793238725
-0.666766676667667	-13.386256598754
-0.666566656665667	-13.3862337456496
-0.666366636663666	-13.3862107638811
-0.666166616661666	-13.3861876527678
-0.665966596659666	-13.3861644116241
-0.665766576657666	-13.3861410397631
-0.665566556655666	-13.3861175364925
-0.665366536653665	-13.3860939011181
-0.665166516651665	-13.3860701329422
-0.664966496649665	-13.3860462312623
-0.664766476647665	-13.3860221953737
-0.664566456645665	-13.3859980245682
-0.664366436643664	-13.3859737181338
-0.664166416641664	-13.385949275355
-0.663966396639664	-13.3859246955126
-0.663766376637664	-13.3858999778845
-0.663566356635664	-13.3858751217449
-0.663366336633663	-13.3858501263635
-0.663166316631663	-13.3858249910083
-0.662966296629663	-13.3857997149416
-0.662766276627663	-13.3857742974242
-0.662566256625662	-13.3857487377115
-0.662366236623662	-13.3857230350563
-0.662166216621662	-13.3856971887069
-0.661966196619662	-13.3856711979095
-0.661766176617662	-13.3856450619046
-0.661566156615662	-13.3856187799308
-0.661366136613661	-13.3855923512217
-0.661166116611661	-13.385565775008
-0.660966096609661	-13.3855390505164
-0.660766076607661	-13.3855121769698
-0.66056605660566	-13.3854851535871
-0.66036603660366	-13.3854579795836
-0.66016601660166	-13.3854306541714
-0.65996599659966	-13.3854031765575
-0.65976597659766	-13.3853755459461
-0.65956595659566	-13.3853477615373
-0.659365936593659	-13.385319822527
-0.659165916591659	-13.3852917281076
-0.658965896589659	-13.3852634774673
-0.658765876587659	-13.385235069791
-0.658565856585659	-13.3852065042581
-0.658365836583658	-13.3851777800467
-0.658165816581658	-13.3851488963278
-0.657965796579658	-13.3851198522705
-0.657765776577658	-13.3850906470395
-0.657565756575658	-13.3850612797953
-0.657365736573657	-13.3850317496936
-0.657165716571657	-13.3850020558878
-0.656965696569657	-13.3849721975255
-0.656765676567657	-13.3849421737516
-0.656565656565657	-13.3849119837053
-0.656365636563656	-13.3848816265229
-0.656165616561656	-13.3848511013366
-0.655965596559656	-13.3848204072729
-0.655765576557656	-13.3847895434567
-0.655565556555656	-13.3847585090061
-0.655365536553655	-13.3847273030362
-0.655165516551655	-13.3846959246582
-0.654965496549655	-13.3846643729782
-0.654765476547655	-13.3846326470984
-0.654565456545655	-13.384600746117
-0.654365436543654	-13.3845686691275
-0.654165416541654	-13.3845364152185
-0.653965396539654	-13.3845039834755
-0.653765376537654	-13.3844713729793
-0.653565356535654	-13.3844385828047
-0.653365336533653	-13.3844056120247
-0.653165316531653	-13.3843724597057
-0.652965296529653	-13.3843391249109
-0.652765276527653	-13.3843056066989
-0.652565256525653	-13.3842719041231
-0.652365236523652	-13.3842380162328
-0.652165216521652	-13.3842039420726
-0.651965196519652	-13.3841696806835
-0.651765176517652	-13.3841352311003
-0.651565156515652	-13.384100592355
-0.651365136513651	-13.3840657634735
-0.651165116511651	-13.3840307434775
-0.650965096509651	-13.3839955313845
-0.650765076507651	-13.3839601262068
-0.650565056505651	-13.3839245269528
-0.65036503650365	-13.3838887326247
-0.65016501650165	-13.383852742222
-0.64996499649965	-13.3838165547372
-0.64976497649765	-13.3837801691604
-0.64956495649565	-13.3837435844753
-0.649364936493649	-13.3837067996603
-0.649164916491649	-13.3836698136909
-0.648964896489649	-13.3836326255366
-0.648764876487649	-13.3835952341617
-0.648564856485649	-13.3835576385261
-0.648364836483648	-13.3835198375853
-0.648164816481648	-13.3834818302885
-0.647964796479648	-13.3834436155817
-0.647764776477648	-13.3834051924043
-0.647564756475648	-13.3833665596917
-0.647364736473647	-13.3833277163735
-0.647164716471647	-13.3832886613752
-0.646964696469647	-13.3832493936168
-0.646764676467647	-13.3832099120129
-0.646564656465647	-13.383170215473
-0.646364636463646	-13.3831303029024
-0.646164616461646	-13.3830901732003
-0.645964596459646	-13.3830498252612
-0.645764576457646	-13.383009257974
-0.645564556455646	-13.3829684702225
-0.645364536453645	-13.3829274608859
-0.645164516451645	-13.3828862288376
-0.644964496449645	-13.3828447729454
-0.644764476447645	-13.382803092072
-0.644564456445645	-13.3827611850757
-0.644364436443644	-13.3827190508086
-0.644164416441644	-13.3826766881166
-0.643964396439644	-13.3826340958419
-0.643764376437644	-13.3825912728203
-0.643564356435643	-13.3825482178825
-0.643364336433643	-13.3825049298539
-0.643164316431643	-13.3824614075534
-0.642964296429643	-13.382417649796
-0.642764276427643	-13.3823736553895
-0.642564256425643	-13.3823294231377
-0.642364236423642	-13.3822849518378
-0.642164216421642	-13.3822402402816
-0.641964196419642	-13.3821952872554
-0.641764176417642	-13.3821500915403
-0.641564156415642	-13.3821046519104
-0.641364136413641	-13.3820589671354
-0.641164116411641	-13.3820130359795
-0.640964096409641	-13.3819668571996
-0.640764076407641	-13.3819204295482
-0.640564056405641	-13.3818737517713
-0.64036403640364	-13.3818268226098
-0.64016401640164	-13.381779640798
-0.63996399639964	-13.3817322050645
-0.63976397639764	-13.3816845141325
-0.63956395639564	-13.3816365667194
-0.639363936393639	-13.3815883615353
-0.639163916391639	-13.3815398972861
-0.638963896389639	-13.3814911726704
-0.638763876387639	-13.3814421863815
-0.638563856385639	-13.3813929371065
-0.638363836383638	-13.3813434235262
-0.638163816381638	-13.381293644316
-0.637963796379638	-13.3812435981445
-0.637763776377638	-13.3811932836743
-0.637563756375638	-13.3811426995619
-0.637363736373637	-13.3810918444578
-0.637163716371637	-13.3810407170063
-0.636963696369637	-13.3809893158452
-0.636763676367637	-13.3809376396061
-0.636563656365636	-13.3808856869146
-0.636363636363636	-13.3808334563892
-0.636163616361636	-13.3807809466437
-0.635963596359636	-13.3807281562836
-0.635763576357636	-13.3806750839092
-0.635563556355636	-13.380621728114
-0.635363536353635	-13.380568087485
-0.635163516351635	-13.3805141606033
-0.634963496349635	-13.3804599460427
-0.634763476347635	-13.3804054423711
-0.634563456345634	-13.3803506481493
-0.634363436343634	-13.3802955619321
-0.634163416341634	-13.3802401822677
-0.633963396339634	-13.3801845076969
-0.633763376337634	-13.3801285367549
-0.633563356335634	-13.3800722679689
-0.633363336333633	-13.3800156998611
-0.633163316331633	-13.3799588309457
-0.632963296329633	-13.3799016597304
-0.632763276327633	-13.3798441847157
-0.632563256325633	-13.379786404397
-0.632363236323632	-13.3797283172605
-0.632163216321632	-13.3796699217871
-0.631963196319632	-13.3796112164507
-0.631763176317632	-13.3795521997174
-0.631563156315632	-13.3794928700468
-0.631363136313631	-13.3794332258922
-0.631163116311631	-13.3793732656993
-0.630963096309631	-13.3793129879059
-0.630763076307631	-13.3792523909447
-0.630563056305631	-13.379191473239
-0.63036303630363	-13.379130233207
-0.63016301630163	-13.3790686692582
-0.62996299629963	-13.3790067797968
-0.62976297629763	-13.3789445632174
-0.62956295629563	-13.3788820179088
-0.629362936293629	-13.3788191422532
-0.629162916291629	-13.3787559346233
-0.628962896289629	-13.3786923933869
-0.628762876287629	-13.3786285169026
-0.628562856285629	-13.3785643035224
-0.628362836283628	-13.3784997515911
-0.628162816281628	-13.3784348594456
-0.627962796279628	-13.3783696254152
-0.627762776277628	-13.3783040478222
-0.627562756275628	-13.3782381249812
-0.627362736273627	-13.3781718551993
-0.627162716271627	-13.378105236776
-0.626962696269627	-13.3780382680022
-0.626762676267627	-13.3779709471635
-0.626562656265627	-13.3779032725345
-0.626362636263626	-13.3778352423849
-0.626162616261626	-13.3777668549758
-0.625962596259626	-13.3776981085598
-0.625762576257626	-13.377629001383
-0.625562556255626	-13.3775595316818
-0.625362536253625	-13.3774896976868
-0.625162516251625	-13.3774194976193
-0.624962496249625	-13.3773489296934
-0.624762476247625	-13.3772779921146
-0.624562456245624	-13.3772066830811
-0.624362436243624	-13.3771350007821
-0.624162416241624	-13.3770629434005
-0.623962396239624	-13.3769905091083
-0.623762376237624	-13.3769176960725
-0.623562356235624	-13.3768445024496
-0.623362336233623	-13.3767709263893
-0.623162316231623	-13.3766969660319
-0.622962296229623	-13.3766226195114
-0.622762276227623	-13.3765478849505
-0.622562256225623	-13.3764727604669
-0.622362236223622	-13.3763972441673
-0.622162216221622	-13.3763213341517
-0.621962196219622	-13.3762450285105
-0.621762176217622	-13.3761683253267
-0.621562156215622	-13.3760912226742
-0.621362136213621	-13.3760137186184
-0.621162116211621	-13.3759358112166
-0.620962096209621	-13.3758574985163
-0.620762076207621	-13.3757787785582
-0.620562056205621	-13.375699649373
-0.62036203620362	-13.3756201089834
-0.62016201620162	-13.3755401554029
-0.61996199619962	-13.3754597866366
-0.61976197619762	-13.3753790006804
-0.61956195619562	-13.3752977955223
-0.619361936193619	-13.37521616914
-0.619161916191619	-13.3751341195036
-0.618961896189619	-13.3750516445737
-0.618761876187619	-13.3749687423024
-0.618561856185618	-13.3748854106318
-0.618361836183618	-13.374801647496
-0.618161816181618	-13.3747174508201
-0.617961796179618	-13.3746328185189
-0.617761776177618	-13.374547748499
-0.617561756175618	-13.3744622386582
-0.617361736173617	-13.3743762868842
-0.617161716171617	-13.3742898910559
-0.616961696169617	-13.374203049043
-0.616761676167617	-13.3741157587056
-0.616561656165617	-13.374028017894
-0.616361636163616	-13.3739398244513
-0.616161616161616	-13.3738511762085
-0.615961596159616	-13.3737620709885
-0.615761576157616	-13.3736725066046
-0.615561556155615	-13.3735824808603
-0.615361536153615	-13.3734919915498
-0.615161516151615	-13.3734010364574
-0.614961496149615	-13.3733096133587
-0.614761476147615	-13.3732177200177
-0.614561456145615	-13.3731253541912
-0.614361436143614	-13.3730325136239
-0.614161416141614	-13.3729391960526
-0.613961396139614	-13.3728453992028
-0.613761376137614	-13.372751120791
-0.613561356135614	-13.3726563585237
-0.613361336133613	-13.3725611100976
-0.613161316131613	-13.3724653731988
-0.612961296129613	-13.3723691455039
-0.612761276127613	-13.3722724246791
-0.612561256125613	-13.3721752083816
-0.612361236123612	-13.3720774942567
-0.612161216121612	-13.3719792799409
-0.611961196119612	-13.3718805630604
-0.611761176117612	-13.3717813412302
-0.611561156115612	-13.3716816120561
-0.611361136113611	-13.3715813731333
-0.611161116111611	-13.3714806220462
-0.610961096109611	-13.3713793563686
-0.610761076107611	-13.3712775736658
-0.610561056105611	-13.3711752714898
-0.61036103610361	-13.3710724473842
-0.61016101610161	-13.3709690988819
-0.60996099609961	-13.3708652235036
-0.60976097609761	-13.370760818761
-0.60956095609561	-13.3706558821543
-0.609360936093609	-13.3705504111738
-0.609160916091609	-13.3704444032981
-0.608960896089609	-13.3703378559953
-0.608760876087609	-13.3702307667227
-0.608560856085609	-13.3701231329276
-0.608360836083608	-13.370014952045
-0.608160816081608	-13.3699062214996
-0.607960796079608	-13.3697969387056
-0.607760776077608	-13.3696871010648
-0.607560756075608	-13.3695767059696
-0.607360736073607	-13.3694657507997
-0.607160716071607	-13.3693542329252
-0.606960696069607	-13.3692421497035
-0.606760676067607	-13.3691294984819
-0.606560656065606	-13.3690162765959
-0.606360636063606	-13.3689024813698
-0.606160616061606	-13.3687881101164
-0.605960596059606	-13.368673160137
-0.605760576057606	-13.3685576287221
-0.605560556055606	-13.3684415131502
-0.605360536053605	-13.3683248106877
-0.605160516051605	-13.3682075185909
-0.604960496049605	-13.3680896341029
-0.604760476047605	-13.3679711544567
-0.604560456045604	-13.3678520768722
-0.604360436043604	-13.3677323985576
-0.604160416041604	-13.3676121167111
-0.603960396039604	-13.3674912285167
-0.603760376037604	-13.3673697311481
-0.603560356035604	-13.3672476217669
-0.603360336033603	-13.3671248975215
-0.603160316031603	-13.3670015555506
-0.602960296029603	-13.366877592978
-0.602760276027603	-13.3667530069174
-0.602560256025603	-13.3666277944706
-0.602360236023602	-13.3665019527252
-0.602160216021602	-13.366375478759
-0.601960196019602	-13.3662483696357
-0.601760176017602	-13.3661206224072
-0.601560156015602	-13.3659922341137
-0.601360136013601	-13.3658632017821
-0.601160116011601	-13.3657335224273
-0.600960096009601	-13.3656031930514
-0.600760076007601	-13.3654722106446
-0.6005600560056	-13.3653405721836
-0.6003600360036	-13.3652082746332
[truncated: 8,001 more rows]
