# Supplementary material for: Time-resolved study of holeboring in realistic experimental conditions
Source: Nat Commun. 2021 Dec 1;12:6999. doi: 10.1038/s41467-021-27363-9 (PMC8636483; doi:10.1038/s41467-021-27363-9)
Supplement: Supplementary file 2 — Source data [file 41467_2021_27363_MOESM2_ESM.zip › data-supplementary-figure-2/inst-wavelength-simulation.dat]

relative time in ps	Doppler shift in nm
-0.464928995940108	-13.8926145518203
-0.464768875400834	-13.864339974205
-0.46460875486156	-13.8383432444582
-0.464448634322286	-13.8148110881369
-0.464288513783012	-13.7956910606544
-0.464128393243739	-13.78003766559
-0.463968272704465	-13.7649520637398
-0.463808152165191	-13.7504665862993
-0.463648031625917	-13.7390002723808
-0.463487911086643	-13.7307112183956
-0.463327790547369	-13.7224221644103
-0.463167670008095	-13.714133110425
-0.463007549468821	-13.7058440564397
-0.462847428929547	-13.6975550024544
-0.462687308390273	-13.6892659484691
-0.462527187851	-13.6811732920646
-0.462367067311726	-13.6731625306867
-0.462206946772452	-13.6654725430332
-0.462046826233178	-13.6579379882173
-0.461886705693904	-13.6508009014413
-0.46172658515463	-13.6439277320206
-0.461566464615356	-13.6374243874524
-0.461406344076082	-13.6313314087892
-0.461246223536808	-13.6255225784291
-0.461086102997534	-13.6199018141147
-0.460925982458261	-13.6146871867746
-0.460765861918987	-13.6096125728636
-0.460605741379713	-13.6045379589526
-0.460445620840439	-13.5994633450416
-0.460285500301165	-13.5943887311305
-0.460125379761891	-13.5893141172195
-0.459965259222617	-13.5842395033085
-0.459805138683343	-13.5791648893974
-0.459645018144069	-13.5740902754864
-0.459484897604796	-13.5690156615754
-0.459324777065522	-13.5639410476644
-0.459164656526248	-13.5588664337533
-0.459004535986974	-13.5537918198423
-0.4588444154477	-13.5487172059313
-0.458684294908426	-13.5436425920202
-0.458524174369152	-13.5385679781092
-0.458364053829878	-13.5333533507692
-0.458203933290604	-13.5279781691941
-0.458043812751331	-13.5223574048797
-0.457883692212057	-13.5165485745196
-0.457723571672783	-13.5104555958564
-0.457563451133509	-13.5042873643809
-0.457403330594235	-13.4977840198127
-0.457243210054961	-13.490910850392
-0.457083089515687	-13.4839721217254
-0.456922968976413	-13.4768350349494
-0.456762848437139	-13.4693004801335
-0.456602727897865	-13.4616306067645
-0.456442607358592	-13.4539406191109
-0.456282486819318	-13.4458790024505
-0.456122366280044	-13.4377354907635
-0.45596224574077	-13.4293955814957
-0.455802125201496	-13.4210556722278
-0.455642004662222	-13.41271576296
-0.455481884122948	-13.4045484553584
-0.455321763583674	-13.3964036947112
-0.4551616430444	-13.388394498784
-0.455001522505127	-13.3805260703595
-0.454841401965853	-13.3726311046399
-0.454681281426579	-13.3648634650419
-0.454521160887305	-13.3573730842045
-0.454361040348031	-13.3500029126464
-0.454200919808757	-13.3428390916293
-0.454040799269483	-13.3357874814376
-0.453880678730209	-13.329066021662
-0.453720558190935	-13.322461767156
-0.453560437651662	-13.3162697397659
-0.453400317112388	-13.3101767611027
-0.453240196573114	-13.3042906339155
-0.45308007603384	-13.2985326588379
-0.452919955494566	-13.2929668733409
-0.452759834955292	-13.2876578317087
-0.452599714416018	-13.2827270593132
-0.452439593876744	-13.2778342136398
-0.452279473337471	-13.2730731194704
-0.452119352798197	-13.269087897363
-0.451959232258923	-13.2652514178724
-0.451799111719649	-13.2618260834015
-0.451638991180375	-13.2587355332117
-0.451478870641101	-13.2560511457351
-0.451318750101827	-13.2537520207608
-0.451158629562553	-13.2516144733587
-0.450998509023279	-13.2496640460118
-0.450838388484005	-13.2478010630746
-0.450678267944732	-13.2462041191009
-0.450518147405458	-13.2447612559233
-0.450358026866184	-13.2435940311427
-0.45019790632691	-13.2427787834322
-0.450037785787636	-13.2420413729745
-0.449877665248362	-13.2415731037161
-0.449717544709088	-13.2414448400927
-0.449557424169814	-13.2413456063235
-0.44939730363054	-13.2413735987791
-0.449237183091266	-13.2415770037269
-0.449077062551993	-13.2421029402263
-0.448916942012719	-13.2429419754378
-0.448756821473445	-13.2437951054903
-0.448596700934171	-13.2449379424121
-0.448436580394897	-13.2463757691052
-0.448276459855623	-13.2479204825052
-0.448116339316349	-13.2497643454758
-0.447956218777075	-13.2517057987093
-0.447796098237802	-13.2539743703926
-0.447635977698528	-13.2566141601473
-0.447475857159254	-13.2596268946418
-0.44731573661998	-13.2628887317691
-0.447155616080706	-13.2663393571813
-0.446995495541432	-13.2701576638532
-0.446835375002158	-13.27417573796
-0.446675254462884	-13.278198732625
-0.44651513392361	-13.2822766937636
-0.446355013384336	-13.2864053000434
-0.446194892845063	-13.2907389831885
-0.446034772305789	-13.2950726663337
-0.445874651766515	-13.2994063494788
-0.445714531227241	-13.303740032624
-0.445554410687967	-13.3080737157691
-0.445394290148693	-13.3124073989143
-0.445234169609419	-13.3167303122804
-0.445074049070145	-13.3207930493411
-0.444913928530871	-13.324487898312
-0.444753807991597	-13.3280309608614
-0.444593687452324	-13.3314868591302
-0.44443356691305	-13.3345126841735
-0.444273446373776	-13.3371574208683
-0.444113325834502	-13.3396721448076
-0.443953205295228	-13.3419507297218
-0.443793084755954	-13.3441417639565
-0.44363296421668	-13.3459412840009
-0.443472843677406	-13.3474502746474
-0.443312723138132	-13.3487122255777
-0.443152602598859	-13.3495653556301
-0.442992482059585	-13.350397544102
-0.442832361520311	-13.3508755941039
-0.442672240981037	-13.3512803009794
-0.442512120441763	-13.3513067079169
-0.442351999902489	-13.3511577023621
-0.442191879363215	-13.3508524407283
-0.442031758823942	-13.3505079616773
-0.441871638284668	-13.3498626944086
-0.441711517745394	-13.3489482859405
-0.44155139720612	-13.3479560402197
-0.441391276666846	-13.3468686728745
-0.441231156127572	-13.3455244500835
-0.441071035588298	-13.3439114356351
-0.440910915049024	-13.3422128506009
-0.44075079450975	-13.34042351981
-0.440590673970476	-13.3386341890192
-0.440430553431203	-13.3368448582283
-0.440270432891929	-13.3350555274374
-0.440110312352655	-13.3333569424032
-0.439950191813381	-13.3320127196122
-0.439790071274107	-13.3306752911656
-0.439629950734833	-13.3295879238203
-0.439469830195559	-13.3285956780995
-0.439309709656285	-13.3277082027958
-0.439149589117011	-13.3271645765877
-0.438989468577737	-13.3266963073293
-0.438829348038464	-13.3263471520794
-0.43866922749919	-13.3261141573439
-0.438509106959916	-13.3259099467597
-0.438348986420642	-13.3258033708526
-0.438188865881368	-13.3256967949455
-0.438028745342094	-13.3255902190384
-0.43786862480282	-13.3254836431313
-0.437708504263546	-13.3253770672241
-0.437548383724272	-13.325270491317
-0.437388263184998	-13.3251639154099
-0.437228142645725	-13.3250573395028
-0.437068022106451	-13.3249507635957
-0.436907901567177	-13.3248441876885
-0.436747781027903	-13.3247376117814
-0.436587660488629	-13.3245846687486
-0.436427539949355	-13.3241801164202
-0.436267419410081	-13.3236881975211
-0.436107298870807	-13.3231395215375
-0.435947178331534	-13.3223407844524
-0.43578705779226	-13.3214522514159
-0.435626937252986	-13.3202016119867
-0.435466816713712	-13.3190833808363
-0.435306696174438	-13.3180014886243
-0.435146575635164	-13.316934689493
-0.43498645509589	-13.3159920579669
-0.434826334556616	-13.3152062165039
-0.434666214017342	-13.3149661431288
-0.434506093478069	-13.3147596280865
-0.434345972938795	-13.3145809363537
-0.434185852399521	-13.3150127094141
-0.434025731860247	-13.3154964014878
-0.433865611320973	-13.3165665503819
-0.433705490781699	-13.3176833029061
-0.433545370242425	-13.3189775413304
-0.433385249703151	-13.3203643480726
-0.433225129163877	-13.3217552783497
-0.433065008624603	-13.3231462086268
-0.43290488808533	-13.3245371389039
-0.432744767546056	-13.325928069181
-0.432584647006782	-13.3273189994581
-0.432424526467508	-13.3287099297352
-0.432264405928234	-13.3301008600123
-0.43210428538896	-13.3314917902893
-0.431944164849686	-13.3328827205664
-0.431784044310412	-13.3342736508435
-0.431623923771138	-13.3356645811206
-0.431463803231864	-13.3370555113977
-0.431303682692591	-13.3384464416748
-0.431143562153317	-13.3398373719519
-0.430983441614043	-13.341228302229
-0.430823321074769	-13.3426192325061
-0.430663200535495	-13.3440101627832
-0.430503079996221	-13.3454010930603
-0.430342959456947	-13.3467920233373
-0.430182838917673	-13.348233808897
-0.4300227183784	-13.3496755944566
-0.429862597839126	-13.3510310732363
-0.429702477299852	-13.3523652938851
-0.429542356760578	-13.353493553979
-0.429382236221304	-13.3545814931362
-0.42922211568203	-13.3556694322935
-0.429061995142756	-13.3567573714507
-0.428901874603482	-13.357845310608
-0.428741754064208	-13.3589332497652
-0.428581633524935	-13.3600211889225
-0.428421512985661	-13.3611091280798
-0.428261392446387	-13.362197067237
-0.428101271907113	-13.3632850063943
-0.427941151367839	-13.3643729455515
-0.427781030828565	-13.3654608847088
-0.427620910289291	-13.366548823866
-0.427460789750017	-13.3676367630233
-0.427300669210743	-13.3687247021805
-0.427140548671469	-13.3698126413378
-0.426980428132196	-13.370900580495
-0.426820307592922	-13.3719885196523
-0.426660187053648	-13.3730764588095
-0.426500066514374	-13.3741643979668
-0.4263399459751	-13.375252337124
-0.426179825435826	-13.3763402762813
-0.426019704896552	-13.3774282154385
-0.425859584357278	-13.3785161545958
-0.425699463818004	-13.3796040937531
-0.42553934327873	-13.3806920329103
-0.425379222739457	-13.3817799720676
-0.425219102200183	-13.3828679112248
-0.425058981660909	-13.3839558503821
-0.424898861121635	-13.384548402723
-0.424738740582361	-13.3851028916319
-0.424578620043087	-13.3851755962044
-0.424418499503813	-13.3851901964769
-0.424258378964539	-13.3850002130142
-0.424098258425266	-13.3844806922967
-0.423938137885992	-13.383585140881
-0.423778017346718	-13.3825496560577
-0.423617896807444	-13.3813790536224
-0.42345777626817	-13.3798874450678
-0.423297655728896	-13.3784496413277
-0.423137535189622	-13.3765867069389
-0.422977414650348	-13.3747226820838
-0.422817294111074	-13.372595149666
-0.4226571735718	-13.3704472844687
-0.422497053032527	-13.3682089274386
-0.422336932493253	-13.3658395620226
-0.422176811953979	-13.3634447190103
-0.422016691414705	-13.3609851459781
-0.421856570875431	-13.3584504664161
-0.421696450336157	-13.3558572104269
-0.421536329796883	-13.3531592871704
-0.421376209257609	-13.3503603851593
-0.421216088718335	-13.3475282799468
-0.421055968179062	-13.3446298623112
-0.420895847639788	-13.3416492805105
-0.420735727100514	-13.3385745648421
-0.42057560656124	-13.3352696406116
-0.420415486021966	-13.3319357020589
-0.420255365482692	-13.3286136065917
-0.420095244943418	-13.3251741536686
-0.419935124404144	-13.3216435371473
-0.41977500386487	-13.317919103197
-0.419614883325597	-13.3139182698774
-0.419454762786323	-13.3098688431891
-0.419294642247049	-13.3054800266728
-0.419134521707775	-13.3009296325843
-0.418974401168501	-13.2961921184405
-0.418814280629227	-13.2913671598871
-0.418654160089953	-13.2862761623701
-0.418494039550679	-13.2810995942672
-0.418333919011405	-13.275654234507
-0.418173798472132	-13.2698568976765
-0.418013677932858	-13.2639817235933
-0.417853557393584	-13.2578374083108
-0.41769343685431	-13.2513530873933
-0.417533316315036	-13.2448397366216
-0.417373195775762	-13.2381991596252
-0.417213075236488	-13.2313831701364
-0.417052954697214	-13.2242446490961
-0.41689283415794	-13.2167930293437
-0.416732713618666	-13.2093273147503
-0.416572593079393	-13.2015718932876
-0.416412472540119	-13.1935214820536
-0.416252352000845	-13.1853641841127
-0.416092231461571	-13.1770268506097
-0.415932110922297	-13.1686846969624
-0.415771990383023	-13.1600675994124
-0.415611869843749	-13.151176918468
-0.415451749304475	-13.1420178847053
-0.415291628765201	-13.1327577096621
-0.415131508225928	-13.1233146972803
-0.414971387686654	-13.1134504952205
-0.41481126714738	-13.1035630298214
-0.414651146608106	-13.0934996547071
-0.414491026068832	-13.0833793053152
-0.414330905529558	-13.0732385375581
-0.414170784990284	-13.0630533265507
-0.41401066445101	-13.052782584634
-0.413850543911736	-13.0423719608075
-0.413690423372463	-13.0319199514925
-0.413530302833189	-13.0214317723827
-0.413370182293915	-13.010918522979
-0.413210061754641	-13.0002227768031
-0.413049941215367	-12.9896757945012
-0.412889820676093	-12.9792916234236
-0.412729700136819	-12.9690085936264
-0.412569579597545	-12.9587577616363
-0.412409459058271	-12.9487430846575
-0.412249338518997	-12.9390019910731
-0.412089217979724	-12.9293649331834
-0.41192909744045	-12.9198987835017
-0.411768976901176	-12.9104374539643
-0.411608856361902	-12.9012630466958
-0.411448735822628	-12.8922815341483
-0.411288615283354	-12.8834021166511
-0.41112849474408	-12.8748124060234
-0.410968374204806	-12.8662367902366
-0.410808253665532	-12.8579468027096
-0.410648133126259	-12.8496842856349
-0.410488012586985	-12.8417443001117
-0.410327892047711	-12.8339797270808
-0.410167771508437	-12.8263714101289
-0.410007650969163	-12.8188023105943
-0.409847530429889	-12.8115339992773
-0.409687409890615	-12.8045348291597
-0.409527289351341	-12.7976134962949
-0.409367168812067	-12.7907872850544
-0.409207048272794	-12.7842179292597
-0.40904692773352	-12.7779173651225
-0.408886807194246	-12.771702371571
-0.408726686654972	-12.7655520115087
-0.408566566115698	-12.7594016514463
-0.408406445576424	-12.7532512913839
-0.40824632503715	-12.7471009313215
-0.408086204497876	-12.7408598255025
-0.407926083958602	-12.7342643574403
-0.407765963419329	-12.7276620950337
-0.407605842880055	-12.7208097715257
-0.407445722340781	-12.7138623263933
-0.407285601801507	-12.7068344880639
-0.407125481262233	-12.699480269897
-0.406965360722959	-12.6921133871867
-0.406805240183685	-12.6846314357794
-0.406645119644411	-12.6770720583498
-0.406484999105137	-12.6695112361513
-0.406324878565864	-12.6619158400679
-0.40616475802659	-12.6542668383045
-0.406004637487316	-12.6465578134082
-0.405844516948042	-12.6388487885119
-0.405684396408768	-12.6311397636157
-0.405524275869494	-12.6234307387194
-0.40536415533022	-12.6157217138231
-0.405204034790946	-12.6080126889268
-0.405043914251672	-12.6003036640306
-0.404883793712398	-12.5925946391343
-0.404723673173125	-12.5847739223804
-0.404563552633851	-12.5769283376618
-0.404403432094577	-12.569269854439
-0.404243311555303	-12.5616987377869
-0.404083191016029	-12.5541843782193
-0.403923070476755	-12.5469200797531
-0.403762949937481	-12.5397455772384
-0.403602829398207	-12.5329331811165
-0.403442708858933	-12.5261756991722
-0.40328258831966	-12.5194471091067
-0.403122467780386	-12.5131364378041
-0.402962347241112	-12.5068936112032
-0.402802226701838	-12.5008121450432
-0.402642106162564	-12.4947306788832
-0.40248198562329	-12.4886492127232
-0.402321865084016	-12.4825677465632
-0.402161744544742	-12.4764862804032
-0.402001624005468	-12.4704048142432
-0.401841503466195	-12.4643233480832
-0.401681382926921	-12.4582418819231
-0.401521262387647	-12.4521604157631
-0.401361141848373	-12.4460789496031
-0.401201021309099	-12.4399974834431
-0.401040900769825	-12.4339160172831
-0.400880780230551	-12.4278345511231
-0.400720659691277	-12.4217185643023
-0.400560539152003	-12.4155445324562
-0.400400418612729	-12.4092677811454
-0.400240298073456	-12.4029888481589
-0.400080177534182	-12.3966205816535
-0.399920056994908	-12.3901915241763
-0.399759936455634	-12.3837445831996
-0.39959981591636	-12.3771832616454
-0.399439695377086	-12.3705945311622
-0.399279574837812	-12.3639232847337
-0.399119454298538	-12.3572237416809
-0.398959333759264	-12.3504877534961
-0.39879921321999	-12.3437327570891
-0.398639092680717	-12.336977760682
-0.398478972141443	-12.330222764275
-0.398318851602169	-12.323467767868
-0.398158731062895	-12.316712771461
-0.397998610523621	-12.309957775054
-0.397838489984347	-12.3032890854268
-0.397678369445073	-12.2966416539307
-0.397518248905799	-12.2902001829894
-0.397358128366526	-12.2837990329848
-0.397198007827252	-12.2773978829802
-0.397037887287978	-12.2709967329755
-0.396877766748704	-12.2645955829709
-0.39671764620943	-12.2581944329662
-0.396557525670156	-12.2517932829616
-0.396397405130882	-12.2453921329569
-0.396237284591608	-12.2389909829523
-0.396077164052334	-12.2325898329477
-0.395917043513061	-12.226188682943
-0.395756922973787	-12.2197875329384
-0.395596802434513	-12.2133863829337
-0.395436681895239	-12.2069852329291
-0.395276561355965	-12.2005840829245
-0.395116440816691	-12.1941829329198
-0.394956320277417	-12.1877817829152
-0.394796199738143	-12.1813806329105
-0.394636079198869	-12.1749794829059
-0.394475958659596	-12.1685783329013
-0.394315838120322	-12.1621771828966
-0.394155717581048	-12.155776032892
-0.393995597041774	-12.1493748828873
-0.3938354765025	-12.1429737328827
-0.393675355963226	-12.1365725828781
-0.393515235423952	-12.1301714328734
-0.393355114884678	-12.1237702828688
-0.393194994345404	-12.1173691328641
-0.39303487380613	-12.1109453979408
-0.392874753266857	-12.1049851818886
-0.392714632727583	-12.0990506136779
-0.392554512188309	-12.0935874421039
-0.392394391649035	-12.0876712128967
-0.392234271109761	-12.0813113972037
-0.392074150570487	-12.0745975280359
-0.391914030031213	-12.0677089104344
-0.391753909491939	-12.0609497543045
-0.391593788952666	-12.0542837259997
-0.391433668413391	-12.0479315801688
-0.391273547874118	-12.041505983354
-0.391113427334844	-12.0355179191939
-0.39095330679557	-12.0295586018345
-0.390793186256296	-12.0237819467686
-0.390633065717022	-12.017967288331
-0.390472945177748	-12.0120712986619
-0.390312824638474	-12.0062270626849
-0.3901527040992	-12.0001825202493
-0.389992583559926	-11.9941375892134
-0.389832463020653	-11.9880619980873
-0.389672342481379	-11.9817381801261
-0.389512221942105	-11.9753516310587
-0.389352101402831	-11.9687255402133
-0.389191980863557	-11.9621171876036
-0.389031860324283	-11.9554535666011
-0.388871739785009	-11.9484971124882
-0.388711619245736	-11.9415494615354
-0.388551498706461	-11.9343721562425
-0.388391378167188	-11.927007952134
-0.388231257627914	-11.9195782156055
-0.38807113708864	-11.9114954563581
-0.387911016549366	-11.9033710850626
-0.387750896010092	-11.8952354330983
-0.387590775470818	-11.8865718877421
-0.387430654931544	-11.8778869174044
-0.38727053439227	-11.868991457841
-0.387110413852996	-11.8597694350053
-0.386950293313723	-11.8504701680469
-0.386790172774449	-11.8408272669217
-0.386630052235175	-11.8310340234688
-0.386469931695901	-11.8210936556141
-0.386309811156627	-11.8107232289714
-0.386149690617353	-11.800352543309
-0.385989570078079	-11.789749809805
-0.385829449538805	-11.7788031689342
-0.385669328999531	-11.7677314828476
-0.385509208460258	-11.7564508384144
-0.385349087920984	-11.7449359613849
-0.38518896738171	-11.7331969289032
-0.385028846842436	-11.7212286738782
-0.384868726303162	-11.7091605486859
-0.384708605763888	-11.6967943462284
-0.384548485224614	-11.6841948923545
-0.38438836468534	-11.6715352438391
-0.384228244146066	-11.6585881366774
-0.384068123606793	-11.6454860458307
-0.383908003067519	-11.6321371529967
-0.383747882528245	-11.6187882601627
-0.383587761988971	-11.6054393673288
-0.383427641449697	-11.5920904744948
-0.383267520910423	-11.5787415816608
-0.383107400371149	-11.5654127149412
-0.382947279831875	-11.552244861594
-0.382787159292601	-11.5390895018071
-0.382627038753328	-11.5261100517355
-0.382466918214054	-11.5131875759415
-0.38230679767478	-11.5002855185125
-0.382146677135506	-11.487427904334
-0.381986556596232	-11.4746558210647
-0.381826436056958	-11.4622704216925
-0.381666315517684	-11.4501323666459
-0.38150619497841	-11.4382669648882
-0.381346074439136	-11.4264868280661
-0.381185953899862	-11.4150840441804
-0.381025833360589	-11.4041399150225
-0.380865712821315	-11.393295656032
-0.380705592282041	-11.3824605194846
-0.380545471742767	-11.3718032942823
-0.380385351203493	-11.3611460690799
-0.380225230664219	-11.3504888438776
-0.380065110124945	-11.3398316186753
-0.379904989585671	-11.329174393473
-0.379744869046397	-11.3185171682707
-0.379584748507123	-11.3078599430684
-0.37942462796785	-11.2972027178661
-0.379264507428576	-11.2865454926638
-0.379104386889302	-11.2758882674615
-0.378944266350028	-11.2652310422592
-0.378784145810754	-11.2543959057117
-0.37862402527148	-11.2435516467212
-0.378463904732206	-11.2323720679967
-0.378303784192932	-11.2210806965425
-0.378143663653659	-11.2095450440615
-0.377983543114385	-11.1977934974097
-0.377823422575111	-11.1860213614346
-0.377663302035837	-11.173796464635
-0.377503181496563	-11.1615239326847
-0.377343060957289	-11.1491541985659
-0.377182940418015	-11.1363667031216
-0.377022819878741	-11.1234606025345
-0.376862699339467	-11.1104302987796
-0.376702578800194	-11.0971445779856
-0.37654245826092	-11.0835972212768
-0.376382337721646	-11.0698943408187
-0.376222217182372	-11.05608019284
-0.376062096643098	-11.0418849465074
-0.375901976103824	-11.0275436175663
-0.37574185556455	-11.0131085959864
-0.375581735025276	-10.9982903770953
-0.375421614486002	-10.9834284588576
-0.375261493946729	-10.9682642813649
-0.375101373407454	-10.9529534722868
-0.374941252868181	-10.9376148385353
-0.374781132328907	-10.9219402162587
-0.374621011789633	-10.9062361773823
-0.374460891250359	-10.8905234497084
-0.374300770711085	-10.8744929780045
-0.374140650171811	-10.8583601612726
-0.373980529632537	-10.842001223314
-0.373820409093263	-10.8256358403385
-0.373660288553989	-10.8090882711245
-0.373500168014716	-10.7923191723622
-0.373340047475442	-10.7753441500147
-0.373179926936168	-10.7582013042275
-0.373019806396894	-10.7410584584403
-0.37285968585762	-10.7239156126532
-0.372699565318346	-10.7068844587236
-0.372539444779072	-10.6899245398844
-0.372379324239799	-10.6730291288451
-0.372219203700524	-10.6561337178057
-0.372059083161251	-10.6392383067664
-0.371898962621977	-10.622342895727
-0.371738842082703	-10.6054474846877
-0.371578721543429	-10.58876963992
-0.371418601004155	-10.5722479759055
-0.371258480464881	-10.5561300276779
-0.371098359925607	-10.5400185244671
-0.370938239386333	-10.5239222910783
-0.37077811884706	-10.5082528829349
-0.370617998307786	-10.4926895822012
-0.370457877768512	-10.4771262814674
-0.370297757229238	-10.4615629807337
-0.370137636689964	-10.44599968
-0.36997751615069	-10.4304363792662
-0.369817395611416	-10.4148730785325
-0.369657275072142	-10.3993097777987
-0.369497154532868	-10.383746477065
-0.369337033993594	-10.3681831763312
-0.369176913454321	-10.3526198755975
-0.369016792915047	-10.3370565748637
-0.368856672375773	-10.3212809192338
-0.368696551836499	-10.3052192065057
-0.368536431297225	-10.2891938239641
-0.368376310757951	-10.2730146175795
-0.368216190218677	-10.2565342396382
-0.368056069679403	-10.2398909191827
-0.367895949140129	-10.2232042003344
-0.367735828600856	-10.2062690129868
-0.367575708061582	-10.1890014780295
-0.367415587522308	-10.1717606952181
-0.367255466983034	-10.1543936770498
-0.36709534644376	-10.1365038706406
-0.366935225904486	-10.1185950365786
-0.366775105365212	-10.1006305238666
-0.366614984825938	-10.0819987248999
-0.366454864286664	-10.0633362994012
-0.366294743747391	-10.0446383425367
-0.366134623208117	-10.0252699092726
-0.365974502668843	-10.0058121179269
-0.365814382129569	-9.98632046838979
-0.365654261590295	-9.96624654171048
-0.365494141051021	-9.94598225291556
-0.365334020511747	-9.925679451899
-0.365173899972473	-9.90490909421498
-0.365013779433199	-9.88389978132864
-0.364853658893925	-9.86274282998543
-0.364693538354652	-9.84129349438931
-0.364533417815378	-9.81957321339388
-0.364373297276104	-9.79756306736824
-0.36421317673683	-9.77555292134261
-0.364053056197556	-9.75354277531698
-0.363892935658282	-9.73153262929135
-0.363732815119008	-9.70952248326572
-0.363572694579734	-9.68751233724008
-0.36341257404046	-9.66550219121445
-0.363252453501187	-9.64349204518882
-0.363092332961913	-9.62148189916319
-0.362932212422639	-9.59947175313756
-0.362772091883365	-9.57746160711192
-0.362611971344091	-9.55545146108629
-0.362451850804817	-9.53344131506066
-0.362291730265543	-9.51143116903503
-0.362131609726269	-9.48940088955249
-0.361971489186995	-9.46736056016678
-0.361811368647722	-9.44525783907435
-0.361651248108448	-9.4228668961166
-0.361491127569174	-9.40030562742633
-0.3613310070299	-9.37774435873606
-0.361170886490626	-9.35518309004579
-0.361010765951352	-9.33264440627422
-0.360850645412078	-9.31013759044779
-0.360690524872804	-9.28764319021202
-0.36053040433353	-9.2651591776758
-0.360370283794257	-9.24318632707278
-0.360210163254983	-9.22186164669091
-0.360050042715709	-9.20122055703852
-0.359889922176435	-9.18113024651812
-0.359729801637161	-9.16105040793361
-0.359569681097887	-9.14101255913603
-0.359409560558613	-9.12100562989858
-0.359249440019339	-9.10107769490258
-0.359089319480065	-9.08115512385151
-0.358929198940792	-9.06128242729939
-0.358769078401518	-9.04153722759598
-0.358608957862244	-9.02185835647527
-0.35844883732297	-9.0023513084189
-0.358288716783696	-8.98282819338184
-0.358128596244422	-8.96332725543755
-0.357968475705148	-8.94357033557471
-0.357808355165874	-8.9236710221459
-0.3576482346266	-8.90370278932251
-0.357488114087327	-8.88378174898741
-0.357327993548053	-8.86381647941945
-0.357167873008779	-8.84362026466597
-0.357007752469505	-8.82335560622496
-0.356847631930231	-8.8030601883529
-0.356687511390957	-8.78277908498889
-0.356527390851683	-8.7624527344785
-0.356367270312409	-8.74200398865722
-0.356207149773135	-8.72143897337579
-0.356047029233861	-8.70114549504547
-0.355886908694587	-8.68068608315573
-0.355726788155314	-8.65979178018912
-0.35556666761604	-8.63941821910692
-0.355406547076766	-8.61906608300623
-0.355246426537492	-8.59892443613119
-0.355086305998218	-8.57910935252854
-0.354926185458944	-8.55937151304852
-0.35476606491967	-8.53997730773526
-0.354605944380396	-8.52073344474975
-0.354445823841123	-8.501636706166
-0.354285703301849	-8.48297002637031
-0.354125582762575	-8.4643036055943
-0.353965462223301	-8.44586923265994
-0.353805341684027	-8.42768474784864
-0.353645221144753	-8.40957412547347
-0.353485100605479	-8.39153914448809
-0.353324980066205	-8.37346801997611
-0.353164859526931	-8.35559497841045
-0.353004738987657	-8.33792484541403
-0.352844618448384	-8.32027704603368
-0.35268449790911	-8.30274162590018
-0.352524377369836	-8.28529410042873
-0.352364256830562	-8.26785769723792
-0.352204136291288	-8.25069037190297
-0.352044015752014	-8.23363102018301
-0.35188389521274	-8.21648456168381
-0.351723774673466	-8.19929498117842
-0.351563654134192	-8.18208518327551
-0.351403533594919	-8.16478900556984
-0.351243413055645	-8.14749282786417
-0.351083292516371	-8.1301966501585
-0.350923171977097	-8.11290047245283
-0.350763051437823	-8.09560429474716
-0.350602930898549	-8.07830811704149
-0.350442810359275	-8.06101193933582
-0.350282689820001	-8.04371576163015
-0.350122569280727	-8.02641958392448
-0.349962448741454	-8.00898880882038
-0.34980232820218	-7.99097723948853
-0.349642207662906	-7.97271408790294
-0.349482087123632	-7.95372092454186
-0.349321966584358	-7.93462410458367
-0.349161846045084	-7.91533588724865
-0.34900172550581	-7.89515592516299
-0.348841604966536	-7.87480473291086
-0.348681484427262	-7.85425407093078
-0.348521363887988	-7.83322852965615
-0.348361243348715	-7.81205810815853
-0.348201122809441	-7.79049977928635
-0.348041002270167	-7.76891653186749
-0.347880881730893	-7.74710763411314
-0.347720761191619	-7.72497521515298
-0.347560640652345	-7.70262505537414
-0.347400520113071	-7.68018174904927
-0.347240399573797	-7.6575158641296
-0.347080279034523	-7.63445270172499
-0.34692015849525	-7.61135879360301
-0.346760037955976	-7.58835971493052
-0.346599917416702	-7.56488873735423
-0.346439796877428	-7.54175138546819
-0.346279676338154	-7.51860541152508
-0.34611955579888	-7.49537511205676
-0.345959435259606	-7.4722518345735
-0.345799314720332	-7.44896654402547
-0.345639194181058	-7.42601465798674
-0.345479073641785	-7.40289792270297
-0.345318953102511	-7.37972185489473
-0.345158832563237	-7.3569055674249
-0.344998712023963	-7.33396244556019
-0.344838591484689	-7.31112243699334
-0.344678470945415	-7.28842270980263
-0.344518350406141	-7.26598381955539
-0.344358229866867	-7.24367244849008
-0.344198109327593	-7.22147216256898
-0.34403798878832	-7.1996235736726
-0.343877868249046	-7.1778987072291
-0.343717747709772	-7.15625867328544
-0.343557627170498	-7.13495443215842
-0.343397506631224	-7.11367816898558
-0.34323738609195	-7.09270532878514
-0.343077265552676	-7.07190752358637
-0.342917145013402	-7.0511502076043
-0.342757024474128	-7.03084394884439
-0.342596903934855	-7.01064453270649
-0.342436783395581	-6.99045525013507
-0.342276662856307	-6.97061828547866
-0.342116542317033	-6.95093727153009
-0.341956421777759	-6.93154240194112
-0.341796301238485	-6.91215397736904
-0.341636180699211	-6.89289039604805
-0.341476060159937	-6.8737792718053
-0.341315939620663	-6.8548449241664
-0.34115581908139	-6.83604867692882
-0.340995698542116	-6.81717860273382
-0.340835578002842	-6.79828217854896
-0.340675457463568	-6.77930882087293
-0.340515336924294	-6.76032818156721
-0.34035521638502	-6.74125756996857
-0.340195095845746	-6.72217063918564
-0.340034975306472	-6.70305133508595
-0.339874854767198	-6.68389530955339
-0.339714734227925	-6.66468106677183
-0.339554613688651	-6.64523963652289
-0.339394493149377	-6.62559760915684
-0.339234372610103	-6.60555155631558
-0.339074252070829	-6.58548266079948
-0.338914131531555	-6.56537646492998
-0.338754010992281	-6.54459631309806
-0.338593890453007	-6.52343901515176
-0.338433769913733	-6.50199043093159
-0.338273649374459	-6.48023441563174
-0.338113528835186	-6.45815927819908
-0.337953408295912	-6.43575803419474
-0.337793287756638	-6.41302855569578
-0.337633167217364	-6.38997361545165
-0.33747304667809	-6.36660082457198
-0.337312926138816	-6.34292246537845
-0.337152805599542	-6.31895522304311
-0.336992685060268	-6.29482621364542
-0.336832564520994	-6.27090247212575
-0.33667244398172	-6.24728476881415
-0.336512323442447	-6.22366554587978
-0.336352202903173	-6.20027837172877
-0.336192082363899	-6.17715751458755
-0.336031961824625	-6.15428071515526
-0.335871841285351	-6.13148271680144
-0.335711720746077	-6.10887416597495
-0.335551600206803	-6.08669938539521
-0.335391479667529	-6.0644202978099
-0.335231359128255	-6.0423345477852
-0.335071238588982	-6.02079855218351
-0.334911118049708	-5.99921916021886
-0.334750997510434	-5.97764719975395
-0.33459087697116	-5.95669350535767
-0.334430756431886	-5.93576513870396
-0.334270635892612	-5.91474959153242
-0.334110515353338	-5.89438724001946
-0.333950394814064	-5.87411262354574
-0.33379027427479	-5.85384766871989
-0.333630153735517	-5.83416042990255
-0.333470033196243	-5.81465258568485
-0.333309912656969	-5.79512288714551
-0.333149792117695	-5.7760579614934
-0.332989671578421	-5.7572170851797
-0.332829551039147	-5.73844691523809
-0.332669430499873	-5.71995325129788
-0.332509309960599	-5.70171773686229
-0.332349189421326	-5.68376523009248
-0.332189068882052	-5.66577603148269
-0.332028948342778	-5.64774577436058
-0.331868827803504	-5.62970659076015
-0.33170870726423	-5.61159634897342
-0.331548586724956	-5.59347269540006
-0.331388466185682	-5.57534450057664
-0.331228345646408	-5.55717564329911
-0.331068225107134	-5.53899133176367
-0.330908104567861	-5.52079786762586
-0.330747984028586	-5.50259888711376
-0.330587863489313	-5.48439627522147
-0.330427742950039	-5.46618772630894
-0.330267622410765	-5.44785470997328
-0.330107501871491	-5.4294127778064
-0.329947381332217	-5.4109740954112
-0.329787260792943	-5.39249217853332
-0.329627140253669	-5.37412570883097
-0.329467019714395	-5.35587952523907
-0.329306899175121	-5.33758909692769
-0.329146778635848	-5.31909580649778
-0.328986658096574	-5.30051956906363
-0.3288265375573	-5.2818889527321
-0.328666417018026	-5.26309160037203
-0.328506296478752	-5.24421781374415
-0.328346175939478	-5.22515032326107
-0.328186055400204	-5.20604729894555
-0.32802593486093	-5.18687127990157
-0.327865814321656	-5.16746644651892
-0.327705693782383	-5.14799048536574
-0.327545573243109	-5.12843817385718
-0.327385452703835	-5.10874092115045
-0.327225332164561	-5.08897407053883
-0.327065211625287	-5.06899925216461
-0.326905091086013	-5.04895699256339
-0.326744970546739	-5.02887729063474
-0.326584850007465	-5.00864504340449
-0.326424729468191	-4.98834883232803
-0.326264608928918	-4.96797960086181
-0.326104488389644	-4.94780598392616
-0.32594436785037	-4.92790681594962
-0.325784247311096	-4.90821917515622
-0.325624126771822	-4.88886635918945
-0.325464006232548	-4.8695566350847
-0.325303885693274	-4.85060786483064
-0.325143765154	-4.83190093575429
-0.324983644614726	-4.81333774487246
-0.324823524075453	-4.79517416431181
-0.324663403536179	-4.77701606097
-0.324503282996905	-4.75914302098425
-0.324343162457631	-4.74145908263102
-0.324183041918357	-4.72392077135743
-0.324022921379083	-4.70655137546061
-0.323862800839809	-4.68935761858964
-0.323702680300535	-4.67258158590732
-0.323542559761261	-4.65573574519313
-0.323382439221987	-4.63884743727793
-0.323222318682714	-4.62186996348892
-0.32306219814344	-4.6048608083329
-0.322902077604166	-4.58782397199762
-0.322741957064892	-4.5707683487263
-0.322581836525618	-4.55369920590803
-0.322421715986344	-4.5366104922219
-0.32226159544707	-4.51949162719552
-0.322101474907797	-4.50236614255654
-0.321941354368523	-4.4851195640815
-0.321781233829249	-4.46788520732617
-0.321621113289975	-4.4506121665076
-0.321460992750701	-4.43325376189679
-0.321300872211427	-4.41597902508496
-0.321140751672153	-4.39869217008047
-0.320980631132879	-4.38133771509064
-0.320820510593605	-4.36375025896986
-0.320660390054332	-4.34633673540002
-0.320500269515057	-4.32885555849223
-0.320340148975784	-4.31131734473824
-0.32018002843651	-4.29365479135858
-0.320019907897236	-4.27603924804905
-0.319859787357962	-4.25875761350596
-0.319699666818688	-4.24151910096906
-0.319539546279414	-4.22430080582967
-0.31937942574014	-4.20716889049305
-0.319219305200866	-4.19003697515642
-0.319059184661592	-4.1729050598198
-0.318899064122319	-4.15577314448317
-0.318738943583045	-4.13860557261264
-0.318578823043771	-4.12140624411136
-0.318418702504497	-4.10410755483162
-0.318258581965223	-4.08674153391329
-0.318098461425949	-4.06935879966601
-0.317938340886675	-4.0519754602685
-0.317778220347401	-4.03489687226843
-0.317618099808127	-4.01781860768738
-0.317457979268854	-4.00119683354464
-0.31729785872958	-3.98460417083472
-0.317137738190306	-3.96792604138708
-0.316977617651032	-3.9516640993148
-0.316817497111758	-3.93541031149354
-0.316657376572484	-3.9193261022263
-0.31649725603321	-3.9033766725644
-0.316337135493936	-3.88756773090674
-0.316177014954662	-3.87211863482402
-0.316016894415389	-3.85668820432769
-0.315856773876115	-3.84134063052421
-0.315696653336841	-3.82631415538087
-0.315536532797567	-3.81147382277828
-0.315376412258293	-3.79659957596004
-0.315216291719019	-3.7819479077366
-0.315056171179745	-3.7676935169981
-0.314896050640471	-3.75346987197696
-0.314735930101197	-3.73932930885146
-0.314575809561924	-3.72566976707287
-0.314415689022649	-3.712011919338
-0.314255568483376	-3.69847448638993
-0.314095447944102	-3.68526565999383
-0.313935327404828	-3.67216570578339
-0.313775206865554	-3.65924835396118
-0.31361508632628	-3.64645035845404
-0.313454965787006	-3.63386484734269
-0.313294845247732	-3.62143587092428
-0.313134724708458	-3.60906487549297
-0.312974604169184	-3.59693931959944
-0.312814483629911	-3.58483485357575
-0.312654363090637	-3.57287163548255
-0.312494242551363	-3.56090921636076
-0.312334122012089	-3.54897480180636
-0.312174001472815	-3.53704056962829
-0.312013880933541	-3.52513573877937
-0.311853760394267	-3.51325326808617
-0.311693639854993	-3.50137965753181
-0.311533519315719	-3.48955345147215
-0.311373398776446	-3.47768869845869
-0.311213278237172	-3.46576876726587
-0.311053157697898	-3.45378981582231
-0.310893037158624	-3.44178476412094
-0.31073291661935	-3.42975142781146
-0.310572796080076	-3.4176667740934
-0.310412675540802	-3.40555053850224
-0.310252555001528	-3.39339980399205
-0.310092434462254	-3.38123469512107
-0.309932313922981	-3.36905746405455
-0.309772193383707	-3.35663606836487
-0.309612072844433	-3.34382790629584
-0.309451952305159	-3.33083276878465
-0.309291831765885	-3.31785397630825
-0.309131711226611	-3.3048870217132
-0.308971590687337	-3.29195670097214
-0.308811470148063	-3.27901531625233
-0.308651349608789	-3.26609288136805
-0.308491229069516	-3.25313088891447
-0.308331108530241	-3.24024553905831
-0.308170987990968	-3.2273036104463
-0.308010867451694	-3.21430644393751
-0.30785074691242	-3.20126615413775
-0.307690626373146	-3.18816305776593
-0.307530505833872	-3.17499259713754
-0.307370385294598	-3.16183621955877
-0.307210264755325	-3.14854902695474
-0.307050144216051	-3.13521543475321
-0.306890023676777	-3.12169418755715
-0.306729903137503	-3.10838394198489
-0.306569782598229	-3.09529315314217
-0.306409662058955	-3.08228282606593
-0.306249541519681	-3.06957617978423
-0.306089420980407	-3.05691855265572
-0.305929300441133	-3.04457792404144
-0.305769179901859	-3.03251752428969
-0.305609059362585	-3.02055961691475
-0.305448938823312	-3.00879581285106
-0.305288818284038	-2.9972430039309
-0.305128697744764	-2.98591626857268
-0.30496857720549	-2.97454836615642
-0.304808456666216	-2.96311335174288
-0.304648336126942	-2.95155497695586
-0.304488215587668	-2.93988940471298
-0.304328095048394	-2.92822320976602
-0.30416797450912	-2.91636410749346
-0.304007853969847	-2.90443916520341
-0.303847733430573	-2.89247516317811
-0.303687612891299	-2.88048883024637
-0.303527492352025	-2.86847892137473
-0.303367371812751	-2.85656298511834
-0.303207251273477	-2.84466148405929
-0.303047130734203	-2.8327280370374
-0.302887010194929	-2.82089270891301
-0.302726889655655	-2.809073018374
-0.302566769116382	-2.7972945216717
-0.302406648577108	-2.78546041396587
-0.302246528037834	-2.77373502827469
-0.30208640749856	-2.76201815686137
-0.301926286959286	-2.7502652067222
-0.301766166420012	-2.73852880696477
-0.301606045880738	-2.72678313677288
-0.301445925341464	-2.71500058421802
-0.30128580480219	-2.70323465222631
-0.301125684262917	-2.69143802251555
-0.300965563723642	-2.67960462002466
-0.300805443184369	-2.66783588268208
-0.300645322645095	-2.65598379428811
-0.300485202105821	-2.64414086797846
-0.300325081566547	-2.63227123297389
-0.300164961027273	-2.62043521245664
-0.300004840487999	-2.60864025045171
-0.299844719948725	-2.5968542149251
-0.299684599409451	-2.58514231493744
-0.299524478870178	-2.57347739279578
-0.299364358330904	-2.56182064571451
-0.29920423779163	-2.55030379039028
-0.299044117252356	-2.53881031088809
-0.298883996713082	-2.5273303293606
-0.298723876173808	-2.51590754285145
-0.298563755634534	-2.50452186922174
-0.29840363509526	-2.49318587859245
-0.298243514555987	-2.4820222052652
-0.298083394016712	-2.47100905895606
-0.297923273477439	-2.46004041454658
-0.297763152938165	-2.44918616278965
-0.297603032398891	-2.43851867559158
-0.297442911859617	-2.42796213780845
-0.297282791320343	-2.41745065557973
-0.297122670781069	-2.40714203546956
-0.296962550241795	-2.39691636236361
-0.296802429702521	-2.38674506815504
-0.296642309163247	-2.37674050997502
-0.296482188623974	-2.3668123860628
-0.2963220680847	-2.35707796600578
-0.296161947545426	-2.34737907978121
-0.296001827006152	-2.33775318828509
-0.295841706466878	-2.32835530029272
-0.295681585927604	-2.31896763027799
-0.29552146538833	-2.30964232074958
-0.295361344849056	-2.30045318595619
-0.295201224309783	-2.29127446956953
-0.295041103770509	-2.28225587106656
-0.294880983231235	-2.27329348949382
-0.294720862691961	-2.26433602856512
-0.294560742152687	-2.25549763143875
-0.294400621613413	-2.24667151951454
-0.294240501074139	-2.23800940428231
-0.294080380534865	-2.22933936748595
-0.293920259995591	-2.22057010138666
-0.293760139456317	-2.21179720147702
-0.293600018917044	-2.20299073550804
-0.29343989837777	-2.1941245729235
-0.293279777838496	-2.18521278398981
-0.293119657299222	-2.17629371215546
-0.292959536759948	-2.16733712984232
-0.292799416220674	-2.15836684703304
-0.2926392956814	-2.14944187762898
-0.292479175142126	-2.14047887291041
-0.292319054602853	-2.13162132711575
-0.292158934063579	-2.12272197357308
-0.291998813524305	-2.1138737196943
-0.291838692985031	-2.1049903014979
-0.291678572445757	-2.0961326567553
-0.291518451906483	-2.08734991797605
-0.291358331367209	-2.07858807705458
-0.291198210827935	-2.06991540200691
-0.291038090288661	-2.06123146019322
-0.290877969749388	-2.05257519955881
-0.290717849210114	-2.04393772586043
-0.29055772867084	-2.03531377170899
-0.290397608131566	-2.02670938842542
-0.290237487592292	-2.0181351564821
-0.290077367053018	-2.00956754415138
-0.289917246513744	-2.00112102565672
-0.28975712597447	-1.99268528127261
-0.289597005435196	-1.98433087311635
-0.289436884895922	-1.97615115854433
-0.289276764356648	-1.96815803900803
-0.289116643817375	-1.96018595282098
-0.288956523278101	-1.95215476546296
-0.288796402738827	-1.94441862043373
-0.288636282199553	-1.93668325082458
-0.288476161660279	-1.92911780729013
-0.288316041121005	-1.92156902837593
-0.288155920581731	-1.91412500617999
-0.287995800042457	-1.90667032298492
-0.287835679503184	-1.89919795014867
-0.28767555896391	-1.89160964982837
-0.287515438424636	-1.88394628694069
-0.287355317885362	-1.87628044221714
-0.287195197346088	-1.86861148256331
-0.287035076806814	-1.86084401643923
-0.28687495626754	-1.8530089357528
-0.286714835728266	-1.84518584117594
-0.286554715188992	-1.83736229903911
-0.286394594649718	-1.82963811768074
-0.286234474110445	-1.82198126796096
-0.286074353571171	-1.81434113157013
-0.285914233031897	-1.80683619772796
-0.285754112492623	-1.79936050472891
-0.285593991953349	-1.79198598634246
-0.285433871414075	-1.78471612036135
-0.285273750874801	-1.77756222630353
-0.285113630335527	-1.77050359181089
-0.284953509796253	-1.76364833496453
-0.284793389256979	-1.75689227881495
-0.284633268717706	-1.75025461357278
-0.284473148178432	-1.74378979767382
-0.284313027639158	-1.73736733769141
-0.284152907099884	-1.73106238409548
-0.28399278656061	-1.72481775752477
-0.283832666021336	-1.71871592459672
-0.283672545482062	-1.71261651421432
-0.283512424942788	-1.70654870210985
-0.283352304403514	-1.70060795076708
-0.28319218386424	-1.6946671994243
-0.283032063324967	-1.68872644808152
-0.282871942785693	-1.68278569673874
-0.282711822246419	-1.67684494539597
-0.282551701707145	-1.67090419405319
-0.282391581167871	-1.66496344271041
-0.282231460628597	-1.65902269136763
-0.282071340089323	-1.65308194002485
-0.28191121955005	-1.64714118868208
-0.281751099010775	-1.6412004373393
-0.281590978471502	-1.63511616734471
-0.281430857932228	-1.62899393365235
-0.281270737392954	-1.62286103896085
-0.28111061685368	-1.61663052209276
-0.280950496314406	-1.61028894770866
-0.280790375775132	-1.60394489148868
-0.280630255235858	-1.59754638035499
-0.280470134696585	-1.59110070273448
-0.280310014157311	-1.58453153593657
-0.280149893618037	-1.57795316445128
-0.279989773078763	-1.57131408806045
-0.279829652539489	-1.56452461385824
-0.279669532000215	-1.55772180720975
-0.279509411460941	-1.55089457263354
-0.279349290921667	-1.5439250652734
-0.279189170382393	-1.53702542284037
-0.279029049843119	-1.53015837530602
-0.278868929303846	-1.52330077576082
-0.278708808764572	-1.51647146082373
-0.278548688225298	-1.50969346329521
-0.278388567686024	-1.5029470476398
-0.27822844714675	-1.49623513090341
-0.278068326607476	-1.48953758852782
-0.277908206068202	-1.48285216834777
-0.277748085528928	-1.47641091279087
-0.277587964989654	-1.47041376660083
-0.27742784445038	-1.46467266832288
-0.277267723911107	-1.45894437199163
-0.277107603371833	-1.45323396081729
-0.276947482832559	-1.44756074274641
-0.276787362293285	-1.44192493864412
-0.276627241754011	-1.43634711819747
-0.276467121214737	-1.43083278921847
-0.276307000675463	-1.42535821528704
-0.276146880136189	-1.41997207999679
-0.275986759596916	-1.41487009705015
-0.275826639057642	-1.40984795882735
-0.275666518518368	-1.40494684442563
-0.275506397979094	-1.40012271547622
-0.27534627743982	-1.39532891984101
-0.275186156900546	-1.3906662489195
-0.275026036361272	-1.38606637525342
-0.274865915821998	-1.38167618711337
-0.274705795282724	-1.37732212806642
-0.274545674743451	-1.37301965099473
-0.274385554204177	-1.36892799843043
-0.274225433664903	-1.36484009615127
-0.274065313125629	-1.36102229685173
-0.273905192586355	-1.35721360560962
-0.273745072047081	-1.35345291999963
-0.273584951507807	-1.34982993465657
-0.273424830968533	-1.34621942460913
-0.273264710429259	-1.34266152167894
-0.273104589889985	-1.33914977605994
-0.272944469350711	-1.33583135783473
-0.272784348811438	-1.33234132454723
-0.272624228272164	-1.32894847504909
-0.27246410773289	-1.32560143570827
-0.272303987193616	-1.32227951359599
-0.272143866654342	-1.31918753503179
-0.271983746115068	-1.31616961480931
-0.271823625575794	-1.31321614260813
-0.27166350503652	-1.31036190578498
-0.271503384497246	-1.30754420284208
-0.271343263957973	-1.30473749107265
-0.271183143418699	-1.30193175784745
-0.271023022879425	-1.29915930102727
-0.270862902340151	-1.2963875944575
-0.270702781800877	-1.2936675056747
-0.270542661261603	-1.29095524324127
-0.270382540722329	-1.28830389060074
-0.270222420183055	-1.28566652782926
-0.270062299643781	-1.28303793152093
-0.269902179104508	-1.28024107297913
-0.269742058565234	-1.27737412656729
-0.26958193802596	-1.27423291398487
-0.269421817486686	-1.27090747669916
-0.269261696947412	-1.26746039855797
-0.269101576408138	-1.26385946101826
-0.268941455868864	-1.26005349996713
-0.26878133532959	-1.25602346192729
-0.268621214790317	-1.25199611046533
-0.268461094251043	-1.24769387483609
-0.268300973711769	-1.24313471103318
-0.268140853172495	-1.23856143337268
-0.267980732633221	-1.23398815571218
-0.267820612093947	-1.22941487805169
-0.267660491554673	-1.22483852303852
-0.267500371015399	-1.22022860196602
-0.267340250476125	-1.21561504708316
-0.267180129936852	-1.21090226289738
-0.267020009397578	-1.20618155714747
-0.266859888858304	-1.20145650602524
-0.26669976831903	-1.19667977625895
-0.266539647779756	-1.1918695649934
-0.266379527240482	-1.18701560774769
-0.266219406701208	-1.18211380062306
-0.266059286161934	-1.17719051576845
-0.26589916562266	-1.17212536975105
-0.265739045083386	-1.16691699063283
-0.265578924544113	-1.16163723640599
-0.265418804004839	-1.15624143481294
-0.265258683465565	-1.15067542613953
-0.265098562926291	-1.14505514137908
-0.264938442387017	-1.13939237735075
-0.264778321847743	-1.13372291922085
-0.264618201308469	-1.12785123422753
-0.264458080769195	-1.12192343337305
-0.264297960229921	-1.11599563251858
-0.264137839690648	-1.11006783166411
-0.263977719151374	-1.10414003080964
-0.2638175986121	-1.09821304079008
-0.263657478072826	-1.09234696056343
-0.263497357533552	-1.08649487020583
-0.263337236994278	-1.08065154631138
-0.263177116455004	-1.07486740191508
-0.26301699591573	-1.06913110739771
-0.262856875376456	-1.0634060371771
-0.262696754837182	-1.05771348863988
-0.262536634297908	-1.05205442160193
-0.262376513758635	-1.04644703320803
-0.262216393219361	-1.04084399018645
-0.262056272680087	-1.035248868729
-0.261896152140813	-1.02975297657448
-0.261736031601539	-1.02426071823031
-0.261575911062265	-1.01880202594548
-0.261415790522991	-1.0133872948672
-0.261255669983717	-1.00778570110705
-0.261095549444443	-1.00217124435938
-0.26093542890517	-0.996556252367443
-0.260775308365896	-0.990881359458256
-0.260615187826622	-0.985215530999101
-0.260455067287348	-0.979590069545338
-0.260294946748074	-0.973979341661554
-0.2601348262088	-0.968434102765937
-0.259974705669526	-0.962889321225057
-0.259814585130252	-0.957391584469092
-0.259654464590978	-0.951896521816278
-0.259494344051705	-0.946403512739565
-0.259334223512431	-0.940932073006096
-0.259174102973157	-0.935460633272627
-0.259013982433883	-0.93003214167218
-0.258853861894609	-0.924603650071732
-0.258693741355335	-0.919175158471285
-0.258533620816061	-0.913746666870837
-0.258373500276787	-0.90809801833406
-0.258213379737514	-0.902445302956814
-0.258053259198239	-0.896768845861076
-0.257893138658966	-0.890978821700315
-0.257733018119692	-0.885225791333377
-0.257572897580418	-0.879372355686019
-0.257412777041144	-0.873551194583657
-0.25725265650187	-0.867676613948159
-0.257092535962596	-0.861624396144292
-0.256932415423322	-0.855693728090449
-0.256772294884049	-0.849766795281543
-0.256612174344775	-0.843766792764043
-0.256452053805501	-0.837784884804537
-0.256291933266227	-0.831786122261487
-0.256131812726953	-0.825758266086746
-0.255971692187679	-0.819572088101988
-0.255811571648405	-0.813403599758398
-0.255651451109131	-0.807351038898863
-0.255491330569857	-0.801373540606709
-0.255331210030584	-0.79539852415042
-0.255171089491309	-0.789426622624413
-0.255010968952036	-0.783553227568665
-0.254850848412762	-0.777747447075253
-0.254690727873488	-0.771965337006184
-0.254530607334214	-0.766215431127833
-0.25437048679494	-0.760465525249483
-0.254210366255666	-0.754715619371133
-0.254050245716392	-0.748965713492783
-0.253890125177119	-0.743215807614432
-0.253730004637844	-0.737465901736082
-0.253569884098571	-0.73166012124267
-0.253409763559297	-0.725786726186922
-0.253249643020023	-0.719811709730633
-0.253089522480749	-0.713817973263372
-0.252929401941475	-0.707737794527283
-0.252769281402201	-0.701549411719633
-0.252609160862927	-0.695105641626526
-0.252449040323653	-0.688557946877784
-0.25228891978438	-0.681839495604014
-0.252128799245106	-0.674942398523974
-0.251968678705832	-0.667983833615128
-0.251808558166558	-0.66091516904664
-0.251648437627284	-0.653752335814318
-0.25148831708801	-0.64650004413864
-0.251328196548736	-0.639161109292078
-0.251168076009462	-0.631751558610262
-0.251007955470188	-0.62426726162373
-0.250847834930915	-0.616729673346631
-0.250687714391641	-0.609181305891669
-0.250527593852367	-0.601632938436708
-0.250367473313093	-0.594084570981746
-0.250207352773819	-0.586536203526784
-0.250047232234545	-0.578987836071823
-0.249887111695271	-0.571439468616861
-0.249726991155997	-0.5638911011619
-0.249566870616723	-0.556486252358745
-0.249406750077449	-0.549119367253365
-0.249246629538176	-0.54176314314713
-0.249086508998902	-0.534504541217478
-0.248926388459628	-0.527356996803845
-0.248766267920354	-0.520211934226078
-0.24860614738108	-0.513121326562034
-0.248446026841806	-0.506077885384807
-0.248285906302532	-0.499157933384978
-0.248125785763258	-0.492247186072527
-0.247965665223984	-0.485397143665616
-0.24780554468471	-0.478658128536459
-0.247645424145437	-0.471923326706654
-0.247485303606163	-0.465175774289124
-0.247325183066889	-0.458583707475733
-0.247165062527615	-0.451985232560041
-0.247004941988341	-0.445413182996399
-0.246844821449067	-0.438857785701421
-0.246684700909793	-0.431805072399751
-0.246524580370519	-0.424710510172386
-0.246364459831245	-0.417461772174382
-0.246204339291971	-0.409718114933549
-0.246044218752698	-0.401824590781366
-0.245884098213424	-0.393718780338651
-0.24572397767415	-0.385243711609271
-0.245563857134876	-0.37651988259224
-0.245403736595602	-0.367512723919136
-0.245243616056328	-0.358270893919654
-0.245083495517054	-0.34869735823739
-0.24492337497778	-0.3387552532361
-0.244763254438506	-0.328717030542301
-0.244603133899233	-0.31828663883835
-0.244443013359959	-0.307412020959005
-0.244282892820685	-0.296469357698614
-0.244122772281411	-0.285128726602504
-0.243962651742137	-0.273179306053984
-0.243802531202863	-0.261055853043946
-0.243642410663589	-0.248684623938872
-0.243482290124316	-0.23588961402201
-0.243322169585042	-0.223094604105148
-0.243162049045768	-0.210299594188286
-0.243001928506494	-0.197504584271425
-0.24284180796722	-0.184709574354563
-0.242681687427946	-0.171914564437701
-0.242521566888672	-0.159119554520839
-0.242361446349398	-0.146324544603978
-0.242201325810124	-0.133529534687116
-0.24204120527085	-0.120734524770254
-0.241881084731577	-0.107939514853392
-0.241720964192303	-0.0951445049365304
-0.241560843653029	-0.0824347641210807
-0.241400723113755	-0.0698362953342962
-0.241240602574481	-0.0572797926006137
-0.241080482035207	-0.0447399421355954
-0.240920361495933	-0.0322096983971755
-0.240760240956659	-0.0199252687364844
-0.240600120417385	-0.00768155521078484
-0.240439999878112	0.00447753655481506
-0.240279879338838	0.0164690268486766
-0.240119758799564	0.0282043378024889
-0.23995963826029	0.0396918726612648
-0.239799517721016	0.0511794075200407
-0.239639397181742	0.0626669423788167
-0.239479276642468	0.0741544772375926
-0.239319156103194	0.0856420120963685
-0.23915903556392	0.0971295469551444
-0.238998915024647	0.10861708181392
-0.238838794485372	0.120104616672696
-0.238678673946099	0.131592151531472
-0.238518553406825	0.143079686390248
-0.238358432867551	0.154567221249024
-0.238198312328277	0.1660547561078
-0.238038191789003	0.177542290966576
-0.237878071249729	0.188823861823708
-0.237717950710455	0.200027698648934
-0.237557830171182	0.210943437735458
-0.237397709631907	0.221627102239777
-0.237237589092634	0.232145379908455
-0.23707746855336	0.242476316679355
-0.236917348014086	0.252550551294782
-0.236757227474812	0.262388441985046
-0.236597106935538	0.272129789950264
-0.236436986396264	0.28159261993785
-0.23627686585699	0.290764955692421
-0.236116745317716	0.299920100236742
-0.235956624778442	0.309075244781063
-0.235796504239169	0.318230389325384
-0.235636383699895	0.327385533869706
-0.235476263160621	0.336788454509064
-0.235316142621347	0.34644755448847
-0.235156022082073	0.356262688874887
-0.234995901542799	0.366077823261303
-0.234835781003525	0.375892957647719
-0.234675660464251	0.385708092034135
-0.234515539924978	0.395523226420552
-0.234355419385704	0.405338360806968
-0.23419529884643	0.415153495193384
-0.234035178307156	0.424968629579801
-0.233875057767882	0.434679604571602
-0.233714937228608	0.44425611292574
-0.233554816689334	0.453775236040296
-0.23339469615006	0.463239221581557
-0.233234575610786	0.472533810877369
-0.233074455071512	0.481774124086138
-0.232914334532239	0.490971958027027
-0.232754213992965	0.500163097866354
-0.232594093453691	0.509152010842255
-0.232433972914417	0.518084807957005
-0.232273852375143	0.527017605071754
-0.232113731835869	0.535950402186504
-0.231953611296595	0.544883199301254
-0.231793490757321	0.553815996416004
-0.231633370218048	0.562748793530753
-0.231473249678774	0.571681590645503
-0.2313131291395	0.580614387760253
-0.231153008600226	0.589547184875003
-0.230992888060952	0.598590447801591
-0.230832767521678	0.60791544116835
-0.230672646982404	0.617363378094245
-0.23051252644313	0.626847340429058
-0.230352405903856	0.636331302763871
-0.230192285364583	0.645815265098684
-0.230032164825308	0.655299227433496
-0.229872044286035	0.664783189768309
-0.229711923746761	0.674267152103122
-0.229551803207487	0.683751114437935
-0.229391682668213	0.693219341363728
-0.229231562128939	0.702455079258507
-0.229071441589665	0.711670671265118
-0.228911321050391	0.720848217548665
-0.228751200511117	0.729950139568339
-0.228591079971844	0.739052061588012
-0.22843095943257	0.748153983607685
-0.228270838893296	0.757255905627359
-0.228110718354022	0.766357827647032
-0.227950597814748	0.775459749666705
-0.227790477275474	0.784561671686379
-0.2276303567362	0.793663593706052
-0.227470236196926	0.802765515725725
-0.227310115657652	0.812159912461775
-0.227149995118379	0.821763891319415
-0.226989874579105	0.83176960244686
-0.226829754039831	0.842027149232088
-0.226669633500557	0.852575122318619
-0.226509512961283	0.863484458100585
-0.226349392422009	0.874391385151815
-0.226189271882735	0.885647011142975
-0.226029151343461	0.897202744506294
-0.225869030804187	0.908830827773775
-0.225708910264913	0.92082155700896
-0.22554878972564	0.932997279873978
-0.225388669186366	0.945312764567624
-0.225228548647092	0.957997250327389
-0.225068428107818	0.970763671440492
-0.224908307568544	0.98360771020795
-0.22474818702927	0.996871002956999
-0.224588066489996	1.01032789283212
-0.224427945950722	1.02381284473732
-0.224267825411448	1.03761457085584
-0.224107704872174	1.05162898188261
-0.223947584332901	1.0654969464104
-0.223787463793627	1.07974231212609
-0.223627343254353	1.09422018919742
-0.223467222715079	1.10882174903827
-0.223307102175805	1.12366270739362
-0.223146981636531	1.13869223132394
-0.222986861097257	1.15397808706709
-0.222826740557983	1.1693218165591
-0.22266662001871	1.18481296146649
-0.222506499479435	1.20055931639933
-0.222346378940162	1.21641421062627
-0.222186258400888	1.23233157651231
-0.222026137861614	1.24837463326255
-0.22186601732234	1.2644890804075
-0.221705896783066	1.28071879279303
-0.221545776243792	1.29698390841857
-0.221385655704518	1.31328784240217
-0.221225535165245	1.32978147089526
-0.22106541462597	1.34677843943756
-0.220905294086697	1.36422649174728
-0.220745173547423	1.38200822327365
-0.220585053008149	1.39998295899046
-0.220424932468875	1.41816238522601
-0.220264811929601	1.43645722733952
-0.220104691390327	1.45486507342899
-0.219944570851053	1.47342603954021
-0.219784450311779	1.49200050200618
-0.219624329772505	1.51057259677641
-0.219464209233232	1.52912059707092
-0.219304088693957	1.54762636195339
-0.219143968154684	1.56609045690984
-0.21898384761541	1.58449869399711
-0.218823727076136	1.60286768901404
-0.218663606536862	1.62124005996153
-0.218503485997588	1.63963128730221
-0.218343365458314	1.65805025282233
-0.218183244919041	1.67650955109225
-0.218023124379767	1.69502498149733
-0.217863003840493	1.71361501282991
-0.217702883301219	1.73230023323296
-0.217542762761945	1.75110279774437
-0.217382642222671	1.77004588513428
-0.217222521683397	1.7891531749719
-0.217062401144123	1.80844835479534
-0.216902280604849	1.82795466596361
-0.216742160065576	1.84769449565722
-0.216582039526302	1.86768902099641
-0.216421918987028	1.88795790967938
-0.216261798447754	1.90851908011957
-0.21610167790848	1.9293885224978
-0.215941557369206	1.95058018055833
-0.215781436829932	1.97206652200088
-0.215621316290658	1.99388752805463
-0.215461195751384	2.01602280973525
-0.215301075212111	2.03847419629994
-0.215140954672836	2.06126467196891
-0.214980834133563	2.08441840233967
-0.214820713594289	2.10793613650805
-0.214660593055015	2.13132004953436
-0.214500472515741	2.15502405960094
-0.214340351976467	2.17893346905035
-0.214180231437193	2.20270455174746
-0.214020110897919	2.22667896015881
-0.213859990358646	2.25079063020861
-0.213699869819371	2.2748788445972
-0.213539749280098	2.29906036665161
-0.213379628740824	2.32329697761591
-0.21321950820155	2.34763380727776
-0.213059387662276	2.37197040911443
-0.212899267123002	2.39626657952388
-0.212739146583728	2.42079142003333
-0.212579026044454	2.44524540175035
-0.21241890550518	2.46958936652803
-0.212258784965906	2.49420506559084
-0.212098664426633	2.51874684689704
-0.211938543887359	2.54317919711652
-0.211778423348085	2.56773358360822
-0.211618302808811	2.59232825262341
-0.211458182269537	2.61660032563315
-0.211298061730263	2.64088339010554
-0.211137941190989	2.66518233455996
-0.210977820651715	2.68951713857576
-0.210817700112442	2.71387737350522
-0.210657579573168	2.73830691711172
-0.210497459033894	2.76275639927789
-0.21033733849462	2.78720842343416
-0.210177217955346	2.81177726009302
-0.210017097416072	2.83634726368044
-0.209856976876798	2.86105683228171
-0.209696856337524	2.88577381688731
-0.20953673579825	2.91052730038895
-0.209376615258976	2.93539321337236
-0.209216494719703	2.96036483840632
-0.209056374180429	2.98534832757113
-0.208896253641155	3.0103824512972
-0.208736133101881	3.03559172565213
-0.208576012562607	3.06080325121682
-0.208415892023333	3.08606128564915
-0.208255771484059	3.11161540202297
-0.208095650944785	3.1374739267451
-0.207935530405511	3.16370664054957
-0.207775409866237	3.18995365881434
-0.207615289326964	3.21626453799384
-0.20745516878769	3.24266484662909
-0.207295048248416	3.26915974439196
-0.207134927709142	3.29571646224092
-0.206974807169868	3.32232129321364
-0.206814686630594	3.34897782490278
-0.20665456609132	3.37567599904129
-0.206494445552046	3.40247010888216
-0.206334325012772	3.42929144090808
-0.206174204473498	3.45619761490455
-0.206014083934225	3.48312092232753
-0.205853963394951	3.51011245900793
-0.205693842855677	3.53711217129222
-0.205533722316403	3.56411387689997
-0.205373601777129	3.59116321306926
-0.205213481237855	3.61821785043156
-0.205053360698581	3.64529693725251
-0.204893240159308	3.67237766055765
-0.204733119620034	3.69976502033012
-0.20457299908076	3.72715908338131
-0.204412878541486	3.75458663977743
-0.204252758002212	3.78204203885285
-0.204092637462938	3.80951510684676
-0.203932516923664	3.83711447698246
-0.20377239638439	3.86473521042106
-0.203612275845116	3.89255438994531
-0.203452155305843	3.92013890332357
-0.203292034766569	3.94751846576153
-0.203131914227295	3.97496040347079
-0.202971793688021	4.002413855395
-0.202811673148747	4.03011594212587
-0.202651552609473	4.05787886019819
-0.202491432070199	4.08569836217749
-0.202331311530925	4.11382605490827
-0.202171190991651	4.14202318288243
-0.202011070452377	4.17027661247191
-0.201850949913103	4.19880465461943
-0.20169082937383	4.22750669197554
-0.201530708834556	4.25625682737054
-0.201370588295282	4.28521205077305
-0.201210467756008	4.31442185945585
-0.201050347216734	4.34372526798164
-0.20089022667746	4.37312539528519
-0.200730106138186	4.40283855880582
-0.200569985598912	4.43269200070295
-0.200409865059638	4.46259802546958
-0.200249744520365	4.49280270589495
-0.200089623981091	4.52310852529606
-0.199929503441817	4.55365838937976
-0.199769382902543	4.58433532101054
-0.199609262363269	4.61508336457045
-0.199449141823995	4.64620598912634
-0.199289021284721	4.67737718331165
-0.199128900745447	4.70860322969885
-0.198968780206174	4.74002750923174
-0.198808659666899	4.77120211880139
-0.198648539127626	4.80259368050905
-0.198488418588352	4.83396759869369
-0.198328298049078	4.86534345067851
-0.198168177509804	4.89702474597419
-0.19800805697053	4.92871828927502
-0.197847936431256	4.96067380506298
-0.197687815891982	4.99263626356375
-0.197527695352709	5.02472214274575
-0.197367574813434	5.0568958113206
-0.197207454274161	5.08907312114384
-0.197047333734887	5.12140526536586
-0.196887213195613	5.15373912793638
-0.196727092656339	5.18616747241606
-0.196566972117065	5.21859647071605
-0.196406851577791	5.25105722583918
-0.196246731038517	5.28385779395245
-0.196086610499243	5.31736550303386
-0.195926489959969	5.3514894223906
-0.195766369420696	5.38561483818109
-0.195606248881422	5.41981197491235
-0.195446128342148	5.45401259598843
-0.195286007802874	5.48792128215557
-0.1951258872636	5.52176257966832
-0.194965766724326	5.55521974025563
-0.194805646185052	5.58861048779324
-0.194645525645778	5.62177026607379
-0.194485405106504	5.65476433118006
-0.194325284567231	5.68759815717758
-0.194165164027957	5.72015728340043
-0.194005043488683	5.75255516038601
-0.193844922949409	5.78502205359534
-0.193684802410135	5.81716888278545
-0.193524681870861	5.84907447508403
-0.193364561331587	5.88113059886598
-0.193204440792313	5.91283541372
-0.193044320253039	5.94446952579057
-0.192884199713765	5.97608459515138
-0.192724079174492	6.00755758648107
-0.192563958635218	6.03883315015404
-0.192403838095944	6.07012221866353
-0.19224371755667	6.10128200340646
-0.192083597017396	6.13233367576932
-0.191923476478122	6.16341438100126
-0.191763355938848	6.19423554133166
-0.191603235399575	6.22505413942559
-0.191443114860301	6.25583081139316
-0.191282994321027	6.28661521765745
-0.191122873781753	6.31723682170939
-0.190962753242479	6.34763740200303
-0.190802632703205	6.37817020340606
-0.190642512163931	6.40855974303859
-0.190482391624657	6.43886008593209
-0.190322271085383	6.46906596497196
-0.19016215054611	6.49930357401708
-0.190002030006836	6.52942594749307
-0.189841909467562	6.55950742505778
-0.189681788928288	6.58977014883555
-0.189521668389014	6.6208650835531
-0.18936154784974	6.65284307950298
-0.189201427310466	6.68559959372763
-0.189041306771192	6.7188427149684
-0.188881186231918	6.75265890335648
-0.188721065692644	6.78712535218494
-0.188560945153371	6.82230913830544
-0.188400824614097	6.85826660540254
-0.188240704074823	6.89504298752794
-0.188080583535549	6.9326722746197
-0.187920462996275	6.97117731561426
-0.187760342457001	7.01057014950813
-0.187600221917727	7.0508525490148
-0.187440101378453	7.09201675653186
-0.187279980839179	7.13404638760463
-0.187119860299905	7.1769174733399
-0.186959739760632	7.22059961022797
-0.186799619221358	7.26505718378275
-0.186639498682084	7.31025063118399
-0.18647937814281	7.35613770805958
-0.186319257603536	7.40267472531187
-0.186159137064262	7.44981772316141
-0.185999016524988	7.49752355270211
-0.185838895985714	7.54575083797658
-0.18567877544644	7.59446079537571
-0.185518654907166	7.64361789187822
-0.185358534367893	7.69319032801592
-0.185198413828619	7.74297421545396
-0.185038293289345	7.79261106746733
-0.184878172750071	7.84206644819825
-0.184718052210797	7.89139391668171
-0.184557931671523	7.94048062853872
-0.184397811132249	7.98935647506071
-0.184237690592975	8.03812929805685
-0.184077570053701	8.08669941682004
-0.183917449514428	8.13512689377099
-0.183757328975154	8.18328500725896
-0.18359720843588	8.23125901504328
-0.183437087896606	8.27916078195445
-0.183276967357332	8.32675732442641
-0.183116846818058	8.37417017033978
-0.182956726278784	8.42150903571738
-0.18279660573951	8.46857943256361
-0.182636485200237	8.5155081453507
-0.182476364660962	8.56234517730813
-0.182316244121689	8.60890150919911
-0.182156123582415	8.65544867478733
-0.181996003043141	8.70186141663223
-0.181835882503867	8.74793945061679
-0.181675761964593	8.79421475603433
-0.181515641425319	8.84019636309662
-0.181355520886045	8.88592341316813
-0.181195400346772	8.93183287744891
-0.181035279807497	8.97760680405797
-0.180875159268224	9.02306163201353
-0.18071503872895	9.0685958584922
-0.180554918189676	9.11414575934835
-0.180394797650402	9.1595295259258
-0.180234677111128	9.20472594090199
-0.180074556571854	9.25008315679384
-0.17991443603258	9.29528414064766
-0.179754315493307	9.3403912136277
-0.179594194954033	9.38560063408359
-0.179434074414759	9.43072898326844
-0.179273953875485	9.47640770737905
-0.179113833336211	9.52211308202054
-0.178953712796937	9.56787740641917
-0.178793592257663	9.61411029686251
-0.178633471718389	9.66046626471726
-0.178473351179115	9.70694429628625
-0.178313230639842	9.75341978586516
-0.178153110100567	9.79979726412824
-0.177992989561294	9.8461886375466
-0.17783286902202	9.89251553871182
-0.177672748482746	9.93889658270708
-0.177512627943472	9.98530301846811
-0.177352507404198	10.0316667119779
-0.177192386864924	10.0780016731252
-0.17703226632565	10.1244463819221
-0.176872145786376	10.1709165172401
-0.176712025247102	10.2172856432574
-0.176551904707829	10.2637714420964
-0.176391784168555	10.3103689766415
-0.176231663629281	10.3568852759835
-0.176071543090007	10.4033785096124
-0.175911422550733	10.4498343203448
-0.175751302011459	10.496456544257
-0.175591181472185	10.5430845781045
-0.175431060932911	10.5896324375213
-0.175270940393638	10.636351904188
-0.175110819854364	10.6831200002133
-0.17495069931509	10.7298399831148
-0.174790578775816	10.7765082652999
-0.174630458236542	10.8231349050356
-0.174470337697268	10.8696656090689
-0.174310217157994	10.9160586414726
-0.17415009661872	10.9621006355282
-0.173989976079446	11.0081162411322
-0.173829855540173	11.0538867641507
-0.173669735000899	11.0995755764033
-0.173509614461625	11.1451734052416
-0.173349493922351	11.1906984402233
-0.173189373383077	11.2361709287453
-0.173029252843803	11.2813417992034
-0.172869132304529	11.3264368918492
-0.172709011765255	11.3711492869452
-0.172548891225981	11.4157333669821
-0.172388770686707	11.460206973986
-0.172228650147434	11.5045741009325
-0.17206852960816	11.5488706184463
-0.171908409068886	11.5930408338183
-0.171748288529612	11.6371896858873
-0.171588167990338	11.6811400918708
-0.171428047451064	11.7250773879051
-0.17126792691179	11.7689634555398
-0.171107806372516	11.8126311134961
-0.170947685833242	11.8562872572375
-0.170787565293968	11.8996947661722
-0.170627444754695	11.9430414437654
-0.170467324215421	11.9863315374517
-0.170307203676147	12.0293134403865
-0.170147083136873	12.0722259080779
-0.169986962597599	12.115082074154
-0.169826842058325	12.1576636276721
-0.169666721519051	12.2000711859816
-0.169506600979777	12.2424306462522
-0.169346480440503	12.2845850185152
-0.169186359901229	12.326484805498
-0.169026239361956	12.3682909926378
-0.168866118822682	12.4100534015141
-0.168705998283408	12.4515168000784
-0.168545877744134	12.4929045317392
-0.16838575720486	12.5343166602185
-0.168225636665586	12.575627805902
-0.168065516126312	12.6169119539378
-0.167905395587038	12.6582292258963
-0.167745275047764	12.6994666755744
-0.167585154508491	12.7406581766184
-0.167425033969217	12.7816376219193
-0.167264913429943	12.8227453509189
-0.167104792890669	12.8637982277166
-0.166944672351395	12.9045424055568
-0.166784551812121	12.9452545229201
-0.166624431272847	12.9856267445862
-0.166464310733574	13.0258037310383
-0.1663041901943	13.0657910951422
-0.166144069655026	13.1054257706686
-0.165983949115752	13.1449376839911
-0.165823828576478	13.18402097042
-0.165663708037204	13.223023172808
-0.16550358749793	13.2617042816519
-0.165343466958656	13.3002206214149
-0.165183346419382	13.3386687084565
-0.165023225880108	13.3769479351943
-0.164863105340835	13.4151725030693
-0.164702984801561	13.4532410302008
-0.164542864262287	13.4912338107512
-0.164382743723013	13.5291609712079
-0.164222623183739	13.5667239307774
-0.164062502644465	13.6027531225536
-0.163902382105191	13.6377528012345
-0.163742261565917	13.6723886536545
-0.163582141026643	13.7065280785928
-0.16342202048737	13.7393497365126
-0.163261899948096	13.7720029360207
-0.163101779408822	13.8044649486307
-0.162941658869548	13.8357126486728
-0.162781538330274	13.86595810863
-0.162621417791	13.8957808450546
-0.162461297251726	13.9250920640329
-0.162301176712452	13.952987868995
-0.162141056173178	13.9806043945142
-0.161980935633905	14.0073837779439
-0.16182081509463	14.0329814368748
-0.161660694555357	14.0582780210124
-0.161500574016083	14.0821252028395
-0.161340453476809	14.105579267055
-0.161180332937535	14.1284653439608
-0.161020212398261	14.150115660867
-0.160860091858987	14.170794283788
-0.160699971319713	14.1908984109592
-0.160539850780439	14.2104995057312
-0.160379730241165	14.2289329276602
-0.160219609701892	14.2466354769532
-0.160059489162618	14.263414082513
-0.159899368623344	14.2796492186027
-0.15973924808407	14.2955483430667
-0.159579127544796	14.3099060845996
-0.159419007005522	14.3241303559952
-0.159258886466248	14.3375133414439
-0.159098765926974	14.3508395426652
-0.158938645387701	14.3641290805572
-0.158778524848427	14.3771264613805
-0.158618404309153	14.3900285938948
-0.158458283769879	14.4025517286219
-0.158298163230605	14.4149288831031
-0.158138042691331	14.4271348648199
-0.157977922152057	14.4392662924606
-0.157817801612783	14.451166986468
-0.157657681073509	14.4626276644249
-0.157497560534236	14.472725776069
-0.157337439994962	14.4817864814961
-0.157177319455688	14.4897983413778
-0.157017198916414	14.496671065021
-0.15685707837714	14.5020409258558
-0.156696957837866	14.5063157667108
-0.156536837298592	14.5092270693404
-0.156376716759318	14.5110642166738
-0.156216596220044	14.511674122705
-0.15605647568077	14.5108759585876
-0.155896355141496	14.5090415267818
-0.155736234602223	14.5061957060623
-0.155576114062949	14.5023685187619
-0.155415993523675	14.4975941594835
-0.155255872984401	14.4919099688905
-0.155095752445127	14.4853553777258
-0.154935631905853	14.4779708469727
-0.154775511366579	14.4697028315061
-0.154615390827305	14.4598958780107
-0.154455270288031	14.449087629525
-0.154295149748758	14.4369559608642
-0.154135029209484	14.4239415918536
-0.15397490867021	14.4099953694077
-0.153814788130936	14.3950368531532
-0.153654667591662	14.3793863868207
-0.153494547052388	14.3631714372765
-0.153334426513114	14.3464006252186
-0.153174305973841	14.3292541594127
-0.153014185434567	14.3120668390456
-0.152854064895293	14.2948498586161
-0.152693944356019	14.2775272719088
-0.152533823816745	14.2601907461823
-0.152373703277471	14.2427907224471
-0.152213582738197	14.2252014404804
-0.152053462198923	14.2075065908087
-0.151893341659649	14.189632167267
-0.151733221120375	14.1716930532725
-0.151573100581102	14.1535942612236
-0.151412980041828	14.1352162559056
-0.151252859502554	14.1167863146167
-0.15109273896328	14.0981790319788
-0.150932618424006	14.0792824751748
-0.150772497884732	14.0602903831047
-0.150612377345458	14.0406926991917
-0.150452256806184	14.0204456526403
-0.15029213626691	14.000105624189
-0.150132015727637	13.9793334697233
-0.149971895188363	13.958178978185
-0.149811774649089	13.9364585291845
-0.149651654109815	13.9141556616899
-0.149491533570541	13.8917713575067
-0.149331413031267	13.8691245744503
-0.149171292491993	13.8456549904832
-0.149011171952719	13.8218828932908
-0.148851051413445	13.7979593335327
-0.148690930874171	13.7732499805635
-0.148530810334898	13.7481840088973
-0.148370689795624	13.7229666145424
-0.14821056925635	13.6976232174746
-0.148050448717076	13.671830144215
-0.147890328177802	13.6461692980158
-0.147730207638528	13.620409088594
-0.147570087099254	13.5944008964053
-0.14740996655998	13.5684791637208
-0.147249846020706	13.5422787555864
-0.147089725481433	13.5160586226779
-0.146929604942159	13.489922297749
-0.146769484402885	13.4633643873878
-0.146609363863611	13.4370377830649
-0.146449243324337	13.4106966017347
-0.146289122785063	13.384518988595
-0.146129002245789	13.3584072740952
-0.145968881706515	13.3322946043244
-0.145808761167241	13.3064636974916
-0.145648640627968	13.2805934736279
-0.145488520088693	13.2550451401396
-0.14532839954942	13.2295412083036
-0.145168279010146	13.2041065271056
-0.145008158470872	13.1786643047989
[truncated: 2,754 more rows]
