# Supplementary material for: Time-resolved study of holeboring in realistic experimental conditions
Source: Nat Commun. 2021 Dec 1;12:6999. doi: 10.1038/s41467-021-27363-9 (PMC8636483; doi:10.1038/s41467-021-27363-9)
Supplement: Supplementary file 2 — Source data [file 41467_2021_27363_MOESM2_ESM.zip › data-supplementary-figure-2/time-varying-scale-length.dat]

relative time in ps	scale length in �m
-0.5	0.443758243067179
-0.4	0.399610569524854
-0.3	0.143377976716217
-0.2	0.103715395350814
-0.1	0.0459463875350116
0	0.0857505369226758
0.1	0.0930613864739107
0.2	0.13888784752935
0.3	0.207704512221462
0.4	0.276322121283451
0.5	0.331481228255527
0.535	0.361140232836598
